# Supplementary material for: Extended Opioid Exposure Modulates the Molecular Metabolism of Clear Cell Renal Cell Carcinoma
Source: Life (Basel). 2023 May 17;13(5):1196. doi: 10.3390/life13051196 (PMC10222048; doi:10.3390/life13051196)
Supplement: Supplementary file 1 [file life-13-01196-s001.zip]

Archive with 3 entries (2 files):
- life-2329997-supplementary/
- life-2329997-supplementary/Table S1.xlsx
- life-2329997-supplementary/Table S2.xlsx
