# Supplementary material for: Extended Opioid Exposure Modulates the Molecular Metabolism of Clear Cell Renal Cell Carcinoma
Source: Life (Basel). 2023 May 17;13(5):1196. doi: 10.3390/life13051196 (PMC10222048; doi:10.3390/life13051196)
Supplement: Supplementary file 1 [file life-13-01196-s001.zip › life-2329997-supplementary/Table S1.xlsx]

## Sheet: edger_results_table_merged
feature_id	symbol	ensembl	entrez	description	biotype	percent_gc	chr_band	coord_hg38	ensembl_version	logFC_Opioids	PValue_Opioids	F_Opioids	FDR_Opioids
ENSG00000152766.6	ANKRD22	ENSG00000152766	118932	ankyrin repeat domain 22	protein_coding	37.87	10q23.31	chr10:88819896-88851844 (-)	ENSG00000152766.6	-5.42383	6.02052e-05	32.1478	0.999285
ENSG00000159337.7	PLA2G4D	ENSG00000159337	283748	phospholipase A2 group IVD	protein_coding	51.46	15q15.1	chr15:42067009-42094562 (-)	ENSG00000159337.7	-4.48897	0.00128862	16.173	0.999285
ENSG00000105141.6	CASP14	ENSG00000105141	23581	caspase 14	protein_coding	47.66	19p13.12	chr19:15049480-15058293 (+)	ENSG00000105141.6	-8.17359	0.00140422	15.8822	0.999285
ENSG00000126822.17	PLEKHG3	ENSG00000126822	26030	pleckstrin homology and RhoGEF domain containing G3	protein_coding	52.94	14q23.3	chr14:64704102-64750249 (+)	ENSG00000126822.17	1.56401	0.00142032	15.8061	0.999285
ENSG00000130518.17	IQCN	ENSG00000130518	80726	IQ motif containing N	protein_coding	55.8	19p13.11	chr19:18257097-18274509 (-)	ENSG00000130518.17	2.05551	0.00147097	15.6922	0.999285
ENSG00000104833.12	TUBB4A	ENSG00000104833	10382	tubulin beta 4A class IVa	protein_coding	56.05	19p13.3	chr19:6494319-6502848 (-)	ENSG00000104833.12	5.19132	0.00194417	14.5787	0.999285
ENSG00000143387.13	CTSK	ENSG00000143387	1513	cathepsin K	protein_coding	42.94	1q21.3	chr1:150796208-150808260 (-)	ENSG00000143387.13	4.64705	0.00197362	14.52	0.999285
ENSG00000154227.13	CERS3	ENSG00000154227	204219	ceramide synthase 3	protein_coding	40.8	15q26.3	chr15:100400395-100544995 (-)	ENSG00000154227.13	-6.25356	0.00254256	13.5509	0.999285
ENSG00000105825.14	TFPI2	ENSG00000105825	7980	tissue factor pathway inhibitor 2	protein_coding	38.19	7q21.3	chr7:93885396-93890753 (-)	ENSG00000105825.14	3.98378	0.00255925	13.5263	0.999285
ENSG00000122877.16	EGR2	ENSG00000122877	1959	early growth response 2	protein_coding	42.64	10q21.3	chr10:62811996-62919900 (-)	ENSG00000122877.16	2.44591	0.00273679	13.2761	0.999285
ENSG00000057149.16	SERPINB3	ENSG00000057149	6317	serpin family B member 3	protein_coding	37.96	18q21.33	chr18:63655197-63661893 (-)	ENSG00000057149.16	-7.24436	0.00285989	13.1134	0.999285
ENSG00000077009.13	NMRK2	ENSG00000077009	27231	nicotinamide riboside kinase 2	protein_coding	57.79	19p13.3	chr19:3933103-3942416 (+)	ENSG00000077009.13	7.6902	0.00306581	12.8584	0.999285
ENSG00000136206.4	SPDYE1	ENSG00000136206	285955	speedy/RINGO cell cycle regulator family member E1	protein_coding	49.01	7p13	chr7:43997897-44010122 (+)	ENSG00000136206.4	1.72909	0.00384453	12.0048	0.999285
ENSG00000178904.19	DPY19L3	ENSG00000178904	147991	dpy-19 like C-mannosyltransferase 3	protein_coding	40.45	19q13.11	chr19:32405543-32485895 (+)	ENSG00000178904.19	-1.47081	0.00410055	11.7846	0.999285
ENSG00000145506.14	NKD2	ENSG00000145506	85409	NKD inhibitor of WNT signaling pathway 2	protein_coding	61.58	5p15.33	chr5:1008802-1038943 (+)	ENSG00000145506.14	3.74798	0.00413931	11.7879	0.999285
ENSG00000101825.8	MXRA5	ENSG00000101825	25878	matrix remodeling associated 5	protein_coding	43.18	Xp22.33	chrX:3308565-3346652 (-)	ENSG00000101825.8	1.88537	0.00415857	11.7718	0.999285
ENSG00000146950.13	SHROOM2	ENSG00000146950	357	shroom family member 2	protein_coding	47.43	Xp22.2	chrX:9786429-9949443 (+)	ENSG00000146950.13	1.52546	0.00454524	11.4643	0.999285
ENSG00000140092.14	FBLN5	ENSG00000140092	10516	fibulin 5	protein_coding	47.21	14q32.12	chr14:91869412-91947987 (-)	ENSG00000140092.14	2.47952	0.00456216	11.4516	0.999285
ENSG00000157657.14	ZNF618	ENSG00000157657	114991	zinc finger protein 618	protein_coding	45.61	9q32	chr9:113876282-114056591 (+)	ENSG00000157657.14	1.30223	0.00469194	11.3196	0.999285
ENSG00000006042.12	TMEM98	ENSG00000006042	26022	transmembrane protein 98	protein_coding	48.47	17q11.2	chr17:32927910-32945106 (+)	ENSG00000006042.12	1.99276	0.00522561	10.9696	0.999285
ENSG00000197582.5	GPX1P1	ENSG00000197582	NA	glutathione peroxidase pseudogene 1	processed_pseudogene	63.7	Xp22.2	chrX:13378735-13379340 (-)	ENSG00000197582.5	4.82675	0.00526696	10.9638	0.999285
ENSG00000008853.16	RHOBTB2	ENSG00000008853	23221	Rho related BTB domain containing 2	protein_coding	53.51	8p21.3	chr8:22987417-23020199 (+)	ENSG00000008853.16	2.62275	0.00530121	10.9421	0.999285
ENSG00000145321.13	GC	ENSG00000145321	2638	GC vitamin D binding protein	protein_coding	36.46	4q13.3	chr4:71741696-71804041 (-)	ENSG00000145321.13	-8.96452	0.00592385	10.5728	0.999285
ENSG00000010282.15	HHATL	ENSG00000010282	57467	hedgehog acyltransferase like	protein_coding	56.48	3p22.1	chr3:42692663-42702824 (-)	ENSG00000010282.15	8.3725	0.00626784	10.3875	0.999285
ENSG00000120738.8	EGR1	ENSG00000120738	1958	early growth response 1	protein_coding	56.52	5q31.2	chr5:138465479-138469303 (+)	ENSG00000120738.8	2.65335	0.00661908	10.2101	0.999285
ENSG00000276550.4	HERC2P2	ENSG00000276550	NA	hect domain and RLD 2 pseudogene 2	transcribed_unprocessed_pseudogene	42.65	15q11.2	chr15:22495570-22590815 (+)	ENSG00000276550.4	1.94751	0.00665717	10.1915	0.999285
ENSG00000164761.9	TNFRSF11B	ENSG00000164761	4982	TNF receptor superfamily member 11b	protein_coding	37.4	8q24.12	chr8:118923557-118951885 (-)	ENSG00000164761.9	-1.92088	0.00693105	10.0614	0.999285
ENSG00000169896.18	ITGAM	ENSG00000169896	3684	integrin subunit alpha M	protein_coding	43.36	16p11.2	chr16:31259967-31332892 (+)	ENSG00000169896.18	3.8207	0.00707233	9.99654	0.999285
ENSG00000112290.13	WASF1	ENSG00000112290	8936	WASP family member 1	protein_coding	36.65	6q21	chr6:110099819-110180004 (-)	ENSG00000112290.13	-1.2459	0.00757041	9.7502	0.999285
ENSG00000257017.9	HP	ENSG00000257017	3240	haptoglobin	protein_coding	47.67	16q22.2	chr16:72054505-72061055 (+)	ENSG00000257017.9	-6.08253	0.00766173	9.74141	0.999285
ENSG00000215915.10	ATAD3C	ENSG00000215915	219293	ATPase family AAA domain containing 3C	protein_coding	56.97	1p36.33	chr1:1449689-1470163 (+)	ENSG00000215915.10	-3.18507	0.00790097	9.61573	0.999285
ENSG00000075240.17	GRAMD4	ENSG00000075240	23151	GRAM domain containing 4	protein_coding	57.68	22q13.31	chr22:46576012-46679790 (+)	ENSG00000075240.17	2.02379	0.00793748	9.62972	0.999285
ENSG00000173698.18	ADGRG2	ENSG00000173698	10149	adhesion G protein-coupled receptor G2	protein_coding	42.96	Xp22.13	chrX:18989307-19122637 (-)	ENSG00000173698.18	3.24907	0.00805947	9.58173	0.999285
ENSG00000176239.7	OR51B6	ENSG00000176239	390058	olfactory receptor family 51 subfamily B member 6	protein_coding	45.26	11p15.4	chr11:5351508-5352446 (+)	ENSG00000176239.7	3.53944	0.00847425	9.40614	0.999285
ENSG00000185519.9	FAM131C	ENSG00000185519	348487	family with sequence similarity 131 member C	protein_coding	57.98	1p36.13	chr1:16057769-16073651 (-)	ENSG00000185519.9	2.87723	0.00858227	9.358	0.999285
ENSG00000153157.13	SYCP2L	ENSG00000153157	221711	synaptonemal complex protein 2 like	protein_coding	40.47	6p24.2	chr6:10886831-10979320 (+)	ENSG00000153157.13	-3.80761	0.00899345	9.24012	0.999285
ENSG00000185168.5	LINC00482	ENSG00000185168	NA	long intergenic non-protein coding RNA 482	lncRNA	61.41	17q25.3	chr17:81303771-81309248 (-)	ENSG00000185168.5	3.35587	0.00903023	9.20111	0.999285
ENSG00000165490.13	DDIAS	ENSG00000165490	220042	DNA damage induced apoptosis suppressor	protein_coding	39.78	11q14.1	chr11:82899975-82958277 (+)	ENSG00000165490.13	-3.58597	0.00905196	9.2201	0.999285
ENSG00000005379.17	TSPOAP1	ENSG00000005379	9256	TSPO associated protein 1	protein_coding	57.84	17q22	chr17:58301228-58328795 (-)	ENSG00000005379.17	1.34514	0.00905254	9.21932	0.999285
ENSG00000103494.14	RPGRIP1L	ENSG00000103494	23322	RPGRIP1 like	protein_coding	37.27	16q12.2	chr16:53598153-53703938 (-)	ENSG00000103494.14	-1.3144	0.00906736	9.21486	0.999285
ENSG00000159618.16	ADGRG5	ENSG00000159618	221188	adhesion G protein-coupled receptor G5	protein_coding	47.09	16q21	chr16:57542643-57591681 (+)	ENSG00000159618.16	-3.0723	0.00906915	9.1879	0.999285
ENSG00000134539.17	KLRD1	ENSG00000134539	3824	killer cell lectin like receptor D1	protein_coding	37.43	12p13.2	chr12:10226058-10329608 (+)	ENSG00000134539.17	-2.80234	0.00919877	9.17052	0.999285
ENSG00000281106.4	TMEM272	ENSG00000281106	283521	transmembrane protein 272	protein_coding	46.38	13q14.3	chr13:51813347-51845177 (-)	ENSG00000281106.4	-4.29637	0.00923047	9.15787	0.999285
ENSG00000224367.6	OACYLP	ENSG00000224367	NA	O-acyltransferase like, pseudogene	transcribed_unitary_pseudogene	44.18	18q21.32	chr18:58996734-59069338 (+)	ENSG00000224367.6	-5.08438	0.0092642	9.14872	0.999285
ENSG00000121898.13	CPXM2	ENSG00000121898	119587	carboxypeptidase X, M14 family member 2	protein_coding	45.48	10q26.13	chr10:123706207-123940267 (-)	ENSG00000121898.13	4.42442	0.00930569	9.13499	0.999285
ENSG00000273618.1	NA	ENSG00000273618	NA	TEC	lncRNA	57.06	14q11.2	chr14:23530682-23532367 (+)	ENSG00000273618.1	3.60336	0.00933254	9.12374	0.999285
ENSG00000164953.16	TMEM67	ENSG00000164953	91147	transmembrane protein 67	protein_coding	37.38	8q22.1	chr8:93754844-93819234 (+)	ENSG00000164953.16	-1.48686	0.00933255	9.12614	0.999285
ENSG00000217442.4	SYCE3	ENSG00000217442	644186	synaptonemal complex central element protein 3	protein_coding	49.84	22q13.33	chr22:50551112-50562919 (-)	ENSG00000217442.4	-6.25413	0.00956245	9.05155	0.999285
ENSG00000120051.15	CFAP58	ENSG00000120051	159686	cilia and flagella associated protein 58	protein_coding	39.87	10q25.1	chr10:104353833-104455102 (+)	ENSG00000120051.15	-3.14217	0.00976079	8.98885	0.999285
ENSG00000156675.16	RAB11FIP1	ENSG00000156675	80223	RAB11 family interacting protein 1	protein_coding	45.89	8p11.23	chr8:37858618-37899497 (-)	ENSG00000156675.16	1.65832	0.00977732	8.98369	0.999285
ENSG00000188388.10	GOLGA6L3	ENSG00000188388	100133220	golgin A6 family like 3	unprocessed_pseudogene	53.8	15q25.3	chr15:85240472-85247170 (+)	ENSG00000188388.10	5.18896	0.00993708	8.93435	0.999285
ENSG00000187955.12	COL14A1	ENSG00000187955	7373	collagen type XIV alpha 1 chain	protein_coding	38.77	8q24.12	chr8:120059780-120373573 (+)	ENSG00000187955.12	1.30576	0.0100375	8.9038	0.999285
ENSG00000240403.5	KIR3DL2	ENSG00000240403	3812	killer cell immunoglobulin like receptor, three Ig domains and long cytoplasmic tail 2	protein_coding	47.04	19q13.42	chr19:54850443-54867207 (+)	ENSG00000240403.5	-4.0576	0.010497	8.76097	0.999285
ENSG00000286367.1	NA	ENSG00000286367	112268289	novel transcript, antisense to CLTCL1	lncRNA	51.74	22q11.21	chr22:19196402-19200083 (+)	ENSG00000286367.1	4.45702	0.0106182	8.73383	0.999285
ENSG00000006377.11	DLX6	ENSG00000006377	1750	distal-less homeobox 6	protein_coding	49.51	7q21.3	chr7:97005553-97011040 (+)	ENSG00000006377.11	5.7192	0.0106293	8.7307	0.999285
ENSG00000118307.19	CASC1	ENSG00000118307	55259	cancer susceptibility 1	protein_coding	38.18	12p12.1	chr12:25108289-25195162 (-)	ENSG00000118307.19	-2.58031	0.0107161	8.70623	0.999285
ENSG00000067445.21	TRO	ENSG00000067445	7216	trophinin	protein_coding	51.41	Xp11.21	chrX:54920462-54931431 (+)	ENSG00000067445.21	1.56929	0.0108027	8.67454	0.999285
ENSG00000104714.14	ERICH1	ENSG00000104714	157697	glutamate rich 1	protein_coding	51.17	8p23.3	chr8:614746-738106 (-)	ENSG00000104714.14	1.53959	0.0108649	8.66484	0.999285
ENSG00000110080.18	ST3GAL4	ENSG00000110080	6484	ST3 beta-galactoside alpha-2,3-sialyltransferase 4	protein_coding	52.01	11q24.2	chr11:126355640-126440344 (+)	ENSG00000110080.18	3.08617	0.0110383	8.61746	0.999285
ENSG00000178772.7	CPN2	ENSG00000178772	1370	carboxypeptidase N subunit 2	protein_coding	52.75	3q29	chr3:194339768-194351328 (-)	ENSG00000178772.7	-5.42636	0.0110822	8.60559	0.999285
ENSG00000188558.6	OR2G6	ENSG00000188558	391211	olfactory receptor family 2 subfamily G member 6	protein_coding	38.23	1q44	chr1:248508073-248527337 (+)	ENSG00000188558.6	-5.33483	0.0111905	8.57654	0.999285
ENSG00000233485.1	FHAD1-AS1	ENSG00000233485	NA	FHAD1 antisense RNA 1	lncRNA	48.02	1p36.21	chr1:15326680-15343876 (-)	ENSG00000233485.1	4.12031	0.0112526	8.56004	0.999285
ENSG00000171163.15	ZNF692	ENSG00000171163	55657	zinc finger protein 692	protein_coding	54.21	1q44	chr1:248850006-248859144 (-)	ENSG00000171163.15	1.28057	0.0113092	8.54156	0.999285
ENSG00000180998.12	GPR137C	ENSG00000180998	283554	G protein-coupled receptor 137C	protein_coding	37.43	14q22.1	chr14:52552836-52637713 (+)	ENSG00000180998.12	-3.94858	0.0115014	8.49496	0.999285
ENSG00000012171.20	SEMA3B	ENSG00000012171	7869	semaphorin 3B	protein_coding	60.71	3p21.31	chr3:50267558-50277546 (+)	ENSG00000012171.20	1.84315	0.0115524	8.48183	0.999285
ENSG00000118004.18	COLEC11	ENSG00000118004	78989	collectin subfamily member 11	protein_coding	51.1	2p25.3	chr2:3594832-3644644 (+)	ENSG00000118004.18	3.1971	0.0116032	8.4688	0.999285
ENSG00000234354.3	RPS26P47	ENSG00000234354	NA	ribosomal protein S26 pseudogene 47	processed_pseudogene	52.87	13q32.3	chr13:100539901-100540248 (-)	ENSG00000234354.3	3.67221	0.0117332	8.4318	0.999285
ENSG00000173611.17	SCAI	ENSG00000173611	286205	suppressor of cancer cell invasion	protein_coding	40.94	9q33.3	chr9:124942608-125143506 (-)	ENSG00000173611.17	-1.36205	0.0118101	8.40861	0.999285
ENSG00000082269.16	FAM135A	ENSG00000082269	57579	family with sequence similarity 135 member A	protein_coding	36.09	6q13	chr6:70412941-70561174 (+)	ENSG00000082269.16	-1.24934	0.0118504	8.40637	0.999285
ENSG00000227827.3	NA	ENSG00000227827	NA	polycystic kidney disease 1 (autosomal dominant) (PKD1) pseudogene	unprocessed_pseudogene	64.57	16p13.11	chr16:16356224-16377507 (+)	ENSG00000227827.3	-3.1022	0.0119567	8.37998	0.999285
ENSG00000207067.1	SNORA72	ENSG00000207067	NA	small nucleolar RNA, H/ACA box 72	snoRNA	40.15	8q22.2	chr8:98042086-98042217 (-)	ENSG00000207067.1	-2.11447	0.0122877	8.29952	0.999285
ENSG00000117069.15	ST6GALNAC5	ENSG00000117069	81849	ST6 N-acetylgalactosaminide alpha-2,6-sialyltransferase 5	protein_coding	39.92	1p31.1	chr1:76867480-77067546 (+)	ENSG00000117069.15	4.82858	0.0123119	8.29374	0.999285
ENSG00000137193.14	PIM1	ENSG00000137193	5292	Pim-1 proto-oncogene, serine/threonine kinase	protein_coding	53.82	6p21.2	chr6:37170152-37175428 (+)	ENSG00000137193.14	1.9199	0.0123146	8.29311	0.999285
ENSG00000151692.15	RNF144A	ENSG00000151692	9781	ring finger protein 144A	protein_coding	44.88	2p25.1	chr2:6917412-7068286 (+)	ENSG00000151692.15	2.70321	0.0123402	8.28701	0.999285
ENSG00000103034.14	NDRG4	ENSG00000103034	65009	NDRG family member 4	protein_coding	53.85	16q21	chr16:58462846-58513628 (+)	ENSG00000103034.14	2.09574	0.0125242	8.24358	0.999285
ENSG00000173281.5	PPP1R3B	ENSG00000173281	79660	protein phosphatase 1 regulatory subunit 3B	protein_coding	46.01	8p23.1	chr8:9136255-9151574 (-)	ENSG00000173281.5	1.5447	0.0125352	8.24102	0.999285
ENSG00000167377.18	ZNF23	ENSG00000167377	7571	zinc finger protein 23	protein_coding	44.44	16q22.2	chr16:71447597-71463095 (-)	ENSG00000167377.18	-3.76034	0.0130743	8.11099	0.999285
ENSG00000218189.4	POM121L14P	ENSG00000218189	NA	POM121 transmembrane nucleoporin like 14, pseudogene	processed_pseudogene	60.21	6p11.2	chr6:57937458-57939015 (+)	ENSG00000218189.4	3.58061	0.0132582	8.07079	0.999285
ENSG00000206140.11	TMEM191C	ENSG00000206140	645426	transmembrane protein 191C	protein_coding	57.46	22q11.21	chr22:21466423-21471269 (+)	ENSG00000206140.11	-3.9937	0.0132986	8.0654	0.999285
ENSG00000151208.17	DLG5	ENSG00000151208	9231	discs large MAGUK scaffold protein 5	protein_coding	50.06	10q22.3	chr10:77790791-77926755 (-)	ENSG00000151208.17	1.81225	0.0134709	8.03127	0.999285
ENSG00000099957.16	P2RX6	ENSG00000099957	9127	purinergic receptor P2X 6	protein_coding	56.26	22q11.21	chr22:21009808-21028830 (+)	ENSG00000099957.16	-3.77314	0.0139688	7.91924	0.999285
ENSG00000054690.14	PLEKHH1	ENSG00000054690	57475	pleckstrin homology, MyTH4 and FERM domain containing H1	protein_coding	48.02	14q24.1	chr14:67533290-67589612 (+)	ENSG00000054690.14	1.14746	0.0140204	7.91275	0.999285
ENSG00000082126.18	MPP4	ENSG00000082126	58538	membrane palmitoylated protein 4	protein_coding	41.38	2q33.1	chr2:201644870-201698694 (-)	ENSG00000082126.18	-4.81421	0.0140896	7.90166	0.999285
ENSG00000156876.10	SASS6	ENSG00000156876	163786	SAS-6 centriolar assembly protein	protein_coding	36.48	1p21.2	chr1:100083563-100132955 (-)	ENSG00000156876.10	-2.03316	0.0141026	7.89902	0.999285
ENSG00000164035.10	EMCN	ENSG00000164035	51705	endomucin	protein_coding	36.15	4q24	chr4:100395341-100880126 (-)	ENSG00000164035.10	-1.65881	0.0141735	7.8846	0.999285
ENSG00000129757.13	CDKN1C	ENSG00000129757	1028	cyclin dependent kinase inhibitor 1C	protein_coding	67.55	11p15.4	chr11:2883213-2885773 (-)	ENSG00000129757.13	-2.07023	0.014218	7.85557	0.999285
ENSG00000119328.12	ABITRAM	ENSG00000119328	54942	actin binding transcription modulator	protein_coding	38.71	9q31.3	chr9:108934400-108950744 (+)	ENSG00000119328.12	-1.95132	0.0142775	7.84364	0.999285
ENSG00000111880.16	RNGTT	ENSG00000111880	8732	RNA guanylyltransferase and 5'-phosphatase	protein_coding	36.63	6q15	chr6:88609897-88963618 (-)	ENSG00000111880.16	-1.3039	0.0143006	7.85694	0.999285
ENSG00000143409.15	MINDY1	ENSG00000143409	55793	MINDY lysine 48 deubiquitinase 1	protein_coding	49.22	1q21.3	chr1:150996086-151008375 (-)	ENSG00000143409.15	0.984289	0.0144617	7.80705	0.999285
ENSG00000154803.13	FLCN	ENSG00000154803	201163	folliculin	protein_coding	53.29	17p11.2	chr17:17212212-17237188 (-)	ENSG00000154803.13	0.902936	0.014504	7.79873	0.999285
ENSG00000287552.1	NA	ENSG00000287552	NA	novel transcript, antisense to HPGDS	lncRNA	39.16	4q22.3	chr4:94315486-94343041 (+)	ENSG00000287552.1	-5.18357	0.0145422	7.81099	0.999285
ENSG00000163820.15	FYCO1	ENSG00000163820	79443	FYVE and coiled-coil domain containing 1	protein_coding	47.08	3p21.31	chr3:45917899-45995824 (-)	ENSG00000163820.15	1.17331	0.0146148	7.79473	0.999285
ENSG00000237781.3	ADAMTSL4-AS2	ENSG00000237781	NA	ADAMTSL4 antisense RNA 2	lncRNA	61.01	1q21.2	chr1:150548562-150557724 (-)	ENSG00000237781.3	1.70545	0.0148391	7.75325	0.999285
ENSG00000135835.12	KIAA1614	ENSG00000135835	57710	KIAA1614	protein_coding	54.33	1q25.3	chr1:180912897-180951614 (+)	ENSG00000135835.12	1.65375	0.0150039	7.72178	0.999285
ENSG00000186832.9	KRT16	ENSG00000186832	3868	keratin 16	protein_coding	59.38	17q21.2	chr17:41609778-41615899 (-)	ENSG00000186832.9	-4.94575	0.015386	7.65034	0.999285
ENSG00000170345.10	FOS	ENSG00000170345	2353	Fos proto-oncogene, AP-1 transcription factor subunit	protein_coding	54.04	14q24.3	chr14:75278826-75282230 (+)	ENSG00000170345.10	1.9349	0.015451	7.63839	0.999285
ENSG00000126215.14	XRCC3	ENSG00000126215	7517	X-ray repair cross complementing 3	protein_coding	59.79	14q32.33	chr14:103697609-103715504 (-)	ENSG00000126215.14	1.03522	0.0154864	7.61295	0.999285
ENSG00000168216.13	LMBRD1	ENSG00000168216	55788	LMBR1 domain containing 1	protein_coding	35.47	6q13	chr6:69672757-69867236 (-)	ENSG00000168216.13	-0.95019	0.0155357	7.60398	0.999285
ENSG00000123836.15	PFKFB2	ENSG00000123836	5208	6-phosphofructo-2-kinase/fructose-2,6-biphosphatase 2	protein_coding	42.36	1q32.1	chr1:207034366-207081024 (+)	ENSG00000123836.15	3.35543	0.0156742	7.59781	0.999285
ENSG00000134627.12	PIWIL4	ENSG00000134627	143689	piwi like RNA-mediated gene silencing 4	protein_coding	40.25	11q21	chr11:94543840-94621421 (+)	ENSG00000134627.12	-2.09246	0.0157178	7.58996	0.999285
ENSG00000177694.16	NAALADL2	ENSG00000177694	254827	N-acetylated alpha-linked acidic dipeptidase like 2	protein_coding	35.22	3q26.31	chr3:174438573-175810548 (+)	ENSG00000177694.16	-1.36131	0.0157231	7.57022	0.999285
ENSG00000152683.14	SLC30A6	ENSG00000152683	55676	solute carrier family 30 member 6	protein_coding	39.74	2p22.3	chr2:32165841-32224379 (+)	ENSG00000152683.14	-0.973627	0.0157551	7.56451	0.999285
ENSG00000114770.17	ABCC5	ENSG00000114770	10057	ATP binding cassette subfamily C member 5	protein_coding	44.68	3q27.1	chr3:183919934-184017939 (-)	ENSG00000114770.17	1.26012	0.0160547	7.53014	0.999285
ENSG00000188681.11	TEKT4P2	ENSG00000188681	NA	tektin 4 pseudogene 2	transcribed_unprocessed_pseudogene	45.63	21p11.2	chr21:9068361-9129752 (-)	ENSG00000188681.11	1.37361	0.0160851	7.50631	0.999285
ENSG00000198286.9	CARD11	ENSG00000198286	84433	caspase recruitment domain family member 11	protein_coding	49.24	7p22.2	chr7:2906141-3043945 (-)	ENSG00000198286.9	2.04765	0.01619	7.50653	0.999285
ENSG00000178623.12	GPR35	ENSG00000178623	2859	G protein-coupled receptor 35	protein_coding	52.73	2q37.3	chr2:240605430-240631259 (+)	ENSG00000178623.12	4.18948	0.0163477	7.47928	0.999285
ENSG00000167880.7	EVPL	ENSG00000167880	2125	envoplakin	protein_coding	59.48	17q25.1	chr17:76004502-76027452 (-)	ENSG00000167880.7	1.34293	0.0163946	7.47124	0.999285
ENSG00000100600.15	LGMN	ENSG00000100600	5641	legumain	protein_coding	47.28	14q32.12	chr14:92703807-92748679 (-)	ENSG00000100600.15	2.93364	0.0167044	7.4188	0.999285
ENSG00000132561.14	MATN2	ENSG00000132561	4147	matrilin 2	protein_coding	44.73	8q22.1	chr8:97868840-98036724 (+)	ENSG00000132561.14	1.53276	0.0168055	7.40192	0.999285
ENSG00000059122.16	FLYWCH1	ENSG00000059122	84256	FLYWCH-type zinc finger 1	protein_coding	52.33	16p13.3	chr16:2911937-2951208 (+)	ENSG00000059122.16	1.22179	0.016824	7.39886	0.999285
ENSG00000154721.15	JAM2	ENSG00000154721	58494	junctional adhesion molecule 2	protein_coding	39.65	21q21.3	chr21:25639258-25717562 (+)	ENSG00000154721.15	-2.268	0.016903	7.38577	0.999285
ENSG00000155906.19	RMND1	ENSG00000155906	55005	required for meiotic nuclear division 1 homolog	protein_coding	42.28	6q25.1	chr6:151404762-151452158 (-)	ENSG00000155906.19	-1.13918	0.0169941	7.35757	0.999285
ENSG00000187017.17	ESPN	ENSG00000187017	83715	espin	protein_coding	60.15	1p36.31	chr1:6424776-6461367 (+)	ENSG00000187017.17	-1.70757	0.0170455	7.36233	0.999285
ENSG00000180881.19	CAPS2	ENSG00000180881	84698	calcyphosine 2	protein_coding	35.15	12q21.2	chr12:75275979-75390928 (-)	ENSG00000180881.19	-2.43725	0.0170687	7.35855	0.999285
ENSG00000187699.10	C2orf88	ENSG00000187699	84281	chromosome 2 open reading frame 88	protein_coding	37.45	2q32.2	chr2:189879609-190203484 (+)	ENSG00000187699.10	2.0924	0.0171713	7.32414	0.999285
ENSG00000128594.8	LRRC4	ENSG00000128594	64101	leucine rich repeat containing 4	protein_coding	56.07	7q32.1	chr7:128027071-128032107 (-)	ENSG00000128594.8	1.23971	0.0172004	7.31944	0.999285
ENSG00000104755.15	ADAM2	ENSG00000104755	2515	ADAM metallopeptidase domain 2	protein_coding	35.02	8p11.22	chr8:39743735-39838289 (-)	ENSG00000104755.15	-5.00075	0.0172471	7.32958	0.999285
ENSG00000157613.11	CREB3L1	ENSG00000157613	90993	cAMP responsive element binding protein 3 like 1	protein_coding	52.83	11p11.2	chr11:46277662-46321409 (+)	ENSG00000157613.11	3.71206	0.0172607	7.3274	0.999285
ENSG00000005175.10	RPAP3	ENSG00000005175	79657	RNA polymerase II associated protein 3	protein_coding	36.55	12q13.11	chr12:47661249-47706030 (-)	ENSG00000005175.10	-1.13364	0.0173506	7.30669	0.999285
ENSG00000185442.13	FAM174B	ENSG00000185442	400451	family with sequence similarity 174 member B	protein_coding	44.69	15q26.1	chr15:92617448-92809884 (-)	ENSG00000185442.13	2.45211	0.0174784	7.27504	0.999285
ENSG00000100441.10	KHNYN	ENSG00000100441	23351	KH and NYN domain containing	protein_coding	52.18	14q12	chr14:24429286-24441843 (+)	ENSG00000100441.10	0.887475	0.0176189	7.25292	0.999285
ENSG00000104884.15	ERCC2	ENSG00000104884	2068	ERCC excision repair 2, TFIIH core complex helicase subunit	protein_coding	56.56	19q13.32	chr19:45349837-45370918 (-)	ENSG00000104884.15	0.96878	0.0178372	7.21895	0.999285
ENSG00000073754.6	CD5L	ENSG00000073754	922	CD5 molecule like	protein_coding	39.69	1q23.1	chr1:157830911-157898256 (-)	ENSG00000073754.6	-5.05091	0.017861	7.23252	0.999285
ENSG00000152315.5	KCNK13	ENSG00000152315	56659	potassium two pore domain channel subfamily K member 13	protein_coding	43.9	14q32.11	chr14:90061994-90185853 (+)	ENSG00000152315.5	3.74712	0.0178943	7.22738	0.999285
ENSG00000100994.12	PYGB	ENSG00000100994	5834	glycogen phosphorylase B	protein_coding	52.16	20p11.21	chr20:25248085-25298012 (+)	ENSG00000100994.12	1.74952	0.0179892	7.21275	0.999285
ENSG00000211598.2	IGKV4-1	ENSG00000211598	NA	immunoglobulin kappa variable 4-1	IG_V_gene	44.25	2p11.2	chr2:88885397-88886153 (+)	ENSG00000211598.2	-4.72773	0.0180189	7.20819	0.999285
ENSG00000156374.16	PCGF6	ENSG00000156374	84108	polycomb group ring finger 6	protein_coding	43.9	10q24.33	chr10:103302796-103351144 (-)	ENSG00000156374.16	-1.83435	0.018071	7.19304	0.999285
ENSG00000029559.7	IBSP	ENSG00000029559	3381	integrin binding sialoprotein	protein_coding	36.14	4q22.1	chr4:87799554-87812435 (+)	ENSG00000029559.7	-4.56801	0.0181354	7.1904	0.999285
ENSG00000157927.17	RADIL	ENSG00000157927	55698	Rap associating with DIL domain	protein_coding	53.13	7p22.1	chr7:4797055-4883716 (-)	ENSG00000157927.17	2.95741	0.0181398	7.18972	0.999285
ENSG00000197614.11	MFAP5	ENSG00000197614	8076	microfibril associated protein 5	protein_coding	42.51	12p13.31	chr12:8637346-8662888 (-)	ENSG00000197614.11	-3.18673	0.0182005	7.17618	0.999285
ENSG00000234718.7	NA	ENSG00000234718	NA	ribosomal protein L23a (RPL23A) pseudogene	transcribed_processed_pseudogene	37	7p21.3	chr7:7738524-7742574 (-)	ENSG00000234718.7	3.01719	0.0184778	7.1317	0.999285
ENSG00000119457.8	SLC46A2	ENSG00000119457	57864	solute carrier family 46 member 2	protein_coding	48	9q32	chr9:112878920-112890876 (-)	ENSG00000119457.8	2.78146	0.0185538	7.12755	0.999285
ENSG00000173114.13	LRRN3	ENSG00000173114	54674	leucine rich repeat neuronal 3	protein_coding	34.94	7q31.1	chr7:111091006-111125454 (+)	ENSG00000173114.13	1.1032	0.0186797	7.09223	0.999285
ENSG00000198840.2	MT-ND3	ENSG00000198840	4537	mitochondrially encoded NADH:ubiquinone oxidoreductase core subunit 3	protein_coding	40.17	MTNA	chrMT:10059-10404 (+)	ENSG00000198840.2	-2.81881	0.0187794	7.09435	0.999285
ENSG00000100605.17	ITPK1	ENSG00000100605	3705	inositol-tetrakisphosphate 1-kinase	protein_coding	53.85	14q32.12	chr14:92936914-93116320 (-)	ENSG00000100605.17	1.69181	0.0190534	7.05464	0.999285
ENSG00000151725.12	CENPU	ENSG00000151725	79682	centromere protein U	protein_coding	39.99	4q35.1	chr4:184694085-184734130 (-)	ENSG00000151725.12	-1.99314	0.0190661	7.05281	0.999285
ENSG00000084453.16	SLCO1A2	ENSG00000084453	6579	solute carrier organic anion transporter family member 1A2	protein_coding	36.64	12p12.1	chr12:21264600-21419594 (-)	ENSG00000084453.16	-5.14625	0.0192257	7.03001	0.999285
ENSG00000136696.11	IL36B	ENSG00000136696	27177	interleukin 36 beta	protein_coding	41.28	2q14.1	chr2:113022089-113052867 (-)	ENSG00000136696.11	-4.91252	0.0192351	7.02867	0.999285
ENSG00000211643.2	IGLV5-52	ENSG00000211643	NA	immunoglobulin lambda variable 5-52	IG_V_gene	53	22q11.22	chr22:22318727-22319226 (+)	ENSG00000211643.2	4.67683	0.0192935	7.02039	0.999285
ENSG00000269807.1	NA	ENSG00000269807	NA	novel transcript, antisense to MPND	lncRNA	52.17	19p13.3	chr19:4347244-4354057 (-)	ENSG00000269807.1	3.3527	0.0194448	6.99619	0.999285
ENSG00000171840.12	NINJ2	ENSG00000171840	4815	ninjurin 2	protein_coding	48.05	12p13.33	chr12:564296-663779 (-)	ENSG00000171840.12	-4.74164	0.0194524	6.998	0.999285
ENSG00000122729.19	ACO1	ENSG00000122729	48	aconitase 1	protein_coding	41.71	9p21.1	chr9:32384603-32454769 (+)	ENSG00000122729.19	2.09495	0.0196662	6.96819	0.999285
ENSG00000030110.13	BAK1	ENSG00000030110	578	BCL2 antagonist/killer 1	protein_coding	57.18	6p21.31	chr6:33572547-33580293 (-)	ENSG00000030110.13	1.97774	0.0197517	6.94123	0.999285
ENSG00000181458.10	TMEM45A	ENSG00000181458	55076	transmembrane protein 45A	protein_coding	40.01	3q12.2	chr3:100492619-100577444 (+)	ENSG00000181458.10	-2.03434	0.019783	6.95206	0.999285
ENSG00000143382.15	ADAMTSL4	ENSG00000143382	54507	ADAMTS like 4	protein_coding	60.13	1q21.2	chr1:150549369-150560937 (+)	ENSG00000143382.15	1.09065	0.0197839	6.94605	0.999285
ENSG00000182010.11	RTKN2	ENSG00000182010	219790	rhotekin 2	protein_coding	35.19	10q21.2	chr10:62183035-62268844 (-)	ENSG00000182010.11	-3.41312	0.0198188	6.94715	0.999285
ENSG00000076382.17	SPAG5	ENSG00000076382	10615	sperm associated antigen 5	protein_coding	46.2	17q11.2	chr17:28577565-28599025 (-)	ENSG00000076382.17	-1.28323	0.0198715	6.93994	0.999285
ENSG00000184100.6	BRD7P2	ENSG00000184100	NA	bromodomain containing 7 pseudogene 2	processed_pseudogene	44.55	3q25.33	chr3:160100850-160102793 (+)	ENSG00000184100.6	-3.23415	0.0199431	6.9227	0.999285
ENSG00000145354.12	CISD2	ENSG00000145354	493856	CDGSH iron sulfur domain 2	protein_coding	38.96	4q24	chr4:102868974-102892807 (+)	ENSG00000145354.12	-1.40025	0.0200315	6.91749	0.999285
ENSG00000157502.13	PWWP3B	ENSG00000157502	139221	PWWP domain containing 3B	protein_coding	38.7	Xq22.3	chrX:106168305-106208956 (+)	ENSG00000157502.13	3.45551	0.0200744	6.91233	0.999285
ENSG00000106258.15	CYP3A5	ENSG00000106258	1577	cytochrome P450 family 3 subfamily A member 5	protein_coding	40.47	7q22.1	chr7:99648194-99679998 (-)	ENSG00000106258.15	1.86556	0.0202283	6.89161	0.999285
ENSG00000196663.16	TECPR2	ENSG00000196663	9895	tectonin beta-propeller repeat containing 2	protein_coding	47.28	14q32.31	chr14:102362941-102502477 (+)	ENSG00000196663.16	0.993776	0.0202592	6.87279	0.999285
ENSG00000149380.12	P4HA3	ENSG00000149380	283208	prolyl 4-hydroxylase subunit alpha 3	protein_coding	42.3	11q13.4	chr11:74235801-74311640 (-)	ENSG00000149380.12	1.65933	0.0203162	6.87986	0.999285
ENSG00000135898.10	GPR55	ENSG00000135898	9290	G protein-coupled receptor 55	protein_coding	48.83	2q37.1	chr2:230907318-230961066 (-)	ENSG00000135898.10	-3.78794	0.0203936	6.86957	0.999285
ENSG00000112029.10	FBXO5	ENSG00000112029	26271	F-box protein 5	protein_coding	38.53	6q25.2	chr6:152970519-152983579 (-)	ENSG00000112029.10	-1.74613	0.0206345	6.82215	0.999285
ENSG00000010932.17	FMO1	ENSG00000010932	2326	flavin containing dimethylaniline monoxygenase 1	protein_coding	40.91	1q24.3	chr1:171248471-171285978 (+)	ENSG00000010932.17	2.49071	0.0206482	6.83601	0.999285
ENSG00000187231.14	SESTD1	ENSG00000187231	91404	SEC14 and spectrin domain containing 1	protein_coding	36.91	2q31.2	chr2:179101678-179264832 (-)	ENSG00000187231.14	-1.03432	0.0208325	6.80056	0.999285
ENSG00000116761.12	CTH	ENSG00000116761	1491	cystathionine gamma-lyase	protein_coding	39.51	1p31.1	chr1:70411218-70439851 (+)	ENSG00000116761.12	-2.10867	0.0209208	6.80061	0.999285
ENSG00000196335.13	STK31	ENSG00000196335	56164	serine/threonine kinase 31	protein_coding	37.43	7p15.3	chr7:23710203-23832513 (+)	ENSG00000196335.13	-3.45572	0.0209349	6.79879	0.999285
ENSG00000122390.19	NAA60	ENSG00000122390	79903	N(alpha)-acetyltransferase 60, NatF catalytic subunit	protein_coding	50.68	16p13.3	chr16:3443649-3486953 (+)	ENSG00000122390.19	1.22877	0.0209856	6.78991	0.999285
ENSG00000080511.5	RDH8	ENSG00000080511	50700	retinol dehydrogenase 8	protein_coding	50.99	19p13.2	chr19:10013249-10022279 (+)	ENSG00000080511.5	6.16602	0.0210163	6.78833	0.999285
ENSG00000122432.17	SPATA1	ENSG00000122432	100505741	spermatogenesis associated 1	protein_coding	36.11	1p22.3	chr1:84506300-84566194 (+)	ENSG00000122432.17	-1.49702	0.0211458	6.77178	0.999285
ENSG00000087074.8	PPP1R15A	ENSG00000087074	23645	protein phosphatase 1 regulatory subunit 15A	protein_coding	56.79	19q13.33	chr19:48872421-48876058 (+)	ENSG00000087074.8	1.10736	0.0212575	6.75761	0.999285
ENSG00000280109.3	PLAC4	ENSG00000280109	NA	placenta enriched 4	lncRNA	46.89	21q22.2	chr21:41175231-41186788 (-)	ENSG00000280109.3	1.78512	0.0212869	6.73858	0.999285
ENSG00000162627.17	SNX7	ENSG00000162627	51375	sorting nexin 7	protein_coding	36.05	1p21.3	chr1:98661701-98760500 (+)	ENSG00000162627.17	-1.06811	0.0213392	6.74624	0.999285
ENSG00000134757.5	DSG3	ENSG00000134757	1830	desmoglein 3	protein_coding	37.48	18q12.1	chr18:31447741-31478702 (+)	ENSG00000134757.5	-4.54549	0.0215921	6.71567	0.999285
ENSG00000146707.14	POMZP3	ENSG00000146707	22932	POM121 and ZP3 fusion	protein_coding	49.24	7q11.23	chr7:76609986-76627261 (-)	ENSG00000146707.14	1.00982	0.021623	6.69669	0.999285
ENSG00000242756.2	RHOT1P3	ENSG00000242756	NA	ras homolog family member T1 pseudogene 3	processed_pseudogene	43.5	13q11	chr13:18837768-18838098 (-)	ENSG00000242756.2	3.40447	0.021686	6.70404	0.999285
ENSG00000154710.17	RABGEF1	ENSG00000154710	27342	RAB guanine nucleotide exchange factor 1	protein_coding	44.49	7q11.21	chr7:66682164-66811464 (+)	ENSG00000154710.17	-3.20602	0.0217986	6.6778	0.999285
ENSG00000152763.17	WDR78	ENSG00000152763	79819	WD repeat domain 78	protein_coding	36.43	1p31.3	chr1:66812885-66924856 (-)	ENSG00000152763.17	-1.59959	0.0220208	6.66303	0.999285
ENSG00000259216.2	NA	ENSG00000259216	NA	oxidation resistance 1 (OXR1) pseudogene	processed_pseudogene	40.61	15q21.1	chr15:48725338-48725827 (+)	ENSG00000259216.2	3.343	0.0220309	6.6618	0.999285
ENSG00000174842.17	GLMN	ENSG00000174842	11146	glomulin, FKBP associated protein	protein_coding	38	1p22.1	chr1:92246402-92298987 (-)	ENSG00000174842.17	-1.97276	0.0222379	6.63682	0.999285
ENSG00000229689.3	NA	ENSG00000229689	NA	Ankyrin repeat domain-containing protein pseudogene	transcribed_unprocessed_pseudogene	52.41	2q11.1	chr2:95525345-95532405 (+)	ENSG00000229689.3	2.75544	0.0222803	6.61691	0.999285
ENSG00000007312.12	CD79B	ENSG00000007312	974	CD79b molecule	protein_coding	60.69	17q23.3	chr17:63928740-63932354 (-)	ENSG00000007312.12	3.09751	0.0224881	6.59848	0.999285
ENSG00000049323.16	LTBP1	ENSG00000049323	4052	latent transforming growth factor beta binding protein 1	protein_coding	40.26	2p22.3	chr2:32946953-33399509 (+)	ENSG00000049323.16	0.929598	0.0225075	6.58997	0.999285
ENSG00000147724.12	FAM135B	ENSG00000147724	51059	family with sequence similarity 135 member B	protein_coding	42.34	8q24.23	chr8:138130023-138497261 (-)	ENSG00000147724.12	-2.71211	0.0225278	6.6023	0.999285
ENSG00000155330.10	C16orf87	ENSG00000155330	388272	chromosome 16 open reading frame 87	protein_coding	36.81	16q11.2	chr16:46796603-46831180 (-)	ENSG00000155330.10	-1.73323	0.0225297	6.58736	0.999285
ENSG00000275342.5	PRAG1	ENSG00000275342	157285	PEAK1 related, kinase-activating pseudokinase 1	protein_coding	43.9	8p23.1	chr8:8317736-8386439 (-)	ENSG00000275342.5	0.995478	0.0228256	6.55278	0.999285
ENSG00000255559.1	ZNF252P-AS1	ENSG00000255559	NA	ZNF252P antisense RNA 1	lncRNA	48.67	8q24.3	chr8:145002811-145006046 (+)	ENSG00000255559.1	-3.79116	0.022896	6.55917	0.999285
ENSG00000204010.3	IFIT1B	ENSG00000204010	439996	interferon induced protein with tetratricopeptide repeats 1B	protein_coding	43.27	10q23.31	chr10:89378056-89385205 (+)	ENSG00000204010.3	-2.97226	0.0230129	6.54565	0.999285
ENSG00000181092.10	ADIPOQ	ENSG00000181092	9370	adiponectin, C1Q and collagen domain containing	protein_coding	43.85	3q27.3	chr3:186842704-186858463 (+)	ENSG00000181092.10	-5.02319	0.0230878	6.53703	0.999285
ENSG00000214212.9	C19orf38	ENSG00000214212	255809	chromosome 19 open reading frame 38	protein_coding	49.77	19p13.2	chr19:10836575-10869790 (+)	ENSG00000214212.9	-3.89777	0.0231454	6.53042	0.999285
ENSG00000237693.4	IRGM	ENSG00000237693	345611	immunity related GTPase M	protein_coding	37.49	5q33.1	chr5:150846523-150900736 (+)	ENSG00000237693.4	-4.15791	0.0232458	6.51895	0.999285
ENSG00000179909.15	ZNF154	ENSG00000179909	7710	zinc finger protein 154	protein_coding	46.08	19q13.43	chr19:57697367-57709194 (-)	ENSG00000179909.15	1.27384	0.0233094	6.49735	0.999285
ENSG00000203963.11	C1orf141	ENSG00000203963	400757	chromosome 1 open reading frame 141	protein_coding	39.43	1p31.3	chr1:67092165-67231853 (-)	ENSG00000203963.11	-5.15577	0.0233584	6.50616	0.999285
ENSG00000173930.9	SLCO4C1	ENSG00000173930	353189	solute carrier organic anion transporter family member 4C1	protein_coding	34.85	5q21.1	chr5:102233986-102296284 (-)	ENSG00000173930.9	-1.23482	0.0234363	6.49734	0.999285
ENSG00000167280.16	ENGASE	ENSG00000167280	64772	endo-beta-N-acetylglucosaminidase	protein_coding	58.4	17q25.3	chr17:79074939-79088599 (+)	ENSG00000167280.16	0.89082	0.0234533	6.48113	0.999285
ENSG00000163083.6	INHBB	ENSG00000163083	3625	inhibin subunit beta B	protein_coding	56.09	2q14.2	chr2:120346136-120351803 (+)	ENSG00000163083.6	1.51414	0.0234768	6.49278	0.999285
ENSG00000168447.11	SCNN1B	ENSG00000168447	6338	sodium channel epithelial 1 beta subunit	protein_coding	48.05	16p12.2	chr16:23278231-23381294 (+)	ENSG00000168447.11	3.15973	0.0235503	6.48451	0.999285
ENSG00000072182.12	ASIC4	ENSG00000072182	55515	acid sensing ion channel subunit family member 4	protein_coding	56.96	2q35	chr2:219514170-219538772 (+)	ENSG00000072182.12	-4.32038	0.023835	6.45277	0.999285
ENSG00000134569.10	LRP4	ENSG00000134569	4038	LDL receptor related protein 4	protein_coding	48.69	11p11.2	chr11:46856717-46918642 (-)	ENSG00000134569.10	1.08496	0.0238362	6.45264	0.999285
ENSG00000143815.15	LBR	ENSG00000143815	3930	lamin B receptor	protein_coding	41.69	1q42.12	chr1:225401502-225428925 (-)	ENSG00000143815.15	-0.928123	0.0239354	6.4276	0.999285
ENSG00000047188.16	YTHDC2	ENSG00000047188	64848	YTH domain containing 2	protein_coding	34.67	5q22.2	chr5:113513694-113595285 (+)	ENSG00000047188.16	-0.868568	0.0240836	6.4114	0.999285
ENSG00000071626.16	DAZAP1	ENSG00000071626	26528	DAZ associated protein 1	protein_coding	58.75	19p13.3	chr19:1407569-1435687 (+)	ENSG00000071626.16	1.12593	0.0241262	6.42078	0.999285
ENSG00000005187.12	ACSM3	ENSG00000005187	6296	acyl-CoA synthetase medium chain family member 3	protein_coding	41.08	16p12.3	chr16:20610243-20797581 (+)	ENSG00000005187.12	2.52272	0.0241398	6.41929	0.999285
ENSG00000006459.11	KDM7A	ENSG00000006459	80853	lysine demethylase 7A	protein_coding	39.15	7q34	chr7:140084746-140176983 (-)	ENSG00000006459.11	-0.82266	0.024171	6.40189	0.999285
ENSG00000065559.15	MAP2K4	ENSG00000065559	6416	mitogen-activated protein kinase kinase 4	protein_coding	37.09	17p12	chr17:12020829-12143830 (+)	ENSG00000065559.15	-0.889947	0.0241713	6.40186	0.999285
ENSG00000136261.15	BZW2	ENSG00000136261	28969	basic leucine zipper and W2 domains 2	protein_coding	37.77	7p21.1	chr7:16646131-16706523 (+)	ENSG00000136261.15	2.03101	0.0242228	6.41025	0.999285
ENSG00000119720.18	NRDE2	ENSG00000119720	55051	NRDE-2, necessary for RNA interference, domain containing	protein_coding	44.1	14q32.11	chr14:90267860-90331969 (-)	ENSG00000119720.18	0.93047	0.0242928	6.38872	0.999285
ENSG00000269834.6	ZNF528-AS1	ENSG00000269834	NA	ZNF528 antisense RNA 1	lncRNA	46.33	19q13.41	chr19:52388842-52397783 (-)	ENSG00000269834.6	2.56835	0.0243208	6.3857	0.999285
ENSG00000273398.6	NA	ENSG00000273398	NA	novel protein	protein_coding	38.32	2p14	chr2:68131238-68261230 (-)	ENSG00000273398.6	-2.24771	0.0243922	6.39193	0.999285
ENSG00000101400.6	SNTA1	ENSG00000101400	6640	syntrophin alpha 1	protein_coding	50.31	20q11.21	chr20:33407957-33443763 (-)	ENSG00000101400.6	1.54765	0.0244161	6.38935	0.999285
ENSG00000123201.14	GUCY1B2	ENSG00000123201	NA	guanylate cyclase 1 soluble subunit beta 2 (pseudogene)	transcribed_unitary_pseudogene	43.54	13q14.3	chr13:50994511-51080862 (-)	ENSG00000123201.14	-3.74927	0.0245062	6.37967	0.999285
ENSG00000026751.17	SLAMF7	ENSG00000026751	57823	SLAM family member 7	protein_coding	43.99	1q23.3	chr1:160739057-160754821 (+)	ENSG00000026751.17	-1.81565	0.0246341	6.36096	0.999285
ENSG00000106328.10	FSCN3	ENSG00000106328	29999	fascin actin-bundling protein 3	protein_coding	48.27	7q32.1	chr7:127591409-127602144 (+)	ENSG00000106328.10	-3.58088	0.0247523	6.35346	0.999285
ENSG00000158863.22	FAM160B2	ENSG00000158863	64760	family with sequence similarity 160 member B2	protein_coding	57.18	8p21.3	chr8:22089150-22104911 (+)	ENSG00000158863.22	0.970802	0.0249194	6.32497	0.999285
ENSG00000240021.10	TEX35	ENSG00000240021	84066	testis expressed 35	protein_coding	48.37	1q25.2	chr1:178513109-178548602 (+)	ENSG00000240021.10	-4.21121	0.0249517	6.33244	0.999285
ENSG00000124882.4	EREG	ENSG00000124882	2069	epiregulin	protein_coding	36.63	4q13.3	chr4:74365145-74388749 (+)	ENSG00000124882.4	-4.79278	0.0249553	6.33206	0.999285
ENSG00000151376.16	ME3	ENSG00000151376	10873	malic enzyme 3	protein_coding	42.88	11q14.2	chr11:86441108-86672636 (-)	ENSG00000151376.16	1.01598	0.0252193	6.29655	0.999285
ENSG00000169715.15	MT1E	ENSG00000169715	4493	metallothionein 1E	protein_coding	57.57	16q13	chr16:56625475-56627112 (+)	ENSG00000169715.15	-1.40501	0.0252601	6.29032	0.999285
ENSG00000210151.2	MT-TS1	ENSG00000210151	NA	mitochondrially encoded tRNA-Ser (UCN) 1	Mt_tRNA	49.28	MTNA	chrMT:7446-7514 (-)	ENSG00000210151.2	-4.71159	0.0253401	6.29205	0.999285
ENSG00000134775.15	FHOD3	ENSG00000134775	80206	formin homology 2 domain containing 3	protein_coding	43.06	18q12.2	chr18:36297714-36780055 (+)	ENSG00000134775.15	1.18801	0.0254384	6.28194	0.999285
ENSG00000188501.11	LCTL	ENSG00000188501	197021	lactase like	protein_coding	44.82	15q22.31	chr15:66547179-66565979 (-)	ENSG00000188501.11	-2.55995	0.0255561	6.25727	0.999285
ENSG00000102468.10	HTR2A	ENSG00000102468	3356	5-hydroxytryptamine receptor 2A	protein_coding	39.27	13q14.2	chr13:46831550-46897076 (-)	ENSG00000102468.10	-3.79413	0.0255567	6.26985	0.999285
ENSG00000162641.20	AKNAD1	ENSG00000162641	254268	AKNA domain containing 1	protein_coding	41.11	1p13.3	chr1:108815898-108963484 (-)	ENSG00000162641.20	-3.33342	0.0255981	6.26562	0.999285
ENSG00000185513.16	L3MBTL1	ENSG00000185513	26013	L3MBTL histone methyl-lysine binding protein 1	protein_coding	48.31	20q13.11	chr20:43489442-43550950 (+)	ENSG00000185513.16	2.36919	0.0259284	6.21893	0.999285
ENSG00000127920.6	GNG11	ENSG00000127920	2791	G protein subunit gamma 11	protein_coding	38.37	7q21.3	chr7:93921735-93928610 (+)	ENSG00000127920.6	1.43168	0.0259591	6.22916	0.999285
ENSG00000243137.8	PSG4	ENSG00000243137	5672	pregnancy specific beta-1-glycoprotein 4	protein_coding	47.18	19q13.31	chr19:43192702-43207299 (-)	ENSG00000243137.8	4.50584	0.0260144	6.22362	0.999285
ENSG00000184381.20	PLA2G6	ENSG00000184381	8398	phospholipase A2 group VI	protein_coding	51.79	22q13.1	chr22:38111495-38214778 (-)	ENSG00000184381.20	1.03724	0.0261218	6.21292	0.999285
ENSG00000143631.11	FLG	ENSG00000143631	2312	filaggrin	protein_coding	44	1q21.3	chr1:152302165-152325239 (-)	ENSG00000143631.11	-2.97594	0.0261475	6.21036	0.999285
ENSG00000164256.10	PRDM9	ENSG00000164256	56979	PR/SET domain 9	protein_coding	37.98	5p14.2	chr5:23443586-23528597 (+)	ENSG00000164256.10	-4.28051	0.0261516	6.20996	0.999285
ENSG00000185304.15	RGPD2	ENSG00000185304	729857	RANBP2 like and GRIP domain containing 2	protein_coding	39.62	2p11.2	chr2:87755960-87825952 (-)	ENSG00000185304.15	-3.33618	0.0261855	6.20659	0.999285
ENSG00000071073.13	MGAT4A	ENSG00000071073	11320	alpha-1,3-mannosyl-glycoprotein 4-beta-N-acetylglucosaminyltransferase A	protein_coding	40.02	2q11.2	chr2:98619106-98731132 (-)	ENSG00000071073.13	-0.815886	0.0262609	6.18595	0.999285
ENSG00000046604.13	DSG2	ENSG00000046604	1829	desmoglein 2	protein_coding	39.17	18q12.1	chr18:31498177-31549008 (+)	ENSG00000046604.13	1.23477	0.0262824	6.197	0.999285
ENSG00000186714.12	CCDC73	ENSG00000186714	493860	coiled-coil domain containing 73	protein_coding	37.36	11p13	chr11:32602246-32794658 (-)	ENSG00000186714.12	-1.35865	0.0262856	6.19668	0.999285
ENSG00000157379.14	DHRS1	ENSG00000157379	115817	dehydrogenase/reductase 1	protein_coding	47.91	14q12	chr14:24290598-24299780 (-)	ENSG00000157379.14	1.06559	0.0263521	6.17698	0.999285
ENSG00000087085.15	ACHE	ENSG00000087085	43	acetylcholinesterase (Cartwright blood group)	protein_coding	64.49	7q22.1	chr7:100889994-100896974 (-)	ENSG00000087085.15	-2.78888	0.0264968	6.17557	0.999285
ENSG00000007341.19	ST7L	ENSG00000007341	54879	suppression of tumorigenicity 7 like	protein_coding	39.05	1p13.2	chr1:112523514-112620825 (-)	ENSG00000007341.19	-1.31169	0.0265172	6.17393	0.999285
ENSG00000210196.2	MT-TP	ENSG00000210196	NA	mitochondrially encoded tRNA-Pro (CCN)	Mt_tRNA	33.82	MTNA	chrMT:15956-16023 (-)	ENSG00000210196.2	-4.01989	0.0268432	6.1423	0.999285
ENSG00000188404.10	SELL	ENSG00000188404	6402	selectin L	protein_coding	38.85	1q24.2	chr1:169690665-169711702 (-)	ENSG00000188404.10	-2.12495	0.0268652	6.14019	0.999285
ENSG00000239951.1	IGKV3-20	ENSG00000239951	NA	immunoglobulin kappa variable 3-20	IG_V_gene	51.11	2p11.2	chr2:89142574-89143160 (-)	ENSG00000239951.1	-4.73962	0.0268735	6.13939	0.999285
ENSG00000169203.16	NPIPB12	ENSG00000169203	440353	nuclear pore complex interacting protein family member B12	protein_coding	47.14	16p11.2	chr16:29483642-29505999 (-)	ENSG00000169203.16	1.84277	0.026891	6.1377	0.999285
ENSG00000005421.9	PON1	ENSG00000005421	5444	paraoxonase 1	protein_coding	40.31	7q21.3	chr7:95297676-95324532 (-)	ENSG00000005421.9	-3.19589	0.0270877	6.11887	0.999285
ENSG00000142224.16	IL19	ENSG00000142224	29949	interleukin 19	protein_coding	44.98	1q32.1	chr1:206770764-206842981 (+)	ENSG00000142224.16	-3.9298	0.0271191	6.11588	0.999285
ENSG00000136492.9	BRIP1	ENSG00000136492	83990	BRCA1 interacting protein C-terminal helicase 1	protein_coding	35.96	17q23.2	chr17:61679139-61863528 (-)	ENSG00000136492.9	-2.19109	0.0272634	6.10219	0.999285
ENSG00000181374.8	CCL13	ENSG00000181374	6357	C-C motif chemokine ligand 13	protein_coding	48.76	17q12	chr17:34356480-34358610 (+)	ENSG00000181374.8	3.59228	0.0273026	6.09848	0.999285
ENSG00000165480.16	SKA3	ENSG00000165480	221150	spindle and kinetochore associated complex subunit 3	protein_coding	39.77	13q12.11	chr13:21153595-21176552 (-)	ENSG00000165480.16	-2.22392	0.0273324	6.09567	0.999285
ENSG00000276663.1	NA	ENSG00000276663	NA	novel transcript, antisense to ARL2BP	lncRNA	37.52	16q13	chr16:57245832-57246396 (-)	ENSG00000276663.1	-1.8109	0.0275086	6.06637	0.999285
ENSG00000105255.11	FSD1	ENSG00000105255	79187	fibronectin type III and SPRY domain containing 1	protein_coding	54.72	19p13.3	chr19:4304598-4323843 (+)	ENSG00000105255.11	3.60116	0.0275456	6.07565	0.999285
ENSG00000112246.9	SIM1	ENSG00000112246	6492	SIM bHLH transcription factor 1	protein_coding	39.73	6q16.3	chr6:100385015-100464929 (-)	ENSG00000112246.9	3.07782	0.0275962	6.07093	0.999285
ENSG00000250202.2	NA	ENSG00000250202	NA	CCZ1 vacuolar protein trafficking and biogenesis associated homolog (S. cerevisiae) family pseudogene	processed_pseudogene	47.3	4q21.3	chr4:86876338-86876652 (+)	ENSG00000250202.2	-3.95933	0.0276391	6.06692	0.999285
ENSG00000261801.6	LOXL1-AS1	ENSG00000261801	NA	LOXL1 antisense RNA 1	lncRNA	50.5	15q24.1	chr15:73908071-73928248 (-)	ENSG00000261801.6	-2.27052	0.0276393	6.05422	0.999285
ENSG00000133641.18	C12orf29	ENSG00000133641	91298	chromosome 12 open reading frame 29	protein_coding	36.21	12q21.32	chr12:88033846-88050160 (+)	ENSG00000133641.18	-1.11369	0.0276768	6.06045	0.999285
ENSG00000154122.14	ANKH	ENSG00000154122	56172	ANKH inorganic pyrophosphate transport regulator	protein_coding	43.86	5p15.2	chr5:14704800-14871778 (-)	ENSG00000154122.14	0.713278	0.027847	6.03503	0.999285
ENSG00000198695.2	MT-ND6	ENSG00000198695	4541	mitochondrially encoded NADH:ubiquinone oxidoreductase core subunit 6	protein_coding	42.67	MTNA	chrMT:14149-14673 (-)	ENSG00000198695.2	-2.60755	0.027852	6.04719	0.999285
ENSG00000111196.10	MAGOHB	ENSG00000111196	55110	mago homolog B, exon junction complex subunit	protein_coding	36.39	12p13.2	chr12:10604193-10613609 (-)	ENSG00000111196.10	-2.03835	0.0279527	6.03792	0.999285
ENSG00000144061.12	NPHP1	ENSG00000144061	4867	nephrocystin 1	protein_coding	39.53	2q13	chr2:110122311-110205066 (-)	ENSG00000144061.12	-1.56653	0.0279733	6.03602	0.999285
ENSG00000198763.3	MT-ND2	ENSG00000198763	4536	mitochondrially encoded NADH:ubiquinone oxidoreductase core subunit 2	protein_coding	42.99	MTNA	chrMT:4470-5511 (+)	ENSG00000198763.3	-2.28418	0.0279771	6.03568	0.999285
ENSG00000012223.13	LTF	ENSG00000012223	4057	lactotransferrin	protein_coding	46.95	3p21.31	chr3:46435645-46485234 (-)	ENSG00000012223.13	-2.15498	0.0280405	6.02986	0.999285
ENSG00000204623.9	ZNRD1ASP	ENSG00000204623	NA	zinc ribbon domain containing 1 antisense, pseudogene	transcribed_unitary_pseudogene	41.59	6p22.1	chr6:30001011-30061640 (-)	ENSG00000204623.9	-1.3495	0.0280557	6.01593	0.999285
ENSG00000142606.16	MMEL1	ENSG00000142606	79258	membrane metalloendopeptidase like 1	protein_coding	54.95	1p36.32	chr1:2590639-2633016 (-)	ENSG00000142606.16	-2.93279	0.028175	6.01759	0.999285
ENSG00000233222.2	NA	ENSG00000233222	NA	novel transcript	lncRNA	45.64	1q21.3	chr1:153750983-153752176 (-)	ENSG00000233222.2	3.04882	0.0281996	6.01535	0.999285
ENSG00000269893.8	SNHG8	ENSG00000269893	NA	small nucleolar RNA host gene 8	lncRNA	39.12	4q26	chr4:118278709-118285316 (+)	ENSG00000269893.8	-2.68647	0.0282371	6.01194	0.999285
ENSG00000106714.17	CNTNAP3	ENSG00000106714	79937	contactin associated protein like 3	protein_coding	38.24	9p12	chr9:39072767-39288315 (-)	ENSG00000106714.17	-1.68827	0.0282893	5.99612	0.999285
ENSG00000210194.1	MT-TE	ENSG00000210194	NA	mitochondrially encoded tRNA-Glu (GAA/G)	Mt_tRNA	39.13	MTNA	chrMT:14674-14742 (-)	ENSG00000210194.1	-4.23463	0.0283923	5.99789	0.999285
ENSG00000265145.1	SNORD53	ENSG00000265145	NA	small nucleolar RNA, C/D box 53	snoRNA	46.15	2p23.2	chr2:28927067-28927144 (+)	ENSG00000265145.1	-2.54956	0.0284526	5.99247	0.999285
ENSG00000141076.18	UTP4	ENSG00000141076	84916	UTP4 small subunit processome component	protein_coding	43.98	16q22.1	chr16:69131291-69231130 (+)	ENSG00000141076.18	-0.734679	0.0286422	5.9631	0.999285
ENSG00000279382.1	NA	ENSG00000279382	NA	TEC	TEC	59.99	17q25.1	chr17:76090308-76091669 (+)	ENSG00000279382.1	2.25448	0.0286538	5.96345	0.999285
ENSG00000138755.6	CXCL9	ENSG00000138755	4283	C-X-C motif chemokine ligand 9	protein_coding	38.44	4q21.1	chr4:76001275-76007509 (-)	ENSG00000138755.6	-2.20419	0.0286845	5.97169	0.999285
ENSG00000056736.10	IL17RB	ENSG00000056736	55540	interleukin 17 receptor B	protein_coding	45.39	3p21.1	chr3:53846568-53865794 (+)	ENSG00000056736.10	-2.19525	0.0287213	5.96841	0.999285
ENSG00000170956.17	CEACAM3	ENSG00000170956	1084	CEA cell adhesion molecule 3	protein_coding	50.96	19q13.2	chr19:41796587-41811554 (+)	ENSG00000170956.17	-4.01399	0.028941	5.94895	0.999285
ENSG00000139631.18	CSAD	ENSG00000139631	51380	cysteine sulfinic acid decarboxylase	protein_coding	47.44	12q13.13	chr12:53157663-53180909 (-)	ENSG00000139631.18	1.07446	0.0289893	5.94469	0.999285
ENSG00000107738.20	VSIR	ENSG00000107738	64115	V-set immunoregulatory receptor	protein_coding	53.86	10q22.1	chr10:71747556-71773520 (-)	ENSG00000107738.20	-0.949157	0.0291715	5.91651	0.999285
ENSG00000183479.12	TREX2	ENSG00000183479	11219	three prime repair exonuclease 2	protein_coding	55.73	Xq28	chrX:153444720-153470587 (-)	ENSG00000183479.12	3.58086	0.029225	5.92403	0.999285
ENSG00000218586.3	NA	ENSG00000218586	NA	Rho GTPase activating protein 5 (ARHGAP5) pseudogene	processed_pseudogene	36.94	7p11.2	chr7:54933699-54938184 (+)	ENSG00000218586.3	-3.33416	0.0292589	5.92108	0.999285
ENSG00000228253.1	MT-ATP8	ENSG00000228253	4509	mitochondrially encoded ATP synthase membrane subunit 8	protein_coding	39.61	MTNA	chrMT:8366-8572 (+)	ENSG00000228253.1	-2.22807	0.0293033	5.91721	0.999285
ENSG00000170426.2	SDR9C7	ENSG00000170426	121214	short chain dehydrogenase/reductase family 9C member 7	protein_coding	47.72	12q13.3	chr12:56923133-56934408 (-)	ENSG00000170426.2	-4.67095	0.0293162	5.91609	0.999285
ENSG00000269289.6	NA	ENSG00000269289	NA	novel transcript, antisense to ZNF726	lncRNA	37.98	19p12	chr19:23919081-23958035 (-)	ENSG00000269289.6	-3.94315	0.0293655	5.91181	0.999285
ENSG00000163568.15	AIM2	ENSG00000163568	9447	absent in melanoma 2	protein_coding	40.1	1q23.2	chr1:159062484-159147096 (-)	ENSG00000163568.15	-2.92307	0.0295022	5.89999	0.999285
ENSG00000101871.15	MID1	ENSG00000101871	4281	midline 1	protein_coding	39.28	Xp22.2	chrX:10445310-10833654 (-)	ENSG00000101871.15	1.06001	0.0295991	5.89164	0.999285
ENSG00000112096.18	SOD2	ENSG00000112096	6648	superoxide dismutase 2	protein_coding	42.75	6q25.3	chr6:159669069-159745186 (-)	ENSG00000112096.18	-1.10579	0.0296811	5.88059	0.999285
ENSG00000177294.7	FBXO39	ENSG00000177294	162517	F-box protein 39	protein_coding	42.69	17p13.1	chr17:6776215-6797101 (+)	ENSG00000177294.7	-4.10249	0.0297068	5.88241	0.999285
ENSG00000186197.14	EDARADD	ENSG00000186197	128178	EDAR associated death domain	protein_coding	44.77	1q42.3	chr1:236348257-236502915 (+)	ENSG00000186197.14	-2.95416	0.0297521	5.87853	0.999285
ENSG00000136783.10	NIPSNAP3A	ENSG00000136783	25934	nipsnap homolog 3A	protein_coding	36.49	9q31.1	chr9:104747683-104760120 (+)	ENSG00000136783.10	-1.36365	0.0298723	5.85862	0.999285
ENSG00000006747.15	SCIN	ENSG00000006747	85477	scinderin	protein_coding	38.46	7p21.3	chr7:12570577-12660182 (+)	ENSG00000006747.15	1.63844	0.0303615	5.8271	0.999285
ENSG00000178921.14	PFAS	ENSG00000178921	5198	phosphoribosylformylglycinamidine synthase	protein_coding	51.84	17p13.1	chr17:8247618-8270491 (+)	ENSG00000178921.14	0.96732	0.0304025	5.81378	0.999285
ENSG00000136982.6	DSCC1	ENSG00000136982	79075	DNA replication and sister chromatid cohesion 1	protein_coding	41.9	8q24.12	chr8:119833976-119855894 (-)	ENSG00000136982.6	-1.80722	0.0304564	5.80739	0.999285
ENSG00000120539.14	MASTL	ENSG00000120539	84930	microtubule associated serine/threonine kinase like	protein_coding	41.49	10p12.1	chr10:27154824-27186924 (+)	ENSG00000120539.14	-0.968322	0.0304898	5.81223	0.999285
ENSG00000198786.2	MT-ND5	ENSG00000198786	4540	mitochondrially encoded NADH:ubiquinone oxidoreductase core subunit 5	protein_coding	44.92	MTNA	chrMT:12337-14148 (+)	ENSG00000198786.2	-2.46153	0.0306274	5.80502	0.999285
ENSG00000115758.13	ODC1	ENSG00000115758	4953	ornithine decarboxylase 1	protein_coding	45.53	2p25.1	chr2:10439968-10448327 (-)	ENSG00000115758.13	0.81012	0.0308152	5.77788	0.999285
ENSG00000135336.14	ORC3	ENSG00000135336	23595	origin recognition complex subunit 3	protein_coding	38.95	6q15	chr6:87590067-87667453 (+)	ENSG00000135336.14	-0.799093	0.0309698	5.76529	0.999285
ENSG00000119636.16	BBOF1	ENSG00000119636	80127	basal body orientation factor 1	protein_coding	43.01	14q24.3	chr14:74019349-74082863 (+)	ENSG00000119636.16	-1.05649	0.0310695	5.7647	0.999285
ENSG00000099617.4	EFNA2	ENSG00000099617	1943	ephrin A2	protein_coding	63.78	19p13.3	chr19:1285873-1301431 (+)	ENSG00000099617.4	4.13927	0.0310752	5.76837	0.999285
ENSG00000285833.1	NA	ENSG00000285833	NA	novel transcript, antisense to DISP3	lncRNA	61.94	1p36.22	chr1:11500803-11502016 (-)	ENSG00000285833.1	4.18241	0.0311205	5.7647	0.999285
ENSG00000213171.2	LINGO4	ENSG00000213171	339398	leucine rich repeat and Ig domain containing 4	protein_coding	55.36	1q21.3	chr1:151800264-151806154 (-)	ENSG00000213171.2	-3.04137	0.0312708	5.74984	0.999285
ENSG00000237975.7	FLG-AS1	ENSG00000237975	NA	FLG antisense RNA 1	lncRNA	40.67	1q21.3	chr1:152168125-152445456 (+)	ENSG00000237975.7	-2.81301	0.0313996	5.74219	0.999285
ENSG00000023909.10	GCLM	ENSG00000023909	2730	glutamate-cysteine ligase modifier subunit	protein_coding	36.37	1p22.1	chr1:93885199-93909456 (-)	ENSG00000023909.10	-0.812148	0.0315075	5.72206	0.999285
ENSG00000066468.22	FGFR2	ENSG00000066468	2263	fibroblast growth factor receptor 2	protein_coding	45.41	10q26.13	chr10:121478334-121598458 (-)	ENSG00000066468.22	0.985492	0.0315287	5.73187	0.999285
ENSG00000174839.13	DENND6A	ENSG00000174839	201627	DENN domain containing 6A	protein_coding	39.72	3p14.3	chr3:57625454-57693077 (-)	ENSG00000174839.13	-0.878835	0.0316699	5.70917	0.999285
ENSG00000240288.8	GHRLOS	ENSG00000240288	NA	ghrelin opposite strand/antisense RNA	lncRNA	52.12	3p25.3	chr3:10285754-10294903 (+)	ENSG00000240288.8	2.58949	0.0316829	5.70866	0.999285
ENSG00000100526.20	CDKN3	ENSG00000100526	1033	cyclin dependent kinase inhibitor 3	protein_coding	40.35	14q22.2	chr14:54396849-54420218 (+)	ENSG00000100526.20	-2.29747	0.0318382	5.70731	0.999285
ENSG00000255872.3	NA	ENSG00000255872	NA	novel transcript	protein_coding	45.34	9p13.1	chr9:37588413-38068687 (-)	ENSG00000255872.3	4.16772	0.0318464	5.70666	0.999285
ENSG00000106436.7	MYL10	ENSG00000106436	93408	myosin light chain 10	protein_coding	56.67	7q22.1	chr7:101613330-101629296 (-)	ENSG00000106436.7	-5.62694	0.0318908	5.70316	0.999285
ENSG00000197256.10	KANK2	ENSG00000197256	25959	KN motif and ankyrin repeat domains 2	protein_coding	52.98	19p13.2	chr19:11164267-11197791 (-)	ENSG00000197256.10	1.37186	0.0321398	5.68364	0.999285
ENSG00000100321.15	SYNGR1	ENSG00000100321	9145	synaptogyrin 1	protein_coding	55.76	22q13.1	chr22:39349925-39385575 (+)	ENSG00000100321.15	1.7944	0.0323197	5.66966	0.999285
ENSG00000259845.1	HERC2P10	ENSG00000259845	NA	hect domain and RLD 2 pseudogene 10	unprocessed_pseudogene	43.46	15q13.2	chr15:30815271-30844153 (+)	ENSG00000259845.1	3.36242	0.032389	5.66429	0.999285
ENSG00000172785.18	CBWD1	ENSG00000172785	55871	COBW domain containing 1	protein_coding	36.26	9p24.3	chr9:121038-179147 (-)	ENSG00000172785.18	-0.922623	0.0323961	5.65248	0.999285
ENSG00000151233.11	GXYLT1	ENSG00000151233	283464	glucoside xylosyltransferase 1	protein_coding	37.61	12q12	chr12:42081845-42144874 (-)	ENSG00000151233.11	-1.26747	0.0326796	5.64193	0.999285
ENSG00000117528.14	ABCD3	ENSG00000117528	5825	ATP binding cassette subfamily D member 3	protein_coding	37.07	1p21.3	chr1:94418389-94518666 (+)	ENSG00000117528.14	-0.822921	0.0328617	5.61691	0.999285
ENSG00000174898.16	CATSPERD	ENSG00000174898	257062	cation channel sperm associated auxiliary subunit delta	protein_coding	49.49	19p13.3	chr19:5720637-5778734 (+)	ENSG00000174898.16	-3.78645	0.0328781	5.62679	0.999285
ENSG00000086991.13	NOX4	ENSG00000086991	50507	NADPH oxidase 4	protein_coding	35.47	11q14.3	chr11:89324353-89498187 (-)	ENSG00000086991.13	-1.2063	0.0328875	5.62608	0.999285
ENSG00000198610.11	AKR1C4	ENSG00000198610	1109	aldo-keto reductase family 1 member C4	protein_coding	38.49	10p15.1	chr10:5195462-5218949 (+)	ENSG00000198610.11	-3.39813	0.0328897	5.62592	0.999285
ENSG00000259419.2	HNRNPCP3	ENSG00000259419	NA	heterogeneous nuclear ribonucleoprotein C pseudogene 3	processed_pseudogene	46.74	15q25.1	chr15:79236332-79237206 (+)	ENSG00000259419.2	-3.08188	0.0330879	5.61092	0.999285
ENSG00000005073.6	HOXA11	ENSG00000005073	3207	homeobox A11	protein_coding	54.37	7p15.2	chr7:27181157-27185232 (-)	ENSG00000005073.6	2.12854	0.0330936	5.61048	0.999285
ENSG00000286125.1	NA	ENSG00000286125	NA	novel transcript (contains ZIM2-AS1 and PEG3-AS1)	lncRNA	42.92	19q13.43	chr19:56669941-56823395 (+)	ENSG00000286125.1	2.80447	0.0332062	5.6008	0.999285
ENSG00000144671.10	SLC22A14	ENSG00000144671	9389	solute carrier family 22 member 14	protein_coding	46.67	3p22.2	chr3:38282294-38318575 (+)	ENSG00000144671.10	3.49221	0.0332662	5.59751	0.999285
ENSG00000171103.11	TRMT61B	ENSG00000171103	55006	tRNA methyltransferase 61B	protein_coding	41.37	2p23.2	chr2:28849821-28870309 (-)	ENSG00000171103.11	-1.07877	0.0332771	5.58649	0.999285
ENSG00000143942.5	CHAC2	ENSG00000143942	494143	ChaC cation transport regulator homolog 2	protein_coding	39.04	2p16.2	chr2:53767804-53775196 (+)	ENSG00000143942.5	-2.63584	0.0333364	5.58834	0.999285
ENSG00000104723.21	TUSC3	ENSG00000104723	7991	tumor suppressor candidate 3	protein_coding	36.98	8p22	chr8:15417215-15766649 (+)	ENSG00000104723.21	1.88889	0.033382	5.58885	0.999285
ENSG00000076258.10	FMO4	ENSG00000076258	2329	flavin containing dimethylaniline monoxygenase 4	protein_coding	40.13	1q24.3	chr1:171314183-171342084 (+)	ENSG00000076258.10	1.73902	0.0334074	5.58696	0.999285
ENSG00000174151.14	CYB561D1	ENSG00000174151	284613	cytochrome b561 family member D1	protein_coding	52.44	1p13.3	chr1:109494052-109502932 (+)	ENSG00000174151.14	2.32972	0.0334331	5.58504	0.999285
ENSG00000181227.3	DLSTP1	ENSG00000181227	NA	dihydrolipoamide S-succinyltransferase pseudogene 1	processed_pseudogene	50.59	1p31.1	chr1:75743423-75744776 (-)	ENSG00000181227.3	2.78876	0.0335172	5.57221	0.999285
ENSG00000164265.9	SCGB3A2	ENSG00000164265	117156	secretoglobin family 3A member 2	protein_coding	43.74	5q32	chr5:147870682-147882191 (+)	ENSG00000164265.9	3.17102	0.0335391	5.57716	0.999285
ENSG00000187627.15	RGPD1	ENSG00000187627	400966	RANBP2 like and GRIP domain containing 1	protein_coding	40.42	2p11.2	chr2:86907953-87013976 (+)	ENSG00000187627.15	-3.09241	0.0336407	5.56598	0.999285
ENSG00000157168.20	NRG1	ENSG00000157168	3084	neuregulin 1	protein_coding	37.94	8p12	chr8:31639222-32855666 (+)	ENSG00000157168.20	1.76876	0.0336464	5.56921	0.999285
ENSG00000135697.10	BCO1	ENSG00000135697	53630	beta-carotene oxygenase 1	protein_coding	47.44	16q23.2	chr16:81238689-81291142 (+)	ENSG00000135697.10	-1.26976	0.0336689	5.55721	0.999285
ENSG00000122254.7	HS3ST2	ENSG00000122254	9956	heparan sulfate-glucosamine 3-sulfotransferase 2	protein_coding	43.5	16p12.2	chr16:22814162-22916338 (+)	ENSG00000122254.7	2.43512	0.0337459	5.56186	0.999285
ENSG00000176349.11	NA	ENSG00000176349	NA	novel transcript, antisense to MAD1L1	lncRNA	60.82	7p22.3	chr7:1838586-1849931 (+)	ENSG00000176349.11	3.85716	0.0338538	5.55392	0.999285
ENSG00000155621.15	C9orf85	ENSG00000155621	138241	chromosome 9 open reading frame 85	protein_coding	38.63	9q21.13	chr9:71911510-71986054 (+)	ENSG00000155621.15	-1.69931	0.0339027	5.54935	0.999285
ENSG00000162607.13	USP1	ENSG00000162607	7398	ubiquitin specific peptidase 1	protein_coding	39.48	1p31.3	chr1:62436297-62451804 (+)	ENSG00000162607.13	-0.784801	0.0341655	5.52036	0.999285
ENSG00000196166.4	C8orf86	ENSG00000196166	389649	chromosome 8 open reading frame 86	protein_coding	45.68	8p11.22	chr8:38510834-38560939 (-)	ENSG00000196166.4	-4.54298	0.0342437	5.52549	0.999285
ENSG00000153975.10	ZUP1	ENSG00000153975	221302	zinc finger containing ubiquitin peptidase 1	protein_coding	36.54	6q22.1	chr6:116635618-116668794 (-)	ENSG00000153975.10	-1.70309	0.0342812	5.52278	0.999285
ENSG00000248527.1	MTATP6P1	ENSG00000248527	NA	MT-ATP6 pseudogene 1	unprocessed_pseudogene	43.91	1p36.33	chr1:633696-634376 (+)	ENSG00000248527.1	-1.77804	0.0342983	5.52154	0.999285
ENSG00000155085.15	AK9	ENSG00000155085	221264	adenylate kinase 9	protein_coding	38.27	6q21	chr6:109492856-109691217 (-)	ENSG00000155085.15	-1.58388	0.0343336	5.51899	0.999285
ENSG00000264982.1	NA	ENSG00000264982	NA	novel transcript, antisense to FAM59A	lncRNA	36.43	18q12.1	chr18:32287437-32290340 (+)	ENSG00000264982.1	-1.8566	0.03434	5.51853	0.999285
ENSG00000181616.9	OR52H1	ENSG00000181616	390067	olfactory receptor family 52 subfamily H member 1 (gene/pseudogene)	protein_coding	41.14	11p15.4	chr11:5544489-5548533 (-)	ENSG00000181616.9	-2.43494	0.0345017	5.49617	0.999285
ENSG00000215908.10	CROCCP2	ENSG00000215908	NA	CROCC pseudogene 2	transcribed_unprocessed_pseudogene	52.04	1p36.13	chr1:16618253-16657232 (-)	ENSG00000215908.10	1.39441	0.0345873	5.50075	0.999285
ENSG00000137463.5	MGARP	ENSG00000137463	84709	mitochondria localized glutamic acid rich protein	protein_coding	40.47	4q31.1	chr4:139266165-139280225 (-)	ENSG00000137463.5	-4.01305	0.0346453	5.4966	0.999285
ENSG00000210144.1	MT-TY	ENSG00000210144	NA	mitochondrially encoded tRNA-Tyr (UAU/C)	Mt_tRNA	42.42	MTNA	chrMT:5826-5891 (-)	ENSG00000210144.1	-3.1179	0.0347361	5.49012	0.999285
ENSG00000279301.4	OR2T11	ENSG00000279301	127077	olfactory receptor family 2 subfamily T member 11 (gene/pseudogene)	protein_coding	40.1	1q44	chr1:248623557-248635091 (-)	ENSG00000279301.4	-3.31406	0.0348567	5.48154	0.999285
ENSG00000138182.14	KIF20B	ENSG00000138182	9585	kinesin family member 20B	protein_coding	35.15	10q23.31	chr10:89701610-89774939 (+)	ENSG00000138182.14	-1.5848	0.0348721	5.48045	0.999285
ENSG00000158296.14	SLC13A3	ENSG00000158296	64849	solute carrier family 13 member 3	protein_coding	45.08	20q13.12	chr20:46557823-46684467 (-)	ENSG00000158296.14	-3.91034	0.034879	5.47997	0.999285
ENSG00000156030.13	ELMSAN1	ENSG00000156030	91748	ELM2 and Myb/SANT domain containing 1	protein_coding	51.27	14q24.3	chr14:73715122-73790285 (-)	ENSG00000156030.13	0.954324	0.0349272	5.47493	0.999285
ENSG00000186952.15	TMEM232	ENSG00000186952	642987	transmembrane protein 232	protein_coding	36.01	5q22.1	chr5:110289233-110738956 (-)	ENSG00000186952.15	-1.9284	0.0351035	5.46411	0.999285
ENSG00000188338.15	SLC38A3	ENSG00000188338	10991	solute carrier family 38 member 3	protein_coding	58.43	3p21.31	chr3:50205246-50221486 (+)	ENSG00000188338.15	-4.65455	0.0351484	5.46095	0.999285
ENSG00000100151.16	PICK1	ENSG00000100151	9463	protein interacting with PRKCA 1	protein_coding	54.9	22q13.1	chr22:38056311-38075701 (+)	ENSG00000100151.16	0.836784	0.0351488	5.45036	0.999285
ENSG00000081870.11	HSPB11	ENSG00000081870	51668	heat shock protein family B (small) member 11	protein_coding	40.17	1p32.3	chr1:53916574-53945929 (-)	ENSG00000081870.11	-1.04404	0.0351517	5.45016	0.999285
ENSG00000187048.13	CYP4A11	ENSG00000187048	1579	cytochrome P450 family 4 subfamily A member 11	protein_coding	48.46	1p33	chr1:46929177-46941484 (-)	ENSG00000187048.13	-2.93166	0.0353366	5.44777	0.999285
ENSG00000139618.15	BRCA2	ENSG00000139618	675	BRCA2 DNA repair associated	protein_coding	38.2	13q13.1	chr13:32315086-32400266 (+)	ENSG00000139618.15	-1.80489	0.0353977	5.44351	0.999285
ENSG00000172650.13	AGAP5	ENSG00000172650	729092	ArfGAP with GTPase domain, ankyrin repeat and PH domain 5	protein_coding	42.24	10q22.2	chr10:73674285-73698159 (-)	ENSG00000172650.13	4.22237	0.0355028	5.4362	0.999285
ENSG00000157335.20	CLEC18C	ENSG00000157335	283971	C-type lectin domain family 18 member C	protein_coding	57.16	16q22.1	chr16:70173322-70187361 (+)	ENSG00000157335.20	-1.7459	0.0355398	5.43363	0.999285
ENSG00000184860.10	SDR42E1	ENSG00000184860	93517	short chain dehydrogenase/reductase family 42E, member 1	protein_coding	44.27	16q23.3	chr16:81988855-82011481 (-)	ENSG00000184860.10	2.67033	0.0355575	5.4324	0.999285
ENSG00000153214.11	TMEM87B	ENSG00000153214	84910	transmembrane protein 87B	protein_coding	39.49	2q13	chr2:112055269-112119318 (+)	ENSG00000153214.11	-0.768983	0.0357353	5.40969	0.999285
ENSG00000182791.5	CCDC87	ENSG00000182791	55231	coiled-coil domain containing 87	protein_coding	55.16	11q13.2	chr11:66590176-66593063 (-)	ENSG00000182791.5	-3.32242	0.0358475	5.4124	0.999285
ENSG00000138162.19	TACC2	ENSG00000138162	10579	transforming acidic coiled-coil containing protein 2	protein_coding	48.29	10q26.13	chr10:121989163-122254545 (+)	ENSG00000138162.19	1.87313	0.0358845	5.40986	0.999285
ENSG00000196074.13	SYCP2	ENSG00000196074	10388	synaptonemal complex protein 2	protein_coding	33.52	20q13.33	chr20:59863564-59933655 (-)	ENSG00000196074.13	-2.14093	0.035926	5.40702	0.999285
ENSG00000228259.3	NA	ENSG00000228259	NA	chromosome 5 open reading frame 60 (C5orf60) pseudogene	unprocessed_pseudogene	59.97	5q35.3	chr5:179651284-179652457 (+)	ENSG00000228259.3	-5.0331	0.0359307	5.40669	0.999285
ENSG00000185551.15	NR2F2	ENSG00000185551	7026	nuclear receptor subfamily 2 group F member 2	protein_coding	48.74	15q26.2	chr15:96325938-96340263 (+)	ENSG00000185551.15	0.917593	0.0359756	5.39994	0.999285
ENSG00000229399.1	NA	ENSG00000229399	NA	prefoldin 5 (PFDN5) pseudogene	processed_pseudogene	48.76	1q41	chr1:222641414-222641858 (-)	ENSG00000229399.1	2.71173	0.0362364	5.37683	0.999285
ENSG00000071243.16	ING3	ENSG00000071243	54556	inhibitor of growth family member 3	protein_coding	35.56	7q31.31	chr7:120950763-120977216 (+)	ENSG00000071243.16	-1.23879	0.0362548	5.38462	0.999285
ENSG00000152217.19	SETBP1	ENSG00000152217	26040	SET binding protein 1	protein_coding	42.22	18q12.3	chr18:44680173-45068510 (+)	ENSG00000152217.19	0.920155	0.0362992	5.37222	0.999285
ENSG00000148795.7	CYP17A1	ENSG00000148795	1586	cytochrome P450 family 17 subfamily A member 1	protein_coding	52.49	10q24.32	chr10:102830531-102837472 (-)	ENSG00000148795.7	3.56419	0.0363154	5.38052	0.999285
ENSG00000189343.7	RPS2P46	ENSG00000189343	NA	ribosomal protein S2 pseudogene 46	processed_pseudogene	60.82	17p11.2	chr17:19445970-19446852 (-)	ENSG00000189343.7	1.58685	0.0364127	5.36445	0.999285
ENSG00000176946.12	THAP4	ENSG00000176946	51078	THAP domain containing 4	protein_coding	49.66	2q37.3	chr2:241584405-241637158 (-)	ENSG00000176946.12	1.14512	0.0365693	5.36342	0.999285
ENSG00000155849.15	ELMO1	ENSG00000155849	9844	engulfment and cell motility 1	protein_coding	41.67	7p14.1	chr7:36854361-37449249 (-)	ENSG00000155849.15	-1.14234	0.0366301	5.35935	0.999285
ENSG00000142871.17	CCN1	ENSG00000142871	3491	cellular communication network factor 1	protein_coding	50.38	1p22.3	chr1:85580761-85583950 (+)	ENSG00000142871.17	1.58909	0.0368337	5.34577	0.999285
ENSG00000176155.19	CCDC57	ENSG00000176155	284001	coiled-coil domain containing 57	protein_coding	51.82	17q25.3	chr17:82101460-82212830 (-)	ENSG00000176155.19	0.978118	0.0369562	5.33764	0.999285
ENSG00000133460.19	SLC2A11	ENSG00000133460	66035	solute carrier family 2 member 11	protein_coding	50.84	22q11.23	chr22:23856703-23886309 (+)	ENSG00000133460.19	1.41159	0.0370517	5.33132	0.999285
ENSG00000129993.15	CBFA2T3	ENSG00000129993	863	CBFA2/RUNX1 partner transcriptional co-repressor 3	protein_coding	60.67	16q24.3	chr16:88874858-88977207 (-)	ENSG00000129993.15	-2.18568	0.0370625	5.33061	0.999285
ENSG00000149782.11	PLCB3	ENSG00000149782	5331	phospholipase C beta 3	protein_coding	60.32	11q13.1	chr11:64251523-64269150 (+)	ENSG00000149782.11	0.851519	0.0371158	5.31786	0.999285
ENSG00000154096.13	THY1	ENSG00000154096	7070	Thy-1 cell surface antigen	protein_coding	55.78	11q23.3	chr11:119417378-119424985 (-)	ENSG00000154096.13	2.20196	0.037229	5.31965	0.999285
ENSG00000116783.15	TNNI3K	ENSG00000116783	51086	TNNI3 interacting kinase	protein_coding	36.79	1p31.1	chr1:74235387-74544428 (+)	ENSG00000116783.15	-3.70239	0.0373895	5.30913	0.999285
ENSG00000200816.1	SNORA38	ENSG00000200816	NA	small nucleolar RNA, H/ACA box 38	snoRNA	44.7	6p21.33	chr6:31623079-31623210 (+)	ENSG00000200816.1	-1.97845	0.0373958	5.30679	0.999285
ENSG00000277299.1	NA	ENSG00000277299	NA	novel transcript, antisense to GIT2	lncRNA	39.31	12q24.11	chr12:109948389-109949029 (+)	ENSG00000277299.1	-2.48612	0.0374279	5.29658	0.999285
ENSG00000163945.18	UVSSA	ENSG00000163945	57654	UV stimulated scaffold protein A	protein_coding	56.57	4p16.3	chr4:1347208-1395989 (+)	ENSG00000163945.18	0.983676	0.0375327	5.28977	0.999285
ENSG00000152700.14	SAR1B	ENSG00000152700	51128	secretion associated Ras related GTPase 1B	protein_coding	43.44	5q31.1	chr5:134601149-134649271 (-)	ENSG00000152700.14	-0.838678	0.0375604	5.28797	0.999285
ENSG00000022976.15	ZNF839	ENSG00000022976	55778	zinc finger protein 839	protein_coding	49.04	14q32.31	chr14:102317377-102342702 (+)	ENSG00000022976.15	0.858057	0.0376825	5.28008	0.999285
ENSG00000123473.15	STIL	ENSG00000123473	6491	STIL centriolar assembly protein	protein_coding	40.02	1p33	chr1:47250139-47314147 (-)	ENSG00000123473.15	-1.96565	0.0377047	5.28864	0.999285
ENSG00000136824.19	SMC2	ENSG00000136824	10592	structural maintenance of chromosomes 2	protein_coding	35.98	9q31.1	chr9:104094260-104141419 (+)	ENSG00000136824.19	-1.04806	0.0377167	5.28786	0.999285
ENSG00000153037.15	SRP19	ENSG00000153037	6728	signal recognition particle 19	protein_coding	41.89	5q22.2	chr5:112861188-112898371 (+)	ENSG00000153037.15	-2.25606	0.0377223	5.27752	0.999285
ENSG00000115514.12	TXNDC9	ENSG00000115514	10190	thioredoxin domain containing 9	protein_coding	42.12	2q11.2	chr2:99318982-99340702 (-)	ENSG00000115514.12	-1.08378	0.0377306	5.28098	0.999285
ENSG00000240990.10	HOXA11-AS	ENSG00000240990	NA	HOXA11 antisense RNA	lncRNA	55.51	7p15.2	chr7:27184507-27189298 (+)	ENSG00000240990.10	2.39961	0.0378535	5.27904	0.999285
ENSG00000198727.2	MT-CYB	ENSG00000198727	4519	mitochondrially encoded cytochrome b	protein_coding	46.28	MTNA	chrMT:14747-15887 (+)	ENSG00000198727.2	-2.31881	0.0378637	5.27838	0.999285
ENSG00000226800.5	CACTIN-AS1	ENSG00000226800	NA	CACTIN antisense RNA 1	lncRNA	63.12	19p13.3	chr19:3607247-3613930 (+)	ENSG00000226800.5	1.35503	0.0378787	5.26791	0.999285
ENSG00000164825.4	DEFB1	ENSG00000164825	1672	defensin beta 1	protein_coding	44.41	8p23.1	chr8:6870592-6877936 (-)	ENSG00000164825.4	1.71778	0.0380135	5.26876	0.999285
ENSG00000187790.11	FANCM	ENSG00000187790	57697	FA complementation group M	protein_coding	37.51	14q21.2	chr14:45135930-45200890 (+)	ENSG00000187790.11	-1.87176	0.0380353	5.26736	0.999285
ENSG00000233502.1	NA	ENSG00000233502	NA	novel transcript	lncRNA	46.75	2p25.1	chr2:10083781-10086101 (+)	ENSG00000233502.1	-4.48819	0.0380504	5.2664	0.999285
ENSG00000205413.8	SAMD9	ENSG00000205413	54809	sterile alpha motif domain containing 9	protein_coding	37.75	7q21.2	chr7:93099513-93118023 (-)	ENSG00000205413.8	-0.988575	0.0383571	5.24686	0.999285
ENSG00000211750.2	TRBV24-1	ENSG00000211750	NA	T cell receptor beta variable 24-1	TR_V_gene	46.39	7q34	chr7:142656701-142657213 (+)	ENSG00000211750.2	-4.02974	0.0383654	5.24633	0.999285
ENSG00000233223.3	NA	ENSG00000233223	NA	novel transcript, antisense to MPDU1 and CD68	lncRNA	61.05	17p13.1	chr17:7581964-7584086 (-)	ENSG00000233223.3	-2.52198	0.0383931	5.23473	0.999285
ENSG00000168301.13	KCTD6	ENSG00000168301	200845	potassium channel tetramerization domain containing 6	protein_coding	40.85	3p14.3	chr3:58492096-58502360 (+)	ENSG00000168301.13	-2.52068	0.0384069	5.23386	0.999285
ENSG00000135638.14	EMX1	ENSG00000135638	2016	empty spiracles homeobox 1	protein_coding	55.11	2p13.2	chr2:72916260-72936071 (+)	ENSG00000135638.14	1.34033	0.0384801	5.22925	0.999285
ENSG00000163914.5	RHO	ENSG00000163914	6010	rhodopsin	protein_coding	54.98	3q22.1	chr3:129528639-129535344 (+)	ENSG00000163914.5	-4.43503	0.0385871	5.23233	0.999285
ENSG00000253731.2	PCDHGA6	ENSG00000253731	56109	protocadherin gamma subfamily A, 6	protein_coding	45.24	5q31.3	chr5:141373914-141512979 (+)	ENSG00000253731.2	1.74384	0.0386318	5.22951	0.999285
ENSG00000049167.14	ERCC8	ENSG00000049167	1161	ERCC excision repair 8, CSA ubiquitin ligase complex subunit	protein_coding	37.16	5q12.1	chr5:60873831-60945073 (-)	ENSG00000049167.14	-1.61916	0.0386913	5.22577	0.999285
ENSG00000142182.9	DNMT3L	ENSG00000142182	29947	DNA methyltransferase 3 like	protein_coding	57	21q22.3	chr21:44246339-44262216 (-)	ENSG00000142182.9	-3.4697	0.0388401	5.21646	0.999285
ENSG00000099337.5	KCNK6	ENSG00000099337	9424	potassium two pore domain channel subfamily K member 6	protein_coding	52.87	19q13.2	chr19:38319845-38332076 (+)	ENSG00000099337.5	-1.95483	0.0388479	5.20622	0.999285
ENSG00000198736.11	MSRB1	ENSG00000198736	51734	methionine sulfoxide reductase B1	protein_coding	58.61	16p13.3	chr16:1938210-1943326 (-)	ENSG00000198736.11	-1.40992	0.0388553	5.2155	0.999285
ENSG00000206567.10	NA	ENSG00000206567	NA	novel transcript	lncRNA	54.61	3p25.3	chr3:10004048-10011209 (-)	ENSG00000206567.10	3.28645	0.038917	5.21166	0.999285
ENSG00000173218.15	VANGL1	ENSG00000173218	81839	VANGL planar cell polarity protein 1	protein_coding	45.32	1p13.1	chr1:115641970-115698224 (+)	ENSG00000173218.15	-0.928503	0.0389705	5.1986	0.999285
ENSG00000144550.13	CPNE9	ENSG00000144550	151835	copine family member 9	protein_coding	48.54	3p25.3	chr3:9703826-9729908 (+)	ENSG00000144550.13	-3.90153	0.0392315	5.19215	0.999285
ENSG00000106608.16	URGCP	ENSG00000106608	55665	upregulator of cell proliferation	protein_coding	45.69	7p13	chr7:43875894-43926411 (-)	ENSG00000106608.16	0.863311	0.039378	5.17745	0.999285
ENSG00000161594.7	KLHL10	ENSG00000161594	317719	kelch like family member 10	protein_coding	49.28	17q21.2	chr17:41835685-41848384 (+)	ENSG00000161594.7	-2.81005	0.0393788	5.18307	0.999285
ENSG00000025772.8	TOMM34	ENSG00000025772	10953	translocase of outer mitochondrial membrane 34	protein_coding	44.95	20q13.12	chr20:44942130-44960397 (-)	ENSG00000025772.8	1.4763	0.0396211	5.16823	0.999285
ENSG00000163510.14	CWC22	ENSG00000163510	57703	CWC22 spliceosome associated protein homolog	protein_coding	35.05	2q31.3	chr2:179944876-180007297 (-)	ENSG00000163510.14	-0.740556	0.039623	5.15852	0.999285
ENSG00000230487.8	PSMG3-AS1	ENSG00000230487	NA	PSMG3 antisense RNA 1 (head to head)	lncRNA	53.15	7p22.3	chr7:1570073-1589626 (+)	ENSG00000230487.8	3.42444	0.0398026	5.15718	0.999285
ENSG00000127083.7	OMD	ENSG00000127083	4958	osteomodulin	protein_coding	36.07	9q22.31	chr9:92414245-92424461 (-)	ENSG00000127083.7	-1.81994	0.0398222	5.14643	0.999285
ENSG00000198712.1	MT-CO2	ENSG00000198712	4513	mitochondrially encoded cytochrome c oxidase II	protein_coding	46.2	MTNA	chrMT:7586-8269 (+)	ENSG00000198712.1	-2.17361	0.0398539	5.15407	0.999285
ENSG00000237984.3	PTENP1	ENSG00000237984	NA	phosphatase and tensin homolog pseudogene 1	transcribed_processed_pseudogene	41.99	9p13.3	chr9:33673504-33677499 (-)	ENSG00000237984.3	-2.98574	0.0398562	5.15393	0.999285
ENSG00000179934.7	CCR8	ENSG00000179934	1237	C-C motif chemokine receptor 8	protein_coding	42.2	3p22.1	chr3:39329709-39333680 (+)	ENSG00000179934.7	-3.86576	0.0398738	5.15287	0.999285
ENSG00000188559.15	RALGAPA2	ENSG00000188559	57186	Ral GTPase activating protein catalytic alpha subunit 2	protein_coding	40.43	20p11.23	chr20:20389530-20712644 (-)	ENSG00000188559.15	1.06229	0.0399015	5.14801	0.999285
ENSG00000102935.11	ZNF423	ENSG00000102935	23090	zinc finger protein 423	protein_coding	50.74	16q12.1	chr16:49487524-49857919 (-)	ENSG00000102935.11	1.04104	0.0399365	5.13954	0.999285
ENSG00000006634.8	DBF4	ENSG00000006634	10926	DBF4 zinc finger	protein_coding	36.72	7q21.12	chr7:87876216-87909553 (+)	ENSG00000006634.8	-1.51022	0.0399479	5.14838	0.999285
ENSG00000119917.14	IFIT3	ENSG00000119917	3437	interferon induced protein with tetratricopeptide repeats 3	protein_coding	43.24	10q23.31	chr10:89327997-89340971 (+)	ENSG00000119917.14	-1.21384	0.0399571	5.14782	0.999285
ENSG00000113578.18	FGF1	ENSG00000113578	2246	fibroblast growth factor 1	protein_coding	44.95	5q31.3	chr5:142592178-142698070 (-)	ENSG00000113578.18	-2.33162	0.0399764	5.13713	0.999285
ENSG00000145284.12	SCD5	ENSG00000145284	79966	stearoyl-CoA desaturase 5	protein_coding	43.56	4q21.22	chr4:82629539-82798796 (-)	ENSG00000145284.12	2.04544	0.040062	5.1415	0.999285
ENSG00000143434.15	SEMA6C	ENSG00000143434	10500	semaphorin 6C	protein_coding	57.48	1q21.3	chr1:151131685-151146664 (-)	ENSG00000143434.15	0.970736	0.0404276	5.11322	0.999285
ENSG00000189057.11	FAM111B	ENSG00000189057	374393	family with sequence similarity 111 member B	protein_coding	38.92	11q12.1	chr11:59107185-59127412 (+)	ENSG00000189057.11	-2.27343	0.0404334	5.11924	0.999285
ENSG00000286340.1	NA	ENSG00000286340	NA	novel transcript, antisense to PHIP	lncRNA	40.98	6q14.1	chr6:79077841-79081371 (+)	ENSG00000286340.1	-1.98851	0.0404759	5.10728	0.999285
ENSG00000188992.11	LIPI	ENSG00000188992	149998	lipase I	protein_coding	35.86	21q11.2	chr21:14108813-14210891 (-)	ENSG00000188992.11	-4.22565	0.0404828	5.1163	0.999285
ENSG00000248544.2	NA	ENSG00000248544	NA	novel transcript, antisense to CYFIP2	lncRNA	43.57	5q33.3	chr5:157375741-157384950 (-)	ENSG00000248544.2	2.35542	0.0405029	5.10568	0.999285
ENSG00000138606.19	SHF	ENSG00000138606	90525	Src homology 2 domain containing F	protein_coding	50.88	15q21.1	chr15:45167214-45201175 (-)	ENSG00000138606.19	1.96153	0.0405142	5.11276	0.999285
ENSG00000160838.14	LRRC71	ENSG00000160838	149499	leucine rich repeat containing 71	protein_coding	54.62	1q23.1	chr1:156920632-156933094 (+)	ENSG00000160838.14	-2.257	0.0405831	5.10093	0.999285
ENSG00000081800.9	SLC13A1	ENSG00000081800	6561	solute carrier family 13 member 1	protein_coding	35.73	7q31.32	chr7:123113531-123199972 (-)	ENSG00000081800.9	-3.6758	0.0406955	5.10368	0.999285
ENSG00000198888.2	MT-ND1	ENSG00000198888	4535	mitochondrially encoded NADH:ubiquinone oxidoreductase core subunit 1	protein_coding	47.7	MTNA	chrMT:3307-4262 (+)	ENSG00000198888.2	-1.99507	0.0406965	5.10362	0.999285
ENSG00000198886.2	MT-ND4	ENSG00000198886	4538	mitochondrially encoded NADH:ubiquinone oxidoreductase core subunit 4	protein_coding	44.27	MTNA	chrMT:10760-12137 (+)	ENSG00000198886.2	-2.04704	0.0407501	5.10045	0.999285
ENSG00000064763.11	FAR2	ENSG00000064763	55711	fatty acyl-CoA reductase 2	protein_coding	38.9	12p11.22	chr12:29149103-29340980 (+)	ENSG00000064763.11	-0.997294	0.0408392	5.08584	0.999285
ENSG00000128040.11	SPINK2	ENSG00000128040	6691	serine peptidase inhibitor, Kazal type 2	protein_coding	44.64	4q12	chr4:56809860-56821742 (-)	ENSG00000128040.11	-2.70991	0.0410167	5.07918	0.999285
ENSG00000215895.4	NA	ENSG00000215895	NA	heat shock 70kDa protein 5 (glucose-regulated protein, 78kDa) (HSPA5) pseudogene	processed_pseudogene	46.43	1p34.3	chr1:38708931-38710890 (+)	ENSG00000215895.4	-3.5429	0.0410199	5.08459	0.999285
ENSG00000103044.11	HAS3	ENSG00000103044	3038	hyaluronan synthase 3	protein_coding	55.07	16q22.1	chr16:69105653-69118719 (+)	ENSG00000103044.11	1.23503	0.0410764	5.07196	0.999285
ENSG00000142875.19	PRKACB	ENSG00000142875	5567	protein kinase cAMP-activated catalytic subunit beta	protein_coding	34.7	1p31.1	chr1:84078062-84238498 (+)	ENSG00000142875.19	-1.0399	0.041169	5.07587	0.999285
ENSG00000235852.1	NA	ENSG00000235852	NA	novel transcript	lncRNA	70.23	2q32.2	chr2:190880797-190882059 (-)	ENSG00000235852.1	1.14614	0.0411937	5.07443	0.999285
ENSG00000135549.15	PKIB	ENSG00000135549	5570	cAMP-dependent protein kinase inhibitor beta	protein_coding	37.28	6q22.31	chr6:122471917-122726373 (+)	ENSG00000135549.15	-3.022	0.0413136	5.06698	0.999285
ENSG00000162623.16	TYW3	ENSG00000162623	127253	tRNA-yW synthesizing protein 3 homolog	protein_coding	40.26	1p31.1	chr1:74733152-74766678 (+)	ENSG00000162623.16	-1.51081	0.0413161	5.06731	0.999285
ENSG00000210154.1	MT-TD	ENSG00000210154	NA	mitochondrially encoded tRNA-Asp (GAU/C)	Mt_tRNA	23.53	MTNA	chrMT:7518-7585 (+)	ENSG00000210154.1	-4.77358	0.0413783	5.0637	0.999285
ENSG00000073536.18	NLE1	ENSG00000073536	54475	notchless homolog 1	protein_coding	52.09	17q12	chr17:35128730-35142304 (-)	ENSG00000073536.18	1.2737	0.041487	5.0574	0.999285
ENSG00000140471.17	LINS1	ENSG00000140471	55180	lines homolog 1	protein_coding	40.18	15q26.3	chr15:100559369-100603230 (-)	ENSG00000140471.17	-0.960022	0.041525	5.04597	0.999285
ENSG00000177302.15	TOP3A	ENSG00000177302	7156	DNA topoisomerase III alpha	protein_coding	48.23	17p11.2	chr17:18271428-18315007 (-)	ENSG00000177302.15	0.750262	0.0416088	5.04115	0.999285
ENSG00000139211.6	AMIGO2	ENSG00000139211	347902	adhesion molecule with Ig like domain 2	protein_coding	44.59	12q13.11	chr12:47075707-47079951 (-)	ENSG00000139211.6	-1.79425	0.0417164	5.04418	0.999285
ENSG00000267519.6	NA	ENSG00000267519	NA	novel transcript	lncRNA	57.53	19p13.12	chr19:13823880-13842928 (-)	ENSG00000267519.6	1.27286	0.041845	5.03355	0.999285
ENSG00000163586.10	FABP1	ENSG00000163586	2168	fatty acid binding protein 1	protein_coding	48.26	2p11.2	chr2:88122982-88128062 (-)	ENSG00000163586.10	-3.78604	0.0418933	5.03405	0.999285
ENSG00000257252.6	NA	ENSG00000257252	NA	novel transcript, antisense to NUDT4	lncRNA	43.14	12q22	chr12:93316722-93377753 (-)	ENSG00000257252.6	-4.34554	0.0418953	5.03393	0.999285
ENSG00000117682.17	DHDDS	ENSG00000117682	79947	dehydrodolichyl diphosphate synthase subunit	protein_coding	45.46	1p36.11	chr1:26432282-26471306 (+)	ENSG00000117682.17	0.936306	0.0419532	5.02848	0.999285
ENSG00000172247.4	C1QTNF4	ENSG00000172247	114900	C1q and TNF related 4	protein_coding	59.16	11p11.2	chr11:47589667-47594411 (-)	ENSG00000172247.4	3.95628	0.0420475	5.02525	0.999285
ENSG00000230897.1	RPS18P12	ENSG00000230897	NA	ribosomal protein S18 pseudogene 12	processed_pseudogene	51.63	17p12	chr17:14705076-14705534 (-)	ENSG00000230897.1	-3.1989	0.042122	5.02102	0.999285
ENSG00000148690.12	FRA10AC1	ENSG00000148690	118924	FRA10A associated CGG repeat 1	protein_coding	34.84	10q23.33	chr10:93667883-93702592 (-)	ENSG00000148690.12	-1.12995	0.0421462	5.01964	0.999285
ENSG00000088766.12	CRLS1	ENSG00000088766	54675	cardiolipin synthase 1	protein_coding	39.36	20p12.3	chr20:6006093-6040053 (+)	ENSG00000088766.12	-1.93792	0.0422448	5.01406	0.999285
ENSG00000138378.19	STAT4	ENSG00000138378	6775	signal transducer and activator of transcription 4	protein_coding	37.27	2q32.3	chr2:191029576-191151596 (-)	ENSG00000138378.19	-1.88075	0.0422924	5.01136	0.999285
ENSG00000173988.12	LRRC63	ENSG00000173988	220416	leucine rich repeat containing 63	protein_coding	36.65	13q14.13	chr13:46211943-46277366 (+)	ENSG00000173988.12	-3.7824	0.0423001	5.01093	0.999285
ENSG00000211933.2	IGHV6-1	ENSG00000211933	NA	immunoglobulin heavy variable 6-1	IG_V_gene	54.02	14q32.33	chr14:105939756-105940253 (-)	ENSG00000211933.2	-4.28045	0.0424464	5.00267	0.999285
ENSG00000146350.14	TBC1D32	ENSG00000146350	221322	TBC1 domain family member 32	protein_coding	35.75	6q22.31	chr6:121079494-121334745 (-)	ENSG00000146350.14	-1.65068	0.0425822	4.99505	0.999285
ENSG00000272655.2	POLR2J4	ENSG00000272655	NA	RNA polymerase II subunit J4, pseudogene	transcribed_unprocessed_pseudogene	54.06	7p13	chr7:44013562-44019170 (-)	ENSG00000272655.2	2.44832	0.0425978	4.98513	0.999285
ENSG00000160307.10	S100B	ENSG00000160307	6285	S100 calcium binding protein B	protein_coding	45.16	21q22.3	chr21:46598604-46605208 (-)	ENSG00000160307.10	-3.97159	0.0427157	4.98758	0.999285
ENSG00000183929.7	DUSP5P1	ENSG00000183929	NA	dual specificity phosphatase 5 pseudogene 1	processed_pseudogene	56.28	1q42.13	chr1:228650241-228651379 (+)	ENSG00000183929.7	3.14779	0.0428936	4.97767	0.999285
ENSG00000239557.1	NA	ENSG00000239557	NA	protein phosphatase 2, regulatory subunit B', gamma isoform (PPP2R5C) pseudogene	processed_pseudogene	38.75	3p21.1	chr3:52373652-52374882 (+)	ENSG00000239557.1	-2.46711	0.0429946	4.96308	0.999285
ENSG00000250859.1	HNRNPKP1	ENSG00000250859	NA	heterogeneous nuclear ribonucleoprotein K pseudogene 1	processed_pseudogene	44.89	5q23.2	chr5:127511464-127512842 (-)	ENSG00000250859.1	-2.89071	0.0430239	4.96833	0.999285
ENSG00000196189.13	SEMA4A	ENSG00000196189	64218	semaphorin 4A	protein_coding	51.59	1q22	chr1:156147366-156177752 (+)	ENSG00000196189.13	2.37435	0.0430965	4.96642	0.999285
ENSG00000198535.5	C2CD4A	ENSG00000198535	145741	C2 calcium dependent domain containing 4A	protein_coding	52.12	15q22.2	chr15:62066977-62070917 (+)	ENSG00000198535.5	4.2513	0.0431658	4.96259	0.999285
ENSG00000215241.4	LINC02449	ENSG00000215241	NA	long intergenic non-protein coding RNA 2449	lncRNA	52.88	12p13.31	chr12:8235415-8242564 (+)	ENSG00000215241.4	2.10808	0.0431917	4.95222	0.999285
ENSG00000179008.9	C14orf39	ENSG00000179008	317761	chromosome 14 open reading frame 39	protein_coding	37.01	14q23.1	chr14:60396469-60515543 (-)	ENSG00000179008.9	-4.12991	0.0432285	4.95913	0.999285
ENSG00000159450.12	TCHH	ENSG00000159450	7062	trichohyalin	protein_coding	51.46	1q21.3	chr1:152106317-152115454 (-)	ENSG00000159450.12	-2.31884	0.0432675	4.95699	0.999285
ENSG00000212907.2	MT-ND4L	ENSG00000212907	4539	mitochondrially encoded NADH:ubiquinone oxidoreductase core subunit 4L	protein_coding	43.1	MTNA	chrMT:10470-10766 (+)	ENSG00000212907.2	-1.8411	0.0433486	4.95253	0.999285
ENSG00000162998.5	FRZB	ENSG00000162998	2487	frizzled related protein	protein_coding	36.55	2q32.1	chr2:182833275-182866637 (-)	ENSG00000162998.5	-2.0544	0.0433995	4.94973	0.999285
ENSG00000091879.13	ANGPT2	ENSG00000091879	285	angiopoietin 2	protein_coding	40.71	8p23.1	chr8:6499651-6563409 (-)	ENSG00000091879.13	1.79669	0.0435211	4.94308	0.999285
ENSG00000176956.12	LY6H	ENSG00000176956	4062	lymphocyte antigen 6 family member H	protein_coding	69.94	8q24.3	chr8:143157914-143160711 (-)	ENSG00000176956.12	-3.2398	0.0435229	4.94298	0.999285
ENSG00000254415.3	SIGLEC14	ENSG00000254415	100049587	sialic acid binding Ig like lectin 14	protein_coding	54.84	19q13.41	chr19:51642553-51646801 (-)	ENSG00000254415.3	-3.47173	0.0436205	4.93765	0.999285
ENSG00000233695.2	GAS6-AS1	ENSG00000233695	NA	GAS6 antisense RNA 1	lncRNA	60.84	13q34	chr13:113815630-113845744 (+)	ENSG00000233695.2	1.29882	0.0436507	4.93601	0.999285
ENSG00000166974.13	MAPRE2	ENSG00000166974	10982	microtubule associated protein RP/EB family member 2	protein_coding	39.48	18q12.1	chr18:34976928-35143470 (+)	ENSG00000166974.13	1.02548	0.0438679	4.92422	0.999285
ENSG00000168350.8	DEGS2	ENSG00000168350	123099	delta 4-desaturase, sphingolipid 2	protein_coding	60.22	14q32.2	chr14:100143957-100159645 (-)	ENSG00000168350.8	2.63323	0.0438892	4.92307	0.999285
ENSG00000179981.10	TSHZ1	ENSG00000179981	10194	teashirt zinc finger homeobox 1	protein_coding	44.58	18q22.3	chr18:75210755-75289950 (+)	ENSG00000179981.10	1.57499	0.0439092	4.92198	0.999285
ENSG00000097046.13	CDC7	ENSG00000097046	8317	cell division cycle 7	protein_coding	36.66	1p22.1	chr1:91500851-91525764 (+)	ENSG00000097046.13	-1.71729	0.0440189	4.91606	0.999285
ENSG00000132694.18	ARHGEF11	ENSG00000132694	9826	Rho guanine nucleotide exchange factor 11	protein_coding	44.51	1q23.1	chr1:156934840-157045370 (-)	ENSG00000132694.18	0.898089	0.0440418	4.91203	0.999285
ENSG00000237296.9	SMG1P1	ENSG00000237296	NA	SMG1 pseudogene 1	transcribed_unprocessed_pseudogene	40.34	16p12.2	chr16:22437008-22492220 (+)	ENSG00000237296.9	1.25257	0.0440663	4.91038	0.999285
ENSG00000038210.14	PI4K2B	ENSG00000038210	55300	phosphatidylinositol 4-kinase type 2 beta	protein_coding	41.15	4p15.2	chr4:25160663-25279204 (+)	ENSG00000038210.14	-1.0367	0.0441134	4.90239	0.999285
ENSG00000073861.3	TBX21	ENSG00000073861	30009	T-box transcription factor 21	protein_coding	53.22	17q21.32	chr17:47733236-47746122 (+)	ENSG00000073861.3	2.93776	0.0441395	4.90957	0.999285
ENSG00000272163.1	NA	ENSG00000272163	NA	novel transcript, antisense to NEFM	lncRNA	56.17	8p21.2	chr8:24912165-24914717 (-)	ENSG00000272163.1	3.84459	0.044233	4.90455	0.999285
ENSG00000197774.13	EME2	ENSG00000197774	197342	essential meiotic structure-specific endonuclease subunit 2	protein_coding	64.46	16p13.3	chr16:1772810-1781708 (+)	ENSG00000197774.13	0.897336	0.0443308	4.89726	0.999285
ENSG00000175595.15	ERCC4	ENSG00000175595	2072	ERCC excision repair 4, endonuclease catalytic subunit	protein_coding	39.57	16p13.12	chr16:13920154-13952348 (+)	ENSG00000175595.15	-1.30164	0.044358	4.89786	0.999285
ENSG00000124574.15	ABCC10	ENSG00000124574	89845	ATP binding cassette subfamily C member 10	protein_coding	52.94	6p21.1	chr6:43427366-43450427 (+)	ENSG00000124574.15	0.952682	0.044469	4.89153	0.999285
ENSG00000135297.15	MTO1	ENSG00000135297	25821	mitochondrial tRNA translation optimization 1	protein_coding	42.61	6q13	chr6:73461578-73509236 (+)	ENSG00000135297.15	-0.767751	0.0444713	4.88309	0.999285
ENSG00000234383.1	CTBP2P8	ENSG00000234383	NA	CTBP2 pseudogene 8	processed_pseudogene	55.86	1p31.3	chr1:68161761-68163090 (-)	ENSG00000234383.1	2.93731	0.0445152	4.88947	0.999285
ENSG00000258590.5	NBEAP1	ENSG00000258590	NA	neurobeachin pseudogene 1	transcribed_unprocessed_pseudogene	31.39	15q11.2	chr15:20657638-20688408 (-)	ENSG00000258590.5	-3.42632	0.0445183	4.88931	0.999285
ENSG00000169047.5	IRS1	ENSG00000169047	3667	insulin receptor substrate 1	protein_coding	40.89	2q36.3	chr2:226731317-226799759 (-)	ENSG00000169047.5	1.46954	0.0445384	4.88824	0.999285
ENSG00000064989.13	CALCRL	ENSG00000064989	10203	calcitonin receptor like receptor	protein_coding	33.03	2q32.1	chr2:187341964-187448460 (-)	ENSG00000064989.13	-0.886029	0.0445817	4.87979	0.999285
ENSG00000158423.17	RIBC1	ENSG00000158423	158787	RIB43A domain with coiled-coils 1	protein_coding	48.89	Xp11.22	chrX:53422690-53431120 (+)	ENSG00000158423.17	2.67051	0.0446968	4.87984	0.999285
ENSG00000171612.7	SLC25A33	ENSG00000171612	84275	solute carrier family 25 member 33	protein_coding	45.52	1p36.22	chr1:9539465-9585173 (+)	ENSG00000171612.7	-1.62521	0.0447195	4.87175	0.999285
ENSG00000136535.15	TBR1	ENSG00000136535	10716	T-box brain transcription factor 1	protein_coding	47.57	2q24.2	chr2:161416297-161425870 (+)	ENSG00000136535.15	-3.93363	0.0447402	4.87754	0.999285
ENSG00000226752.9	CUTALP	ENSG00000226752	NA	cutA divalent cation tolerance homolog-like, pseudogene	transcribed_unitary_pseudogene	42.77	9q33.2	chr9:120824828-120854385 (+)	ENSG00000226752.9	-2.82547	0.0447769	4.8756	0.999285
ENSG00000093010.14	COMT	ENSG00000093010	1312	catechol-O-methyltransferase	protein_coding	53.28	22q11.21	chr22:19941733-19969975 (+)	ENSG00000093010.14	0.857744	0.0447965	4.86815	0.999285
ENSG00000178882.15	RFLNA	ENSG00000178882	144347;100533183	refilin A	protein_coding	47.18	12q24.31	chr12:123973241-124316024 (+)	ENSG00000178882.15	3.6465	0.0448393	4.8723	0.999285
ENSG00000221263.1	MIR548P	ENSG00000221263	NA	microRNA 548p	miRNA	28.57	5q21.1	chr5:100816482-100816565 (-)	ENSG00000221263.1	-3.81554	0.0449719	4.86532	0.999285
ENSG00000119383.19	PTPA	ENSG00000119383	5524	protein phosphatase 2 phosphatase activator	protein_coding	52.59	9q34.11	chr9:129110950-129148946 (+)	ENSG00000119383.19	0.795469	0.0449933	4.85556	0.999285
ENSG00000204899.6	MZT1	ENSG00000204899	440145	mitotic spindle organizing protein 1	protein_coding	38.81	13q21.33	chr13:72708367-72727629 (-)	ENSG00000204899.6	-2.41103	0.0449995	4.86387	0.999285
ENSG00000114115.10	RBP1	ENSG00000114115	5947	retinol binding protein 1	protein_coding	48.01	3q23	chr3:139517434-139539829 (-)	ENSG00000114115.10	1.52179	0.0451432	4.84773	0.999285
ENSG00000152495.11	CAMK4	ENSG00000152495	814	calcium/calmodulin dependent protein kinase IV	protein_coding	37.31	5q22.1	chr5:111223653-111494886 (+)	ENSG00000152495.11	-2.01073	0.0453118	4.84753	0.999285
ENSG00000255282.6	WTAPP1	ENSG00000255282	NA	Wilms tumor 1 associated protein pseudogene 1	transcribed_processed_pseudogene	39.43	11q22.2	chr11:102746968-102836766 (+)	ENSG00000255282.6	-3.69314	0.0453666	4.84468	0.999285
ENSG00000249961.10	TERB1	ENSG00000249961	283847	telomere repeat binding bouquet formation protein 1	protein_coding	39.87	16q22.1	chr16:66754640-66801620 (-)	ENSG00000249961.10	-3.68671	0.0454185	4.84198	0.999285
ENSG00000133302.13	SLF1	ENSG00000133302	84250	SMC5-SMC6 complex localization factor 1	protein_coding	36	5q15	chr5:94618669-94739436 (+)	ENSG00000133302.13	-1.09083	0.0454938	4.83807	0.999285
ENSG00000145721.12	LIX1	ENSG00000145721	167410	limb and CNS expressed 1	protein_coding	39.26	5q15	chr5:97091867-97142753 (-)	ENSG00000145721.12	-2.44701	0.0455463	4.83535	0.999285
ENSG00000172508.10	CARNS1	ENSG00000172508	57571	carnosine synthase 1	protein_coding	62.67	11q13.2	chr11:67414968-67425607 (+)	ENSG00000172508.10	1.60675	0.0455805	4.82504	0.999285
ENSG00000164574.16	GALNT10	ENSG00000164574	55568	polypeptide N-acetylgalactosaminyltransferase 10	protein_coding	44.29	5q33.2	chr5:154190730-154420984 (+)	ENSG00000164574.16	0.914061	0.0455807	4.83053	0.999285
ENSG00000120526.11	NUDCD1	ENSG00000120526	84955	NudC domain containing 1	protein_coding	36.54	8q23.1	chr8:109240919-109334118 (-)	ENSG00000120526.11	-1.16792	0.0458949	4.81737	0.999285
ENSG00000002330.13	BAD	ENSG00000002330	572	BCL2 associated agonist of cell death	protein_coding	53.92	11q13.1	chr11:64269830-64284704 (-)	ENSG00000002330.13	-1.01961	0.0459688	4.81057	0.999285
ENSG00000154229.12	PRKCA	ENSG00000154229	5578	protein kinase C alpha	protein_coding	43.87	17q24.2	chr17:66302613-66810743 (+)	ENSG00000154229.12	0.997226	0.0459859	4.81271	0.999285
ENSG00000229256.1	ST13P13	ENSG00000229256	NA	ST13, Hsp70 interacting protein pseudogene 13	processed_pseudogene	44.14	10q24.33	chr10:103215709-103216800 (+)	ENSG00000229256.1	-3.51103	0.0460019	4.81189	0.999285
ENSG00000116771.6	AGMAT	ENSG00000116771	79814	agmatinase	protein_coding	49.29	1p36.21	chr1:15571699-15585051 (-)	ENSG00000116771.6	-1.39934	0.0460268	4.81062	0.999285
ENSG00000152086.9	TUBA3E	ENSG00000152086	112714	tubulin alpha 3e	protein_coding	51.65	2q21.1	chr2:130191745-130198439 (-)	ENSG00000152086.9	2.54167	0.046224	4.79433	0.999285
ENSG00000116176.6	TPSG1	ENSG00000116176	25823	tryptase gamma 1	protein_coding	63.74	16p13.3	chr16:1221651-1225257 (-)	ENSG00000116176.6	-2.78718	0.0462876	4.79732	0.999285
ENSG00000198554.12	WDHD1	ENSG00000198554	11169	WD repeat and HMG-box DNA binding protein 1	protein_coding	39.43	14q22.3	chr14:54938949-55027105 (-)	ENSG00000198554.12	-1.59995	0.0462887	4.79727	0.999285
ENSG00000240344.9	PPIL3	ENSG00000240344	53938	peptidylprolyl isomerase like 3	protein_coding	41.39	2q33.1	chr2:200870907-200889303 (-)	ENSG00000240344.9	-1.29599	0.0462947	4.79696	0.999285
ENSG00000004468.13	CD38	ENSG00000004468	952	CD38 molecule	protein_coding	41.09	4p15.32	chr4:15778275-15853232 (+)	ENSG00000004468.13	-1.70567	0.0463943	4.78349	0.999285
ENSG00000212588.1	SNORA26	ENSG00000212588	NA	small nucleolar RNA, H/ACA box 26	snoRNA	45.9	4q12	chr4:52713249-52713370 (+)	ENSG00000212588.1	-1.66503	0.0464485	4.78076	0.999285
ENSG00000158457.6	TSPAN33	ENSG00000158457	340348	tetraspanin 33	protein_coding	48.41	7q32.1	chr7:129144707-129169699 (+)	ENSG00000158457.6	1.17603	0.0464737	4.78788	0.999285
ENSG00000128313.2	APOL5	ENSG00000128313	80831	apolipoprotein L5	protein_coding	47.71	22q12.3	chr22:35717872-35729483 (+)	ENSG00000128313.2	-4.45023	0.0464832	4.78741	0.999285
ENSG00000143753.13	DEGS1	ENSG00000143753	8560	delta 4-desaturase, sphingolipid 1	protein_coding	46.06	1q42.11	chr1:224175756-224193441 (+)	ENSG00000143753.13	-1.17287	0.0464943	4.78685	0.999285
ENSG00000183814.15	LIN9	ENSG00000183814	286826	lin-9 DREAM MuvB core complex component	protein_coding	39.7	1q42.12	chr1:226231149-226309869 (-)	ENSG00000183814.15	-1.98406	0.0466428	4.77935	0.999285
ENSG00000197608.11	ZNF841	ENSG00000197608	284371	zinc finger protein 841	protein_coding	41.11	19q13.41	chr19:52064466-52095765 (-)	ENSG00000197608.11	0.750301	0.0466676	4.76973	0.999285
ENSG00000276131.1	NA	ENSG00000276131	NA	novel transcript, antisense to GINS3	lncRNA	56.64	16q21	chr16:58392153-58392807 (-)	ENSG00000276131.1	4.08135	0.0466837	4.77729	0.999285
ENSG00000020219.9	CCT8L1P	ENSG00000020219	NA	chaperonin containing TCP1 subunit 8 like 1, pseudogene	processed_pseudogene	57.11	7q36.1	chr7:152445477-152447150 (+)	ENSG00000020219.9	3.05102	0.0467825	4.77233	0.999285
ENSG00000230366.9	DSCR9	ENSG00000230366	NA	Down syndrome critical region 9	lncRNA	45.81	21q22.13	chr21:37208503-37221736 (+)	ENSG00000230366.9	3.17706	0.0468335	4.76977	0.999285
ENSG00000080371.6	RAB21	ENSG00000080371	23011	RAB21, member RAS oncogene family	protein_coding	37.14	12q21.1	chr12:71754863-71800286 (+)	ENSG00000080371.6	-0.790522	0.046897	4.75825	0.999285
ENSG00000100767.16	PAPLN	ENSG00000100767	89932	papilin, proteoglycan like sulfated glycoprotein	protein_coding	55.23	14q24.2	chr14:73237497-73274640 (+)	ENSG00000100767.16	1.35376	0.0468987	4.76651	0.999285
ENSG00000163449.11	TMEM169	ENSG00000163449	92691	transmembrane protein 169	protein_coding	43.95	2q35	chr2:216081866-216102783 (+)	ENSG00000163449.11	3.21075	0.0469698	4.76295	0.999285
ENSG00000134324.11	LPIN1	ENSG00000134324	23175	lipin 1	protein_coding	46.76	2p25.1	chr2:11677595-11827409 (+)	ENSG00000134324.11	1.76216	0.0469891	4.76199	0.999285
ENSG00000163082.10	SGPP2	ENSG00000163082	130367	sphingosine-1-phosphate phosphatase 2	protein_coding	41.76	2q36.1	chr2:222424543-222562621 (+)	ENSG00000163082.10	-1.07792	0.0470799	4.75746	0.999285
ENSG00000133962.8	CATSPERB	ENSG00000133962	79820	cation channel sperm associated auxiliary subunit beta	protein_coding	38.73	14q32.12	chr14:91580696-91780707 (-)	ENSG00000133962.8	-2.416	0.0471461	4.75417	0.999285
ENSG00000091482.8	SMPX	ENSG00000091482	23676	small muscle protein X-linked	protein_coding	40.14	Xp22.12	chrX:21705978-21758116 (-)	ENSG00000091482.8	-4.56626	0.0471598	4.75349	0.999285
ENSG00000205693.3	MANSC4	ENSG00000205693	100287284	MANSC domain containing 4	protein_coding	42.85	12p11.22	chr12:27762738-27771276 (-)	ENSG00000205693.3	-4.05552	0.0471854	4.75221	0.999285
ENSG00000165182.11	CXorf58	ENSG00000165182	254158	chromosome X open reading frame 58	protein_coding	41.92	Xp22.11	chrX:23907801-23939509 (+)	ENSG00000165182.11	-3.54512	0.0471951	4.75173	0.999285
ENSG00000163576.18	EFHB	ENSG00000163576	151651	EF-hand domain family member B	protein_coding	40.39	3p24.3	chr3:19879472-19947025 (-)	ENSG00000163576.18	-2.76506	0.0472227	4.75036	0.999285
ENSG00000075886.11	TUBA3D	ENSG00000075886	113457	tubulin alpha 3d	protein_coding	52.01	2q21.1	chr2:131476119-131482934 (+)	ENSG00000075886.11	2.67204	0.0472344	4.74978	0.999285
ENSG00000054219.11	LY75	ENSG00000054219	4065	lymphocyte antigen 75	protein_coding	37.97	2q24.2	chr2:159803355-159904756 (-)	ENSG00000054219.11	-2.59331	0.0473596	4.73534	0.999285
ENSG00000132958.17	TPTE2	ENSG00000132958	93492	transmembrane phosphoinositide 3-phosphatase and tensin homolog 2	protein_coding	38.45	13q12.11	chr13:19422877-19536762 (-)	ENSG00000132958.17	-3.31703	0.0474389	4.73966	0.999285
ENSG00000174705.13	SH3PXD2B	ENSG00000174705	285590	SH3 and PX domains 2B	protein_coding	48.3	5q35.1	chr5:172325000-172454525 (-)	ENSG00000174705.13	2.18324	0.0474684	4.7382	0.999285
ENSG00000082515.18	MRPL22	ENSG00000082515	29093	mitochondrial ribosomal protein L22	protein_coding	38.82	5q33.2	chr5:154941073-154969411 (+)	ENSG00000082515.18	-1.07457	0.047489	4.73719	0.999285
ENSG00000214249.3	CTAGE11P	ENSG00000214249	NA	CTAGE family member 11, pseudogene	processed_pseudogene	40.97	13q22.2	chr13:75237944-75240296 (-)	ENSG00000214249.3	-2.73037	0.0474989	4.7367	0.999285
ENSG00000232040.4	ZBED9	ENSG00000232040	114821	zinc finger BED-type containing 9	protein_coding	39.71	6p22.1	chr6:28570535-28616212 (-)	ENSG00000232040.4	-1.72477	0.0475666	4.73337	0.999285
ENSG00000115008.6	IL1A	ENSG00000115008	3552	interleukin 1 alpha	protein_coding	39.9	2q14.1	chr2:112773925-112784493 (-)	ENSG00000115008.6	-3.80611	0.04778	4.7229	0.999285
ENSG00000260128.6	ULK4P2	ENSG00000260128	NA	ULK4 pseudogene 2	transcribed_unprocessed_pseudogene	40	15q13.2	chr15:30572738-30600647 (+)	ENSG00000260128.6	-4.4065	0.047819	4.72098	0.999285
ENSG00000171497.5	PPID	ENSG00000171497	5481	peptidylprolyl isomerase D	protein_coding	38.96	4q32.1	chr4:158709127-158723396 (-)	ENSG00000171497.5	-0.761908	0.0478467	4.71144	0.999285
ENSG00000176029.14	C11orf16	ENSG00000176029	56673	chromosome 11 open reading frame 16	protein_coding	49.88	11p15.4	chr11:8920076-8933006 (-)	ENSG00000176029.14	2.91904	0.0478595	4.71901	0.999285
ENSG00000230311.2	TOMM20P4	ENSG00000230311	NA	TOMM20 pseudogene 4	processed_pseudogene	45.98	Xq13.2	chrX:73223124-73223558 (+)	ENSG00000230311.2	3.35741	0.0478913	4.71746	0.999285
ENSG00000185950.9	IRS2	ENSG00000185950	8660	insulin receptor substrate 2	protein_coding	46.75	13q34	chr13:109752695-109786583 (-)	ENSG00000185950.9	1.54823	0.0479158	4.71626	0.999285
ENSG00000140807.7	NKD1	ENSG00000140807	85407	NKD inhibitor of WNT signaling pathway 1	protein_coding	51.66	16q12.1	chr16:50548396-50649249 (+)	ENSG00000140807.7	2.59799	0.04792	4.71606	0.999285
ENSG00000197415.12	VEPH1	ENSG00000197415	79674	ventricular zone expressed PH domain containing 1	protein_coding	38.31	3q25.32	chr3:157259742-157533619 (-)	ENSG00000197415.12	1.18616	0.047997	4.7123	0.999285
ENSG00000170037.14	CNTROB	ENSG00000170037	116840	centrobin, centriole duplication and spindle assembly protein	protein_coding	48.76	17p13.1	chr17:7932101-7949920 (+)	ENSG00000170037.14	0.665805	0.0481342	4.69748	0.999285
ENSG00000188603.19	CLN3	ENSG00000188603	1201	CLN3 lysosomal/endosomal transmembrane protein, battenin	protein_coding	50.61	16p12.1	chr16:28474111-28495575 (-)	ENSG00000188603.19	2.07273	0.0481659	4.69595	0.999285
ENSG00000253159.3	PCDHGA12	ENSG00000253159	26025	protocadherin gamma subfamily A, 12	protein_coding	45.56	5q31.3	chr5:141430507-141512975 (+)	ENSG00000253159.3	1.45155	0.0481769	4.69542	0.999285
ENSG00000209082.1	MT-TL1	ENSG00000209082	NA	mitochondrially encoded tRNA-Leu (UUA/G) 1	Mt_tRNA	38.67	MTNA	chrMT:3230-3304 (+)	ENSG00000209082.1	-3.81871	0.0482132	4.7018	0.999285
ENSG00000140937.14	CDH11	ENSG00000140937	1009	cadherin 11	protein_coding	40.38	16q21	chr16:64943753-65126112 (-)	ENSG00000140937.14	0.862533	0.0482487	4.69884	0.999285
ENSG00000143157.11	POGK	ENSG00000143157	57645	pogo transposable element derived with KRAB domain	protein_coding	47.02	1q24.1	chr1:166839447-166856344 (+)	ENSG00000143157.11	0.819899	0.0484028	4.68453	0.999285
ENSG00000197245.6	FAM110D	ENSG00000197245	79927	family with sequence similarity 110 member D	protein_coding	58.17	1p36.11	chr1:26159079-26163962 (+)	ENSG00000197245.6	-3.13335	0.0485409	4.686	0.999285
ENSG00000143520.6	FLG2	ENSG00000143520	388698	filaggrin family member 2	protein_coding	45.81	1q21.3	chr1:152348735-152360006 (-)	ENSG00000143520.6	-3.36434	0.0485478	4.68567	0.999285
ENSG00000054796.13	SPO11	ENSG00000054796	23626	SPO11 initiator of meiotic double stranded breaks	protein_coding	36.66	20q13.31	chr20:57329803-57343994 (+)	ENSG00000054796.13	-3.75352	0.0485594	4.68511	0.999285
ENSG00000198393.8	ZNF26	ENSG00000198393	7574	zinc finger protein 26	protein_coding	43.05	12q24.33	chr12:132986365-133032952 (+)	ENSG00000198393.8	0.965784	0.0485641	4.68201	0.999285
ENSG00000119900.9	OGFRL1	ENSG00000119900	79627	opioid growth factor receptor like 1	protein_coding	36.15	6q13	chr6:71288811-71309059 (+)	ENSG00000119900.9	-0.963124	0.0486977	4.67848	0.999285
ENSG00000182405.6	PGBD4	ENSG00000182405	161779	piggyBac transposable element derived 4	protein_coding	42.17	15q14	chr15:34102083-34108686 (+)	ENSG00000182405.6	-1.81859	0.0487473	4.67469	0.999285
ENSG00000240392.1	RPL9P3	ENSG00000240392	NA	ribosomal protein L9 pseudogene 3	processed_pseudogene	42.43	14q13.2	chr14:35262462-35263036 (+)	ENSG00000240392.1	-2.74948	0.0487534	4.67207	0.999285
ENSG00000106399.11	RPA3	ENSG00000106399	6119	replication protein A3	protein_coding	37.19	7p21.3	chr7:7636518-7718607 (-)	ENSG00000106399.11	-1.13721	0.0487759	4.66668	0.999285
ENSG00000226445.2	NA	ENSG00000226445	NA	novel transcript	lncRNA	50.6	6q27	chr6:169213254-169245773 (+)	ENSG00000226445.2	2.23567	0.0487826	4.67442	0.999285
ENSG00000197329.12	PELI1	ENSG00000197329	57162	pellino E3 ubiquitin protein ligase 1	protein_coding	36.89	2p14	chr2:64092652-64144420 (-)	ENSG00000197329.12	-1.01934	0.0488098	4.67312	0.999285
ENSG00000235162.8	C12orf75	ENSG00000235162	387882	chromosome 12 open reading frame 75	protein_coding	41.95	12q23.3	chr12:105235290-105396097 (+)	ENSG00000235162.8	-1.08764	0.0489381	4.66701	0.999285
ENSG00000138356.14	AOX1	ENSG00000138356	316	aldehyde oxidase 1	protein_coding	41.53	2q33.1	chr2:200586014-200677064 (+)	ENSG00000138356.14	2.11418	0.0490082	4.66367	0.999285
ENSG00000164047.6	CAMP	ENSG00000164047	820	cathelicidin antimicrobial peptide	protein_coding	55.8	3p21.31	chr3:48223347-48225491 (+)	ENSG00000164047.6	-3.962	0.0490429	4.66203	0.999285
ENSG00000207392.1	SNORA20	ENSG00000207392	NA	small nucleolar RNA, H/ACA box 20	snoRNA	40.15	6q25.3	chr6:159780250-159780381 (-)	ENSG00000207392.1	-1.76892	0.0491653	4.65623	0.999285
ENSG00000163873.10	GRIK3	ENSG00000163873	2899	glutamate ionotropic receptor kainate type subunit 3	protein_coding	49.63	1p34.3	chr1:36795527-37034515 (-)	ENSG00000163873.10	2.27303	0.049209	4.65416	0.999285
ENSG00000170634.13	ACYP2	ENSG00000170634	98	acylphosphatase 2	protein_coding	40.31	2p16.2	chr2:53970838-54305300 (+)	ENSG00000170634.13	-1.38964	0.0492356	4.64491	0.999285
ENSG00000166165.13	CKB	ENSG00000166165	1152	creatine kinase B	protein_coding	70.41	14q32.33	chr14:103519667-103522833 (-)	ENSG00000166165.13	1.80919	0.0492817	4.65073	0.999285
ENSG00000136859.10	ANGPTL2	ENSG00000136859	23452	angiopoietin like 2	protein_coding	49.8	9q33.3	chr9:127087348-127122635 (-)	ENSG00000136859.10	1.23521	0.0493274	4.64857	0.999285
ENSG00000180044.5	C3orf80	ENSG00000180044	401097	chromosome 3 open reading frame 80	protein_coding	52.24	3q25.33	chr3:160225496-160228213 (+)	ENSG00000180044.5	3.85402	0.0493676	4.64668	0.999285
ENSG00000197496.6	SLC2A10	ENSG00000197496	81031	solute carrier family 2 member 10	protein_coding	47.37	20q13.12	chr20:46709649-46736347 (+)	ENSG00000197496.6	2.1586	0.0494904	4.6409	0.999285
ENSG00000243155.1	NA	ENSG00000243155	NA	novel transcript	lncRNA	50.2	1q25.3	chr1:180944042-180976482 (-)	ENSG00000243155.1	2.96414	0.0495441	4.63838	0.999285
ENSG00000210107.1	MT-TQ	ENSG00000210107	NA	mitochondrially encoded tRNA-Gln (CAA/G)	Mt_tRNA	48.61	MTNA	chrMT:4329-4400 (-)	ENSG00000210107.1	-4.51077	0.0496325	4.63424	0.999285
ENSG00000174697.5	LEP	ENSG00000174697	3952	leptin	protein_coding	49.04	7q32.1	chr7:128241278-128257629 (+)	ENSG00000174697.5	-3.81687	0.0497965	4.62658	0.999285
ENSG00000186297.12	GABRA5	ENSG00000186297	2558	gamma-aminobutyric acid type A receptor alpha5 subunit	protein_coding	43.45	15q12	chr15:26866911-26949208 (+)	ENSG00000186297.12	-4.45577	0.0498082	4.62604	0.999285
ENSG00000250746.1	NA	ENSG00000250746	NA	heat shock 70kDa protein 5 (glucose-regulated protein, 78kDa) (HSPA5) pseudogene	processed_pseudogene	46.67	4q32.3	chr4:164188311-164190367 (+)	ENSG00000250746.1	-2.54355	0.0498548	4.62078	0.999285
ENSG00000153923.10	CLCA3P	ENSG00000153923	NA	chloride channel accessory 3, pseudogene	transcribed_unprocessed_pseudogene	34.28	1p22.3	chr1:86634273-86655376 (+)	ENSG00000153923.10	-4.01272	0.049896	4.62195	0.999285
ENSG00000152422.15	XRCC4	ENSG00000152422	7518	X-ray repair cross complementing 4	protein_coding	35.2	5q14.2	chr5:83077498-83353787 (+)	ENSG00000152422.15	-1.37949	0.0499562	4.61764	0.999285
ENSG00000178035.12	IMPDH2	ENSG00000178035	3615	inosine monophosphate dehydrogenase 2	protein_coding	53.38	3p21.31	chr3:49024325-49029408 (-)	ENSG00000178035.12	0.969828	0.0499824	4.61794	0.999285
ENSG00000183484.12	GPR132	ENSG00000183484	29933	G protein-coupled receptor 132	protein_coding	55.62	14q32.33	chr14:105049395-105065445 (-)	ENSG00000183484.12	2.15189	0.0500027	4.61699	0.999285
ENSG00000228283.3	KATNBL1P6	ENSG00000228283	NA	katanin regulatory subunit B1 like 1 pseudogene 6	transcribed_processed_pseudogene	37.18	6q24.3	chr6:146802359-146803824 (-)	ENSG00000228283.3	-3.49947	0.0500515	4.61473	0.999285
ENSG00000145723.17	GIN1	ENSG00000145723	54826	gypsy retrotransposon integrase 1	protein_coding	36	5q21.1	chr5:103086000-103120138 (-)	ENSG00000145723.17	-1.4403	0.0500802	4.6134	0.999285
ENSG00000108381.11	ASPA	ENSG00000108381	443	aspartoacylase	protein_coding	41.06	17p13.2	chr17:3472374-3503405 (+)	ENSG00000108381.11	-1.19982	0.0500869	4.61309	0.999285
ENSG00000008311.15	AASS	ENSG00000008311	10157	aminoadipate-semialdehyde synthase	protein_coding	36.4	7q31.32	chr7:122073549-122144255 (-)	ENSG00000008311.15	-1.33026	0.0501588	4.60977	0.999285
ENSG00000174953.14	DHX36	ENSG00000174953	170506	DEAH-box helicase 36	protein_coding	35.49	3q25.2	chr3:154272546-154324487 (-)	ENSG00000174953.14	-0.693095	0.0502144	4.59934	0.999285
ENSG00000221493.1	MIR320C1	ENSG00000221493	NA	microRNA 320c-1	miRNA	42.05	18q11.2	chr18:21683510-21683597 (+)	ENSG00000221493.1	-3.48552	0.050244	4.60583	0.999285
ENSG00000232415.1	ELN-AS1	ENSG00000232415	NA	ELN antisense RNA 1	lncRNA	58.91	7q11.23	chr7:74059576-74062284 (-)	ENSG00000232415.1	-3.74727	0.050331	4.60183	0.999285
ENSG00000135218.19	CD36	ENSG00000135218	948	CD36 molecule	protein_coding	36.03	7q21.11	chr7:80369575-80679277 (+)	ENSG00000135218.19	-1.2483	0.0503467	4.6011	0.999285
ENSG00000058453.17	CROCC	ENSG00000058453	9696	ciliary rootlet coiled-coil, rootletin	protein_coding	49.14	1p36.13	chr1:16740273-16972964 (+)	ENSG00000058453.17	0.990583	0.0503658	4.60022	0.999285
ENSG00000184999.12	SLC22A10	ENSG00000184999	387775	solute carrier family 22 member 10	protein_coding	39.45	11q12.3	chr11:63137867-63369718 (+)	ENSG00000184999.12	-3.82252	0.0504883	4.5946	0.999285
ENSG00000077522.13	ACTN2	ENSG00000077522	88	actinin alpha 2	protein_coding	42.49	1q43	chr1:236664141-236764631 (+)	ENSG00000077522.13	-2.44103	0.0505588	4.59137	0.999285
ENSG00000111554.14	MDM1	ENSG00000111554	56890	Mdm1 nuclear protein	protein_coding	38.66	12q15	chr12:68272443-68332381 (-)	ENSG00000111554.14	-1.17699	0.0506377	4.58776	0.999285
ENSG00000261320.1	NA	ENSG00000261320	NA	novel transcript	lncRNA	74.94	16q22.1	chr16:67430667-67431464 (-)	ENSG00000261320.1	-3.57509	0.0506389	4.58771	0.999285
ENSG00000177669.4	MBOAT4	ENSG00000177669	619373	membrane bound O-acyltransferase domain containing 4	protein_coding	45.23	8p12	chr8:30131671-30144665 (-)	ENSG00000177669.4	-2.77146	0.0506809	4.58578	0.999285
ENSG00000117834.12	SLC5A9	ENSG00000117834	200010	solute carrier family 5 member 9	protein_coding	48.99	1p33	chr1:48222685-48248644 (+)	ENSG00000117834.12	1.05843	0.0508	4.58036	0.999285
ENSG00000162390.17	ACOT11	ENSG00000162390	26027	acyl-CoA thioesterase 11	protein_coding	51.2	1p32.3	chr1:54542257-54639192 (+)	ENSG00000162390.17	1.46083	0.0508141	4.57971	0.999285
ENSG00000130684.14	ZNF337	ENSG00000130684	26152	zinc finger protein 337	protein_coding	42.76	20p11.21	chr20:25673195-25696853 (-)	ENSG00000130684.14	0.949692	0.0508415	4.57847	0.999285
ENSG00000088448.14	ANKRD10	ENSG00000088448	55608	ankyrin repeat domain 10	protein_coding	40	13q34	chr13:110878540-110915069 (-)	ENSG00000088448.14	1.49312	0.0511127	4.56617	0.999285
ENSG00000188313.13	PLSCR1	ENSG00000188313	5359	phospholipid scramblase 1	protein_coding	36.3	3q24	chr3:146515180-146544856 (-)	ENSG00000188313.13	-0.955246	0.0511426	4.56482	0.999285
ENSG00000102678.7	FGF9	ENSG00000102678	2254	fibroblast growth factor 9	protein_coding	42.92	13q12.11	chr13:21671073-21704498 (+)	ENSG00000102678.7	3.95765	0.0511693	4.56362	0.999285
ENSG00000134072.11	CAMK1	ENSG00000134072	8536	calcium/calmodulin dependent protein kinase I	protein_coding	51.3	3p25.3	chr3:9757347-9769992 (-)	ENSG00000134072.11	0.925811	0.0511888	4.56137	0.999285
ENSG00000158092.7	NCK1	ENSG00000158092	4690	NCK adaptor protein 1	protein_coding	39.32	3q22.3	chr3:136862208-136951606 (+)	ENSG00000158092.7	-0.905517	0.0512131	4.55458	0.999285
ENSG00000204632.11	HLA-G	ENSG00000204632	3135	major histocompatibility complex, class I, G	protein_coding	56.38	6p22.1	chr6:29826967-29831125 (+)	ENSG00000204632.11	-1.87742	0.0512405	4.5604	0.999285
ENSG00000169760.17	NLGN1	ENSG00000169760	22871	neuroligin 1	protein_coding	35.49	3q26.31	chr3:173396284-174286644 (+)	ENSG00000169760.17	-1.0317	0.0512466	4.56013	0.999285
ENSG00000150457.9	LATS2	ENSG00000150457	26524	large tumor suppressor kinase 2	protein_coding	45.68	13q12.11	chr13:20973036-21061586 (-)	ENSG00000150457.9	1.12692	0.051288	4.55826	0.999285
ENSG00000007001.12	UPP2	ENSG00000007001	151531	uridine phosphorylase 2	protein_coding	40.24	2q24.1	chr2:157876702-158136154 (+)	ENSG00000007001.12	-1.9635	0.0513045	4.55752	0.999285
ENSG00000243199.1	NA	ENSG00000243199	NA	ribosomal protein L6 (RPL6) pseudogene	processed_pseudogene	46.44	4q13.2	chr4:65573459-65574328 (+)	ENSG00000243199.1	2.36846	0.05131	4.55483	0.999285
ENSG00000075188.9	NUP37	ENSG00000075188	79023	nucleoporin 37	protein_coding	36.52	12q23.2	chr12:102073103-102120120 (-)	ENSG00000075188.9	-1.10291	0.0514052	4.549	0.999285
ENSG00000151838.12	CCDC175	ENSG00000151838	729665	coiled-coil domain containing 175	protein_coding	39.18	14q23.1	chr14:59504539-59576812 (-)	ENSG00000151838.12	-3.07894	0.0514064	4.55294	0.999285
ENSG00000165874.13	SHLD2P1	ENSG00000165874	NA	shieldin complex subunit 2 pseudogene 1	transcribed_unprocessed_pseudogene	38.41	10q11.22	chr10:46610474-46652025 (-)	ENSG00000165874.13	-3.13377	0.051435	4.55166	0.999285
ENSG00000239282.7	CASTOR1	ENSG00000239282	652968	cytosolic arginine sensor for mTORC1 subunit 1	protein_coding	61.29	22q12.2	chr22:30285117-30289627 (-)	ENSG00000239282.7	-3.09302	0.0514416	4.55136	0.999285
ENSG00000184408.10	KCND2	ENSG00000184408	3751	potassium voltage-gated channel subfamily D member 2	protein_coding	35.19	7q31.31	chr7:120273175-120750337 (+)	ENSG00000184408.10	-3.45825	0.0514728	4.54996	0.999285
ENSG00000113494.17	PRLR	ENSG00000113494	5618	prolactin receptor	protein_coding	40.83	5p13.2	chr5:35048756-35230487 (-)	ENSG00000113494.17	2.14486	0.0514739	4.54992	0.999285
ENSG00000066651.20	TRMT11	ENSG00000066651	60487	tRNA methyltransferase 11 homolog	protein_coding	37.69	6q22.32	chr6:125986479-126203817 (+)	ENSG00000066651.20	-1.11882	0.0515028	4.54862	0.999285
ENSG00000133519.12	ZDHHC8P1	ENSG00000133519	NA	zinc finger DHHC-type containing 8 pseudogene 1	transcribed_unprocessed_pseudogene	62.79	22q11.23	chr22:23390606-23402726 (-)	ENSG00000133519.12	1.93213	0.0515756	4.53768	0.999285
ENSG00000109819.9	PPARGC1A	ENSG00000109819	10891	PPARG coactivator 1 alpha	protein_coding	38.32	4p15.2	chr4:23755041-23904089 (-)	ENSG00000109819.9	1.72314	0.0515928	4.54459	0.999285
ENSG00000090674.16	MCOLN1	ENSG00000090674	57192	mucolipin 1	protein_coding	57.01	19p13.2	chr19:7522624-7534009 (+)	ENSG00000090674.16	0.912849	0.0516055	4.53884	0.999285
ENSG00000154447.15	SH3RF1	ENSG00000154447	57630	SH3 domain containing ring finger 1	protein_coding	39.24	4q33	chr4:169094259-169270956 (-)	ENSG00000154447.15	0.819277	0.051667	4.53361	0.999285
ENSG00000124596.17	OARD1	ENSG00000124596	221443	O-acyl-ADP-ribose deacylase 1	protein_coding	44.19	6p21.1	chr6:41033627-41097787 (-)	ENSG00000124596.17	-1.41052	0.0516861	4.54042	0.999285
ENSG00000139354.11	GAS2L3	ENSG00000139354	283431	growth arrest specific 2 like 3	protein_coding	36.61	12q23.1	chr12:100573683-100628288 (+)	ENSG00000139354.11	-0.90234	0.0517104	4.53934	0.999285
ENSG00000165282.14	PIGO	ENSG00000165282	84720	phosphatidylinositol glycan anchor biosynthesis class O	protein_coding	53.46	9p13.3	chr9:35088688-35096601 (-)	ENSG00000165282.14	0.90788	0.0517283	4.53619	0.999285
ENSG00000151640.13	DPYSL4	ENSG00000151640	10570	dihydropyrimidinase like 4	protein_coding	61.6	10q26.3	chr10:132186948-132205759 (+)	ENSG00000151640.13	-3.06953	0.0517708	4.53665	0.999285
ENSG00000114378.17	HYAL1	ENSG00000114378	3373	hyaluronidase 1	protein_coding	53.3	3p21.31	chr3:50299890-50312381 (-)	ENSG00000114378.17	1.52519	0.051792	4.53571	0.999285
ENSG00000101425.14	BPI	ENSG00000101425	671	bactericidal permeability increasing protein	protein_coding	48.09	20q11.23	chr20:38304150-38337505 (+)	ENSG00000101425.14	-3.76203	0.0517943	4.53561	0.999285
ENSG00000072071.16	ADGRL1	ENSG00000072071	22859	adhesion G protein-coupled receptor L1	protein_coding	56.42	19p13.12	chr19:14147743-14206187 (-)	ENSG00000072071.16	0.790648	0.0518799	4.52416	0.999285
ENSG00000166262.16	FAM227B	ENSG00000166262	196951	family with sequence similarity 227 member B	protein_coding	36.14	15q21.2	chr15:49326962-49620929 (-)	ENSG00000166262.16	-1.15851	0.0519231	4.52988	0.999285
ENSG00000184867.14	ARMCX2	ENSG00000184867	9823	armadillo repeat containing X-linked 2	protein_coding	51.75	Xq22.1	chrX:101655281-101659850 (-)	ENSG00000184867.14	1.07435	0.0520549	4.52405	0.999285
ENSG00000144802.11	NFKBIZ	ENSG00000144802	64332	NFKB inhibitor zeta	protein_coding	40.23	3q12.3	chr3:101827991-101861022 (+)	ENSG00000144802.11	0.971622	0.0520568	4.52396	0.999285
ENSG00000090376.11	IRAK3	ENSG00000090376	11213	interleukin 1 receptor associated kinase 3	protein_coding	39.98	12q14.3	chr12:66189195-66254622 (+)	ENSG00000090376.11	-1.2288	0.0521465	4.52	0.999285
ENSG00000149313.11	AASDHPPT	ENSG00000149313	60496	aminoadipate-semialdehyde dehydrogenase-phosphopantetheinyl transferase	protein_coding	36.56	11q22.3	chr11:106075501-106098699 (+)	ENSG00000149313.11	-0.773467	0.0522082	4.50968	0.999285
ENSG00000183077.15	AFMID	ENSG00000183077	125061	arylformamidase	protein_coding	51.08	17q25.3	chr17:78187317-78207701 (+)	ENSG00000183077.15	1.43227	0.0523188	4.51241	0.999285
ENSG00000210100.1	MT-TI	ENSG00000210100	NA	mitochondrially encoded tRNA-Ile (AUU/C)	Mt_tRNA	28.99	MTNA	chrMT:4263-4331 (+)	ENSG00000210100.1	-4.47795	0.0523479	4.51113	0.999285
ENSG00000149948.13	HMGA2	ENSG00000149948	8091	high mobility group AT-hook 2	protein_coding	39.25	12q14.3	chr12:65824131-65966295 (+)	ENSG00000149948.13	-3.68611	0.0524277	4.50762	0.999285
ENSG00000104722.14	NEFM	ENSG00000104722	4741	neurofilament medium	protein_coding	48.49	8p21.2	chr8:24913758-24919098 (+)	ENSG00000104722.14	3.17297	0.0524885	4.50496	0.999285
ENSG00000175348.11	TMEM9B	ENSG00000175348	56674	TMEM9 domain family member B	protein_coding	42.66	11p15.4	chr11:8947202-8965011 (-)	ENSG00000175348.11	-1.27998	0.0525395	4.50273	0.999285
ENSG00000167566.17	NCKAP5L	ENSG00000167566	57701	NCK associated protein 5 like	protein_coding	52.89	12q13.12	chr12:49791146-49828750 (-)	ENSG00000167566.17	0.993533	0.0525693	4.50142	0.999285
ENSG00000099866.15	MADCAM1	ENSG00000099866	8174	mucosal vascular addressin cell adhesion molecule 1	protein_coding	60.88	19p13.3	chr19:489176-505343 (+)	ENSG00000099866.15	3.14207	0.0526823	4.49649	0.999285
ENSG00000158669.11	GPAT4	ENSG00000158669	137964	glycerol-3-phosphate acyltransferase 4	protein_coding	45.7	8p11.21	chr8:41577187-41625001 (+)	ENSG00000158669.11	1.03496	0.0527271	4.49454	0.999285
ENSG00000232869.2	TRBV29-1	ENSG00000232869	NA	T cell receptor beta variable 29-1	TR_V_gene	48.33	7q34	chr7:142740206-142740894 (+)	ENSG00000232869.2	-2.83759	0.0527272	4.49453	0.999285
ENSG00000240535.8	NA	ENSG00000240535	NA	novel transcript, antisense to GZMK	lncRNA	40.15	5q11.2	chr5:55021299-55042844 (-)	ENSG00000240535.8	-2.33844	0.0527886	4.49186	0.999285
ENSG00000015520.14	NPC1L1	ENSG00000015520	29881	NPC1 like intracellular cholesterol transporter 1	protein_coding	51.5	7p13	chr7:44512535-44541315 (-)	ENSG00000015520.14	-1.97975	0.0528103	4.49092	0.999285
ENSG00000156427.8	FGF18	ENSG00000156427	8817	fibroblast growth factor 18	protein_coding	54.87	5q35.1	chr5:171419647-171457626 (+)	ENSG00000156427.8	-3.22971	0.0528111	4.49088	0.999285
ENSG00000186866.16	POFUT2	ENSG00000186866	23275	protein O-fucosyltransferase 2	protein_coding	52.95	21q22.3	chr21:45263928-45287898 (-)	ENSG00000186866.16	0.772244	0.0528336	4.48239	0.999285
ENSG00000006327.13	TNFRSF12A	ENSG00000006327	51330	TNF receptor superfamily member 12A	protein_coding	60.12	16p13.3	chr16:3018445-3022383 (+)	ENSG00000006327.13	-1.35781	0.0528677	4.48842	0.999285
ENSG00000155465.18	SLC7A7	ENSG00000155465	9056	solute carrier family 7 member 7	protein_coding	47.24	14q11.2	chr14:22773222-22829820 (-)	ENSG00000155465.18	1.42612	0.0529089	4.48664	0.999285
ENSG00000240563.2	L1TD1	ENSG00000240563	54596	LINE1 type transposase domain containing 1	protein_coding	43.26	1p31.3	chr1:62194849-62212328 (+)	ENSG00000240563.2	-3.5334	0.0529291	4.48576	0.999285
ENSG00000131355.15	ADGRE3	ENSG00000131355	84658	adhesion G protein-coupled receptor E3	protein_coding	43.9	19p13.12	chr19:14619117-14690027 (-)	ENSG00000131355.15	-3.03162	0.0531633	4.47563	0.999285
ENSG00000133142.17	TCEAL4	ENSG00000133142	79921	transcription elongation factor A like 4	protein_coding	39.32	Xq22.2	chrX:103576231-103587736 (+)	ENSG00000133142.17	0.77969	0.0532113	4.46609	0.999285
ENSG00000157999.6	ANKRD61	ENSG00000157999	100310846	ankyrin repeat domain 61	protein_coding	46.3	7p22.1	chr7:6031376-6036552 (+)	ENSG00000157999.6	1.35338	0.0532115	4.4703	0.999285
ENSG00000156136.10	DCK	ENSG00000156136	1633	deoxycytidine kinase	protein_coding	38.98	4q13.3	chr4:70992538-71030914 (+)	ENSG00000156136.10	-1.34666	0.0532971	4.46894	0.999285
ENSG00000167601.12	AXL	ENSG00000167601	558	AXL receptor tyrosine kinase	protein_coding	50.86	19q13.2	chr19:41219223-41261766 (+)	ENSG00000167601.12	1.2374	0.053339	4.46806	0.999285
ENSG00000205037.2	NA	ENSG00000205037	NA	novel transcript	lncRNA	57.84	16q24.2	chr16:88088041-88100985 (-)	ENSG00000205037.2	-3.84829	0.0534517	4.46323	0.999285
ENSG00000178177.15	LCORL	ENSG00000178177	254251	ligand dependent nuclear receptor corepressor like	protein_coding	36.02	4p15.31	chr4:17841199-18021876 (-)	ENSG00000178177.15	-1.26717	0.053475	4.46223	0.999285
ENSG00000183087.15	GAS6	ENSG00000183087	2621	growth arrest specific 6	protein_coding	57.6	13q34	chr13:113820549-113864076 (-)	ENSG00000183087.15	1.16189	0.0535683	4.45824	0.999285
ENSG00000165416.14	SUGT1	ENSG00000165416	10910	SGT1 homolog, MIS12 kinetochore complex assembly cochaperone	protein_coding	36.99	13q14.3	chr13:52652709-52700909 (+)	ENSG00000165416.14	-0.780093	0.053681	4.44601	0.999285
ENSG00000159763.4	PIP	ENSG00000159763	5304	prolactin induced protein	protein_coding	42.19	7q34	chr7:143132077-143139739 (+)	ENSG00000159763.4	-3.56415	0.053775	4.44942	0.999285
ENSG00000147996.16	CBWD5	ENSG00000147996	220869	COBW domain containing 5	protein_coding	36.05	9q21.11	chr9:65668805-65734041 (+)	ENSG00000147996.16	-1.49406	0.0537927	4.44867	0.999285
ENSG00000245025.3	NA	ENSG00000245025	NA	novel transcript, antisense to RHOBTB2	lncRNA	53.15	8p21.3	chr8:22984596-23019335 (-)	ENSG00000245025.3	2.23358	0.0538102	4.44792	0.999285
ENSG00000154451.14	GBP5	ENSG00000154451	115362	guanylate binding protein 5	protein_coding	38.29	1p22.2	chr1:89258950-89272804 (-)	ENSG00000154451.14	-1.62646	0.05382	4.4475	0.999285
ENSG00000210049.1	MT-TF	ENSG00000210049	NA	mitochondrially encoded tRNA-Phe (UUU/C)	Mt_tRNA	40.85	MTNA	chrMT:577-647 (+)	ENSG00000210049.1	-4.52159	0.0538256	4.44726	0.999285
ENSG00000182359.15	KBTBD3	ENSG00000182359	143879	kelch repeat and BTB domain containing 3	protein_coding	36	11q22.3	chr11:106051098-106077459 (-)	ENSG00000182359.15	-1.91338	0.0538618	4.44572	0.999285
ENSG00000087586.17	AURKA	ENSG00000087586	6790	aurora kinase A	protein_coding	42.93	20q13.2	chr20:56369389-56392337 (-)	ENSG00000087586.17	-1.43335	0.0538867	4.44467	0.999285
ENSG00000205111.8	CDKL4	ENSG00000205111	344387	cyclin dependent kinase like 4	protein_coding	40.66	2p22.1	chr2:39175646-39229588 (-)	ENSG00000205111.8	-2.52897	0.0539019	4.44403	0.999285
ENSG00000132554.20	RGS22	ENSG00000132554	26166	regulator of G protein signaling 22	protein_coding	37.84	8q22.2	chr8:99960936-100131268 (-)	ENSG00000132554.20	-3.16743	0.0539115	4.44362	0.999285
ENSG00000132635.17	PCED1A	ENSG00000132635	64773	PC-esterase domain containing 1A	protein_coding	57.7	20p13	chr20:2835314-2841190 (-)	ENSG00000132635.17	1.13231	0.0539289	4.44288	0.999285
ENSG00000070882.13	OSBPL3	ENSG00000070882	26031	oxysterol binding protein like 3	protein_coding	40.72	7p15.3	chr7:24796540-24981634 (-)	ENSG00000070882.13	0.867128	0.0539928	4.44009	0.999285
ENSG00000077080.10	ACTL6B	ENSG00000077080	51412	actin like 6B	protein_coding	53.08	7q22.1	chr7:100643097-100656448 (-)	ENSG00000077080.10	-3.42789	0.0541399	4.43395	0.999285
ENSG00000106976.20	DNM1	ENSG00000106976	1759	dynamin 1	protein_coding	54.26	9q34.11	chr9:128191655-128255248 (+)	ENSG00000106976.20	1.34062	0.0541797	4.43227	0.999285
ENSG00000010310.9	GIPR	ENSG00000010310	2696	gastric inhibitory polypeptide receptor	protein_coding	54.94	19q13.32	chr19:45668221-45683722 (+)	ENSG00000010310.9	-2.40883	0.054302	4.42712	0.999285
ENSG00000153707.17	PTPRD	ENSG00000153707	5789	protein tyrosine phosphatase receptor type D	protein_coding	35.53	9p23	chr9:8314246-10612723 (-)	ENSG00000153707.17	2.1012	0.0543082	4.42686	0.999285
ENSG00000250138.4	NA	ENSG00000250138	NA	POM121 membrane glycoprotein-like 1 (POM121L1) pseudogene	unprocessed_pseudogene	60.38	5q13.2	chr5:69631963-69636399 (+)	ENSG00000250138.4	1.21622	0.0544419	4.42117	0.999285
ENSG00000085433.15	WDR47	ENSG00000085433	22911	WD repeat domain 47	protein_coding	41.17	1p13.3	chr1:108970214-109042113 (-)	ENSG00000085433.15	-0.997917	0.0544729	4.41994	0.999285
ENSG00000153914.16	SREK1	ENSG00000153914	140890	splicing regulatory glutamic acid and lysine rich protein 1	protein_coding	35.5	5q12.3	chr5:66139971-66183615 (+)	ENSG00000153914.16	0.748117	0.0545101	4.41107	0.999285
ENSG00000112303.14	VNN2	ENSG00000112303	8875	vanin 2	protein_coding	39.35	6q23.2	chr6:132743870-132763459 (-)	ENSG00000112303.14	-1.75832	0.0545386	4.41719	0.999285
ENSG00000112282.18	MED23	ENSG00000112282	9439	mediator complex subunit 23	protein_coding	36.18	6q23.2	chr6:131573966-131628242 (-)	ENSG00000112282.18	-0.782281	0.0545995	4.40734	0.999285
ENSG00000244414.6	CFHR1	ENSG00000244414	3078	complement factor H related 1	protein_coding	33.72	1q31.3	chr1:196819757-196832189 (+)	ENSG00000244414.6	-4.04744	0.0548038	4.40612	0.999285
ENSG00000122678.17	POLM	ENSG00000122678	27434	DNA polymerase mu	protein_coding	56.54	7p13	chr7:44072062-44082530 (-)	ENSG00000122678.17	1.00273	0.0548478	4.40429	0.999285
ENSG00000144460.12	NYAP2	ENSG00000144460	57624	neuronal tyrosine-phosphorylated phosphoinositide-3-kinase adaptor 2	protein_coding	38.06	2q36.3	chr2:225399710-225654018 (+)	ENSG00000144460.12	-2.86322	0.0548588	4.40383	0.999285
ENSG00000163959.10	SLC51A	ENSG00000163959	200931	solute carrier family 51 alpha subunit	protein_coding	49.17	3q29	chr3:196211487-196243178 (+)	ENSG00000163959.10	-1.14913	0.0552481	4.3805	0.999285
ENSG00000169379.16	ARL13B	ENSG00000169379	200894	ADP ribosylation factor like GTPase 13B	protein_coding	36.2	3q11.1	chr3:93980139-94055678 (+)	ENSG00000169379.16	-0.967529	0.0552557	4.38741	0.999285
ENSG00000251307.1	NA	ENSG00000251307	NA	novel transcript	lncRNA	38.31	5q11.2	chr5:55233934-55295201 (+)	ENSG00000251307.1	2.54572	0.0552597	4.38724	0.999285
ENSG00000260866.2	NA	ENSG00000260866	NA	solute carrier family 9, subfamily B (cation proton antiporter 2), member 1 (SLC9B1) pseudogene	unprocessed_pseudogene	37.19	16p11.2	chr16:32388135-32436203 (+)	ENSG00000260866.2	-4.2942	0.0554137	4.3809	0.999285
ENSG00000163395.17	IGFN1	ENSG00000163395	91156	immunoglobulin like and fibronectin type III domain containing 1	protein_coding	52.47	1q32.1	chr1:201190824-201228952 (+)	ENSG00000163395.17	3.95652	0.0554358	4.38	0.999285
ENSG00000169435.14	RASSF6	ENSG00000169435	166824	Ras association domain family member 6	protein_coding	37.08	4q13.3	chr4:73571550-73620631 (-)	ENSG00000169435.14	-0.963951	0.0554926	4.37767	0.999285
ENSG00000180336.18	MEIOC	ENSG00000180336	284071	meiosis specific with coiled-coil domain	protein_coding	40.15	17q21.31	chr17:44656404-44690308 (+)	ENSG00000180336.18	-1.17645	0.0554928	4.37258	0.999285
ENSG00000101977.21	MCF2	ENSG00000101977	4168	MCF.2 cell line derived transforming sequence	protein_coding	37.72	Xq27.1	chrX:139581770-139708227 (-)	ENSG00000101977.21	-2.92903	0.0555467	4.37545	0.999285
ENSG00000196116.8	TDRD7	ENSG00000196116	23424	tudor domain containing 7	protein_coding	38.85	9q22.33	chr9:97412096-97496125 (+)	ENSG00000196116.8	-0.861375	0.0556701	4.36872	0.999285
ENSG00000249931.4	GOLGA8K	ENSG00000249931	653125	golgin A8 family member K	protein_coding	53.13	15q13.3	chr15:32392782-32403292 (-)	ENSG00000249931.4	3.4229	0.055783	4.3658	0.999285
ENSG00000162946.22	DISC1	ENSG00000162946	27185	DISC1 scaffold protein	protein_coding	42.18	1q42.2	chr1:231626815-232041272 (+)	ENSG00000162946.22	-1.62836	0.0559745	4.35373	0.999285
ENSG00000240828.1	RPL21P4	ENSG00000240828	NA	ribosomal protein L21 pseudogene 4	processed_pseudogene	44.26	17q21.31	chr17:43079302-43079780 (+)	ENSG00000240828.1	-2.04918	0.055995	4.35004	0.999285
ENSG00000230562.3	FAM133DP	ENSG00000230562	NA	family with sequence similarity 133 member D, pseudogene	processed_pseudogene	37.77	2q24.1	chr2:157379724-157380414 (-)	ENSG00000230562.3	-3.72138	0.05602	4.35616	0.999285
ENSG00000178297.13	TMPRSS9	ENSG00000178297	360200	transmembrane serine protease 9	protein_coding	52.45	19p13.3	chr19:2360238-2426239 (+)	ENSG00000178297.13	1.10177	0.0560438	4.34807	0.999285
ENSG00000006555.11	TTC22	ENSG00000006555	55001	tetratricopeptide repeat domain 22	protein_coding	52.34	1p32.3	chr1:54779712-54801323 (-)	ENSG00000006555.11	-1.13575	0.0561434	4.35117	0.999285
ENSG00000204909.8	SPINK9	ENSG00000204909	643394	serine peptidase inhibitor, Kazal type 9	protein_coding	36.08	5q32	chr5:148321203-148339852 (+)	ENSG00000204909.8	-2.59939	0.0561441	4.35114	0.999285
ENSG00000224361.1	NA	ENSG00000224361	NA	novel transcript, antisense to KLHL29	lncRNA	50.6	2p24.1	chr2:23507043-23524344 (-)	ENSG00000224361.1	3.97465	0.0561745	4.34991	0.999285
ENSG00000147166.11	ITGB1BP2	ENSG00000147166	26548	integrin subunit beta 1 binding protein 2	protein_coding	46.36	Xq13.1	chrX:71301750-71305371 (+)	ENSG00000147166.11	1.71115	0.0562114	4.34131	0.999285
ENSG00000188011.5	RTP5	ENSG00000188011	285093	receptor transporter protein 5 (putative)	protein_coding	65.65	2q37.3	chr2:241869600-241873823 (+)	ENSG00000188011.5	-3.35259	0.0562359	4.34743	0.999285
ENSG00000178104.19	PDE4DIP	ENSG00000178104	9659	phosphodiesterase 4D interacting protein	protein_coding	41	1q21.2	chr1:148808181-149048286 (+)	ENSG00000178104.19	0.835377	0.0563899	4.33956	0.999285
ENSG00000100813.14	ACIN1	ENSG00000100813	22985	apoptotic chromatin condensation inducer 1	protein_coding	45.36	14q11.2	chr14:23058564-23095614 (-)	ENSG00000100813.14	0.730402	0.0566188	4.32497	0.999285
ENSG00000237388.2	OR4A47	ENSG00000237388	403253	olfactory receptor family 4 subfamily A member 47	protein_coding	43.05	11p11.2	chr11:48488717-48489780 (+)	ENSG00000237388.2	-4.30076	0.0567015	4.32873	0.999285
ENSG00000159496.14	RGL4	ENSG00000159496	266747	ral guanine nucleotide dissociation stimulator like 4	protein_coding	55.37	22q11.23	chr22:23688136-23699176 (+)	ENSG00000159496.14	1.01834	0.0568213	4.32395	0.999285
ENSG00000153064.12	BANK1	ENSG00000153064	55024	B cell scaffold protein with ankyrin repeats 1	protein_coding	36.28	4q24	chr4:101411286-102074812 (+)	ENSG00000153064.12	-1.60538	0.0568893	4.32124	0.999285
ENSG00000211949.3	IGHV3-23	ENSG00000211949	NA	immunoglobulin heavy variable 3-23	IG_V_gene	51.21	14q32.33	chr14:106268606-106269140 (-)	ENSG00000211949.3	-2.97172	0.0569056	4.32059	0.999285
ENSG00000198597.9	ZNF536	ENSG00000198597	9745	zinc finger protein 536	protein_coding	46.3	19q12	chr19:30228290-30713538 (+)	ENSG00000198597.9	-2.84362	0.0569493	4.31885	0.999285
ENSG00000118690.13	ARMC2	ENSG00000118690	84071	armadillo repeat containing 2	protein_coding	41.61	6q21	chr6:108848416-108974476 (+)	ENSG00000118690.13	-1.4405	0.0571227	4.31197	0.999285
ENSG00000144034.16	TPRKB	ENSG00000144034	51002	TP53RK binding protein	protein_coding	40.52	2p13.1	chr2:73729104-73737400 (-)	ENSG00000144034.16	-1.02689	0.0573687	4.29526	0.999285
ENSG00000167748.11	KLK1	ENSG00000167748	3816	kallikrein 1	protein_coding	59.11	19q13.33	chr19:50819146-50823787 (-)	ENSG00000167748.11	3.83984	0.0574094	4.30064	0.999285
ENSG00000113296.14	THBS4	ENSG00000113296	7060	thrombospondin 4	protein_coding	42.04	5q14.1	chr5:79991311-80083287 (+)	ENSG00000113296.14	-1.5642	0.057482	4.29778	0.999285
ENSG00000123983.14	ACSL3	ENSG00000123983	2181	acyl-CoA synthetase long chain family member 3	protein_coding	39.46	2q36.1	chr2:222860942-222944639 (+)	ENSG00000123983.14	-0.669285	0.0575102	4.28971	0.999285
ENSG00000163106.11	HPGDS	ENSG00000163106	27306	hematopoietic prostaglandin D synthase	protein_coding	38.55	4q22.3	chr4:94298535-94342876 (-)	ENSG00000163106.11	-2.50921	0.0575202	4.29326	0.999285
ENSG00000131381.12	RBSN	ENSG00000131381	64145	rabenosyn, RAB effector	protein_coding	44.4	3p25.1	chr3:15070073-15099163 (-)	ENSG00000131381.12	0.946694	0.0575277	4.29347	0.999285
ENSG00000169684.13	CHRNA5	ENSG00000169684	1138	cholinergic receptor nicotinic alpha 5 subunit	protein_coding	40.43	15q25.1	chr15:78565520-78595269 (+)	ENSG00000169684.13	-3.16835	0.0575536	4.29497	0.999285
ENSG00000092208.17	GEMIN2	ENSG00000092208	8487	gem nuclear organelle associated protein 2	protein_coding	39.65	14q21.1	chr14:39114223-39136973 (+)	ENSG00000092208.17	-1.85728	0.0578422	4.28367	0.999285
ENSG00000124225.16	PMEPA1	ENSG00000124225	56937	prostate transmembrane protein, androgen induced 1	protein_coding	54.59	20q13.31	chr20:57648392-57711536 (-)	ENSG00000124225.16	1.23673	0.0578507	4.28334	0.999285
ENSG00000196542.8	SPTSSB	ENSG00000196542	165679	serine palmitoyltransferase small subunit B	protein_coding	37.76	3q26.1	chr3:161344792-161372880 (-)	ENSG00000196542.8	-3.44669	0.0580116	4.27707	0.999285
ENSG00000069667.16	RORA	ENSG00000069667	6095	RAR related orphan receptor A	protein_coding	41.64	15q22.2	chr15:60488284-61229302 (-)	ENSG00000069667.16	-0.783893	0.0580967	4.26866	0.999285
ENSG00000240674.1	NA	ENSG00000240674	NA	ribosomal protein L21 (RPL21) pseudogene	processed_pseudogene	43.33	4q32.3	chr4:165012366-165012845 (-)	ENSG00000240674.1	-2.69482	0.0582312	4.26854	0.999285
ENSG00000133958.13	UNC79	ENSG00000133958	57578	unc-79 homolog, NALCN channel complex subunit	protein_coding	39.32	14q32.12	chr14:93333219-93707876 (+)	ENSG00000133958.13	-1.89943	0.0582674	4.26715	0.999285
ENSG00000223416.3	RPS26P15	ENSG00000223416	NA	ribosomal protein S26 pseudogene 15	processed_pseudogene	52.87	1p32.2	chr1:58056133-58056480 (-)	ENSG00000223416.3	2.97154	0.0582679	4.26713	0.999285
ENSG00000196933.5	RPS26P11	ENSG00000196933	NA	ribosomal protein S26 pseudogene 11	processed_pseudogene	52.01	Xq13.1	chrX:72044545-72044892 (+)	ENSG00000196933.5	2.52359	0.0584829	4.25882	0.999285
ENSG00000273776.1	MIR6126	ENSG00000273776	NA	microRNA 6126	miRNA	65.17	16p13.3	chr16:3485381-3485469 (-)	ENSG00000273776.1	3.43941	0.0585278	4.25709	0.999285
ENSG00000198938.2	MT-CO3	ENSG00000198938	4514	mitochondrially encoded cytochrome c oxidase III	protein_coding	46.56	MTNA	chrMT:9207-9990 (+)	ENSG00000198938.2	-1.75721	0.0585533	4.25611	0.999285
ENSG00000233087.7	RAB6D	ENSG00000233087	150786	RAB6D, member RAS oncogene family	protein_coding	42.55	2q21.1	chr2:131361111-131364142 (-)	ENSG00000233087.7	-2.93085	0.0585704	4.25545	0.999285
ENSG00000121577.13	POPDC2	ENSG00000121577	64091	popeye domain containing 2	protein_coding	43.2	3q13.33	chr3:119636457-119665324 (-)	ENSG00000121577.13	2.14261	0.0585764	4.24837	0.999285
ENSG00000174672.16	BRSK2	ENSG00000174672	9024	BR serine/threonine kinase 2	protein_coding	63.85	11p15.5	chr11:1389899-1462689 (+)	ENSG00000174672.16	1.70936	0.0587105	4.25007	0.999285
ENSG00000142623.11	PADI1	ENSG00000142623	29943	peptidyl arginine deiminase 1	protein_coding	53.3	1p36.13	chr1:17205128-17246007 (+)	ENSG00000142623.11	-2.53026	0.0587129	4.24998	0.999285
ENSG00000145287.10	PLAC8	ENSG00000145287	51316	placenta associated 8	protein_coding	41.72	4q21.22	chr4:83090048-83137075 (-)	ENSG00000145287.10	-1.72717	0.0587427	4.24201	0.999285
ENSG00000145824.13	CXCL14	ENSG00000145824	9547	C-X-C motif chemokine ligand 14	protein_coding	52.05	5q31.1	chr5:135570679-135579279 (-)	ENSG00000145824.13	-1.96415	0.058755	4.24837	0.999285
ENSG00000167904.15	TMEM68	ENSG00000167904	137695	transmembrane protein 68	protein_coding	38.91	8q12.1	chr8:55696424-55773407 (-)	ENSG00000167904.15	-1.31574	0.0588123	4.24617	0.999285
ENSG00000006047.13	YBX2	ENSG00000006047	51087	Y-box binding protein 2	protein_coding	58.02	17p13.1	chr17:7288263-7294639 (-)	ENSG00000006047.13	-1.68423	0.0588167	4.24601	0.999285
ENSG00000204969.7	PCDHA2	ENSG00000204969	56146	protocadherin alpha 2	protein_coding	40.11	5q31.3	chr5:140794852-141012347 (+)	ENSG00000204969.7	-2.63206	0.0588903	4.24319	0.999285
ENSG00000105894.12	PTN	ENSG00000105894	5764	pleiotrophin	protein_coding	38.23	7q33	chr7:137227341-137343774 (-)	ENSG00000105894.12	2.40318	0.058937	4.24141	0.999285
ENSG00000133874.2	RNF122	ENSG00000133874	79845	ring finger protein 122	protein_coding	49.07	8p12	chr8:33547754-33567128 (-)	ENSG00000133874.2	1.86231	0.0591171	4.22775	0.999285
ENSG00000150316.12	CWC15	ENSG00000150316	51503	CWC15 spliceosome associated protein homolog	protein_coding	37.35	11q21	chr11:94962620-94973586 (-)	ENSG00000150316.12	0.74106	0.0592029	4.2245	0.999285
ENSG00000203546.7	NA	ENSG00000203546	NA	novel protein	protein_coding	38.95	14q12	chr14:31334312-31457441 (-)	ENSG00000203546.7	-3.61037	0.0592281	4.23033	0.999285
ENSG00000165309.14	ARMC3	ENSG00000165309	219681	armadillo repeat containing 3	protein_coding	38.55	10p12.2	chr10:22928024-23038523 (+)	ENSG00000165309.14	-2.76975	0.0592386	4.22993	0.999285
ENSG00000108691.9	CCL2	ENSG00000108691	6347	C-C motif chemokine ligand 2	protein_coding	45.97	17q12	chr17:34255218-34257203 (+)	ENSG00000108691.9	1.45568	0.0595407	4.2185	0.999285
ENSG00000089916.18	GPATCH2L	ENSG00000089916	55668	G-patch domain containing 2 like	protein_coding	39.76	14q24.3	chr14:76151916-76254342 (+)	ENSG00000089916.18	0.653796	0.0595714	4.2106	0.999285
ENSG00000039987.7	BEST2	ENSG00000039987	54831	bestrophin 2	protein_coding	57.95	19p13.13	chr19:12751702-12758458 (+)	ENSG00000039987.7	-3.51901	0.0595755	4.21719	0.999285
ENSG00000173825.7	TIGD3	ENSG00000173825	220359	tigger transposable element derived 3	protein_coding	63.5	11q13.1	chr11:65354751-65357613 (+)	ENSG00000173825.7	2.88902	0.0597274	4.21147	0.999285
ENSG00000204195.4	AWAT1	ENSG00000204195	158833	acyl-CoA wax alcohol acyltransferase 1	protein_coding	48.54	Xq13.1	chrX:70234655-70240659 (+)	ENSG00000204195.4	2.66664	0.0597929	4.20901	0.999285
ENSG00000170322.14	NFRKB	ENSG00000170322	4798	nuclear factor related to kappaB binding protein	protein_coding	45.4	11q24.3	chr11:129863636-129895590 (-)	ENSG00000170322.14	0.680035	0.0598073	4.20175	0.999285
ENSG00000151612.18	ZNF827	ENSG00000151612	152485	zinc finger protein 827	protein_coding	41.54	4q31.22	chr4:145757627-145938823 (-)	ENSG00000151612.18	0.841308	0.0598125	4.20614	0.999285
ENSG00000221214.1	MIR548E	ENSG00000221214	NA	microRNA 548e	miRNA	35.23	10q25.2	chr10:110988926-110989013 (+)	ENSG00000221214.1	-2.75906	0.0599109	4.20459	0.999285
ENSG00000258603.4	NA	ENSG00000258603	NA	novel transcript, antisense to ACOT6	lncRNA	46.99	14q24.3	chr14:73555115-73633941 (-)	ENSG00000258603.4	2.38101	0.0599177	4.20016	0.999285
ENSG00000168237.18	GLYCTK	ENSG00000168237	132158	glycerate kinase	protein_coding	56.8	3p21.2	chr3:52287089-52295257 (+)	ENSG00000168237.18	0.705793	0.0599681	4.19575	0.999285
ENSG00000120833.14	SOCS2	ENSG00000120833	8835	suppressor of cytokine signaling 2	protein_coding	47.34	12q22	chr12:93569814-93583487 (+)	ENSG00000120833.14	1.23971	0.0600584	4.19907	0.999285
ENSG00000124564.17	SLC17A3	ENSG00000124564	10786	solute carrier family 17 member 3	protein_coding	38.42	6p22.2	chr6:25833066-25882286 (-)	ENSG00000124564.17	-1.89065	0.0602085	4.19348	0.999285
ENSG00000130244.12	FAM98C	ENSG00000130244	147965	family with sequence similarity 98 member C	protein_coding	54.79	19q13.2	chr19:38403135-38409088 (+)	ENSG00000130244.12	1.0456	0.0602778	4.18423	0.999285
ENSG00000213872.3	NA	ENSG00000213872	NA	ribosomal protein L32 (RPL32) pseudogene	processed_pseudogene	48.17	3p24.2	chr3:25749488-25749896 (+)	ENSG00000213872.3	2.67311	0.0603046	4.1899	0.999285
ENSG00000215704.10	CELA2B	ENSG00000215704	51032	chymotrypsin like elastase 2B	protein_coding	48.76	1p36.21	chr1:15465909-15491395 (+)	ENSG00000215704.10	2.24896	0.0603539	4.18141	0.999285
ENSG00000078124.12	ACER3	ENSG00000078124	55331	alkaline ceramidase 3	protein_coding	38.74	11q13.5	chr11:76860867-77026797 (+)	ENSG00000078124.12	-0.838619	0.0604098	4.17934	0.999285
ENSG00000189280.3	GJB5	ENSG00000189280	2709	gap junction protein beta 5	protein_coding	54.15	1p34.3	chr1:34755047-34758512 (+)	ENSG00000189280.3	-3.51049	0.0605028	4.18255	0.999285
ENSG00000163597.15	SNHG16	ENSG00000163597	100507246	small nucleolar RNA host gene 16	lncRNA	45.23	17q25.1	chr17:76557764-76565348 (+)	ENSG00000163597.15	1.004	0.0607257	4.16777	0.999285
ENSG00000188428.20	BLOC1S5	ENSG00000188428	63915	biogenesis of lysosomal organelles complex 1 subunit 5	protein_coding	39.98	6p24.3	chr6:8013567-8064396 (-)	ENSG00000188428.20	-2.39004	0.0608188	4.16428	0.999285
ENSG00000165272.16	AQP3	ENSG00000165272	360	aquaporin 3 (Gill blood group)	protein_coding	55.6	9p13.3	chr9:33441156-33447596 (-)	ENSG00000165272.16	-1.31364	0.0608985	4.16797	0.999285
ENSG00000204963.6	PCDHA7	ENSG00000204963	56141	protocadherin alpha 7	protein_coding	40.11	5q31.3	chr5:140834248-141012347 (+)	ENSG00000204963.6	2.49503	0.0609324	4.16672	0.999285
ENSG00000123411.15	IKZF4	ENSG00000123411	64375	IKAROS family zinc finger 4	protein_coding	48.11	12q13.2	chr12:56007659-56038435 (+)	ENSG00000123411.15	1.37437	0.0609378	4.15992	0.999285
ENSG00000165325.13	DEUP1	ENSG00000165325	159989	deuterosome assembly protein 1	protein_coding	37.36	11q21	chr11:93329971-93438487 (+)	ENSG00000165325.13	-2.64118	0.0609959	4.1644	0.999285
ENSG00000259378.1	DCAF13P3	ENSG00000259378	NA	DDB1 and CUL4 associated factor 13 pseudogene 3	processed_pseudogene	39.43	15q21.2	chr15:50944663-50945996 (+)	ENSG00000259378.1	-3.09944	0.0611922	4.15721	0.999285
ENSG00000231969.2	MMADHC-DT	ENSG00000231969	NA	MMADHC divergent transcript	lncRNA	37.4	2q23.2	chr2:149587196-150047447 (+)	ENSG00000231969.2	-2.22825	0.0612058	4.15014	0.999285
ENSG00000160310.18	PRMT2	ENSG00000160310	3275	protein arginine methyltransferase 2	protein_coding	45.21	21q22.3	chr21:46635595-46665124 (+)	ENSG00000160310.18	0.693965	0.061366	4.14432	0.999285
ENSG00000184612.8	RPL7P26	ENSG00000184612	NA	ribosomal protein L7 pseudogene 26	processed_pseudogene	42.84	6p22.3	chr6:17530899-17531652 (-)	ENSG00000184612.8	2.24054	0.0613761	4.14395	0.999285
ENSG00000084207.18	GSTP1	ENSG00000084207	2950	glutathione S-transferase pi 1	protein_coding	62.26	11q13.2	chr11:67583742-67586656 (+)	ENSG00000084207.18	1.53363	0.0614838	4.1466	0.999285
ENSG00000183690.13	EFHC2	ENSG00000183690	80258	EF-hand domain containing 2	protein_coding	39.92	Xp11.3	chrX:44147872-44343672 (-)	ENSG00000183690.13	-1.90556	0.0615045	4.14585	0.999285
ENSG00000074966.11	TXK	ENSG00000074966	7294	TXK tyrosine kinase	protein_coding	39.46	4p12	chr4:48066393-48134250 (-)	ENSG00000074966.11	-1.32231	0.0615482	4.14273	0.999285
ENSG00000124275.15	MTRR	ENSG00000124275	4552	5-methyltetrahydrofolate-homocysteine methyltransferase reductase	protein_coding	39.8	5p15.31	chr5:7851186-7906025 (+)	ENSG00000124275.15	-0.668794	0.0615813	4.13652	0.999285
ENSG00000235453.10	SMIM27	ENSG00000235453	100129250	small integral membrane protein 27	protein_coding	42.17	9p21.1	chr9:32551144-32568621 (+)	ENSG00000235453.10	-1.88364	0.0615846	4.14294	0.999285
ENSG00000231160.10	KLF3-AS1	ENSG00000231160	NA	KLF3 antisense RNA 1	lncRNA	43.68	4p14	chr4:38602438-38664914 (-)	ENSG00000231160.10	2.36379	0.0615965	4.13871	0.999285
ENSG00000188107.15	EYS	ENSG00000188107	346007	eyes shut homolog	protein_coding	35.06	6q12	chr6:63719980-65707226 (-)	ENSG00000188107.15	-1.49501	0.0616064	4.14215	0.999285
ENSG00000073792.15	IGF2BP2	ENSG00000073792	10644	insulin like growth factor 2 mRNA binding protein 2	protein_coding	42.54	3q27.2	chr3:185643739-185825056 (-)	ENSG00000073792.15	2.12875	0.0616414	4.14089	0.999285
ENSG00000172273.13	HINFP	ENSG00000172273	25988	histone H4 transcription factor	protein_coding	47.99	11q23.3	chr11:119121580-119136059 (+)	ENSG00000172273.13	1.11753	0.0616682	4.13338	0.999285
ENSG00000105427.10	CNFN	ENSG00000105427	84518	cornifelin	protein_coding	58.25	19q13.2	chr19:42387019-42390297 (-)	ENSG00000105427.10	-2.95878	0.0617629	4.13649	0.999285
ENSG00000008405.12	CRY1	ENSG00000008405	1407	cryptochrome circadian regulator 1	protein_coding	37.55	12q23.3	chr12:106991364-107093549 (-)	ENSG00000008405.12	-1.00739	0.0618004	4.13514	0.999285
ENSG00000152154.11	TMEM178A	ENSG00000152154	130733	transmembrane protein 178A	protein_coding	40.56	2p22.1	chr2:39664982-39717963 (+)	ENSG00000152154.11	2.47772	0.0618041	4.135	0.999285
ENSG00000284954.1	NA	ENSG00000284954	NA	novel transcript	lncRNA	56.52	6p21.32	chr6:32152802-32154365 (-)	ENSG00000284954.1	-3.06317	0.0618637	4.13286	0.999285
ENSG00000175048.17	ZDHHC14	ENSG00000175048	79683	zinc finger DHHC-type containing 14	protein_coding	45.59	6q25.3	chr6:157381133-157678157 (+)	ENSG00000175048.17	-0.944914	0.061896	4.12518	0.999285
ENSG00000157303.11	SUSD3	ENSG00000157303	203328	sushi domain containing 3	protein_coding	52.28	9q22.31	chr9:93058688-93085133 (+)	ENSG00000157303.11	-2.46563	0.061959	4.12942	0.999285
ENSG00000168152.13	THAP9	ENSG00000168152	79725	THAP domain containing 9	protein_coding	37.02	4q21.22	chr4:82900684-82919969 (+)	ENSG00000168152.13	-1.88248	0.0619755	4.12883	0.999285
ENSG00000123342.16	MMP19	ENSG00000123342	4327	matrix metallopeptidase 19	protein_coding	51.02	12q13.2	chr12:55835433-55842966 (-)	ENSG00000123342.16	1.7921	0.0620131	4.12748	0.999285
ENSG00000174417.2	TRHR	ENSG00000174417	7201	thyrotropin releasing hormone receptor	protein_coding	37.93	8q23.1	chr8:109086621-109119584 (+)	ENSG00000174417.2	-3.1902	0.0621974	4.12087	0.999285
ENSG00000101282.9	RSPO4	ENSG00000101282	343637	R-spondin 4	protein_coding	50.89	20p13	chr20:958452-1002311 (-)	ENSG00000101282.9	2.63416	0.0622199	4.12006	0.999285
ENSG00000160767.21	FAM189B	ENSG00000160767	10712	family with sequence similarity 189 member B	protein_coding	57.4	1q22	chr1:155247205-155255483 (-)	ENSG00000160767.21	0.970764	0.0623424	4.11568	0.999285
ENSG00000182472.9	CAPN12	ENSG00000182472	147968	calpain 12	protein_coding	51.15	19q13.2	chr19:38730187-38769904 (-)	ENSG00000182472.9	1.23212	0.0626446	4.10492	0.999285
ENSG00000170092.14	SPDYE5	ENSG00000170092	442590	speedy/RINGO cell cycle regulator family member E5	protein_coding	49.54	7q11.23	chr7:75493625-75504304 (+)	ENSG00000170092.14	1.57491	0.0626515	4.10468	0.999285
ENSG00000230006.7	ANKRD36BP2	ENSG00000230006	NA	ankyrin repeat domain 36B pseudogene 2	transcribed_unprocessed_pseudogene	35.08	2p11.2	chr2:88765807-88806612 (+)	ENSG00000230006.7	-2.1029	0.0627384	4.1016	0.999285
ENSG00000137872.16	SEMA6D	ENSG00000137872	80031	semaphorin 6D	protein_coding	38.82	15q21.1	chr15:47184101-47774223 (+)	ENSG00000137872.16	1.36124	0.0627485	4.10124	0.999285
ENSG00000083223.18	TUT7	ENSG00000083223	79670	terminal uridylyl transferase 7	protein_coding	37.99	9q21.33	chr9:86287733-86354454 (-)	ENSG00000083223.18	-0.573245	0.0627736	4.09392	0.999285
ENSG00000238363.1	SNORA13	ENSG00000238363	NA	small nucleolar RNA, H/ACA box 13	snoRNA	40.6	5q22.1	chr5:112161485-112161617 (+)	ENSG00000238363.1	-2.07533	0.0627762	4.10025	0.999285
ENSG00000142731.11	PLK4	ENSG00000142731	10733	polo like kinase 4	protein_coding	36.28	4q28.1	chr4:127880893-127899224 (+)	ENSG00000142731.11	-1.93906	0.0629516	4.09405	0.999285
ENSG00000169217.9	CD2BP2	ENSG00000169217	10421	CD2 cytoplasmic tail binding protein 2	protein_coding	57.83	16p11.2	chr16:30350773-30355308 (-)	ENSG00000169217.9	0.841518	0.0629578	4.08951	0.999285
ENSG00000175329.13	ISX	ENSG00000175329	91464	intestine specific homeobox	protein_coding	47.22	22q12.3	chr22:35066136-35087387 (+)	ENSG00000175329.13	3.9196	0.0629744	4.09325	0.999285
ENSG00000217648.1	NA	ENSG00000217648	NA	pseudogene similar to presenilin associated, rhomboid-like PARL	processed_pseudogene	45.61	6q24.2	chr6:143342246-143343383 (+)	ENSG00000217648.1	-2.66853	0.0630493	4.09061	0.999285
ENSG00000130513.6	GDF15	ENSG00000130513	9518	growth differentiation factor 15	protein_coding	51.93	19p13.11	chr19:18374731-18389176 (+)	ENSG00000130513.6	1.79638	0.0630911	4.08913	0.999285
ENSG00000115290.10	GRB14	ENSG00000115290	2888	growth factor receptor bound protein 14	protein_coding	37.01	2q24.3	chr2:164492417-164621482 (-)	ENSG00000115290.10	-1.36601	0.0631377	4.0875	0.999285
ENSG00000204745.4	NA	ENSG00000204745	NA	anaphase promoting complex subunit 1 (ANAPC1) pseudogene	unprocessed_pseudogene	38.47	2p11.2	chr2:87125198-87196629 (+)	ENSG00000204745.4	-2.17187	0.063195	4.08548	0.999285
ENSG00000088035.18	ALG6	ENSG00000088035	29929	ALG6 alpha-1,3-glucosyltransferase	protein_coding	37.94	1p31.3	chr1:63367575-63438553 (+)	ENSG00000088035.18	-1.11233	0.0632198	4.08461	0.999285
ENSG00000101850.13	GPR143	ENSG00000101850	4935	G protein-coupled receptor 143	protein_coding	47.19	Xp22.2	chrX:9725346-9786297 (-)	ENSG00000101850.13	2.47054	0.0632665	4.08297	0.999285
ENSG00000203837.5	PNLIPRP3	ENSG00000203837	119548	pancreatic lipase related protein 3	protein_coding	38.55	10q25.3	chr10:116427847-116477957 (+)	ENSG00000203837.5	-4.31055	0.0633255	4.0809	0.999285
ENSG00000129295.9	LRRC6	ENSG00000129295	23639	leucine rich repeat containing 6	protein_coding	39.1	8q24.22	chr8:132570416-132675592 (-)	ENSG00000129295.9	-0.904955	0.0633945	4.07212	0.999285
ENSG00000130270.16	ATP8B3	ENSG00000130270	148229	ATPase phospholipid transporting 8B3	protein_coding	58.09	19p13.3	chr19:1782075-1812276 (-)	ENSG00000130270.16	-1.24686	0.0634115	4.07789	0.999285
ENSG00000197561.7	ELANE	ENSG00000197561	1991	elastase, neutrophil expressed	protein_coding	58.58	19p13.3	chr19:851014-856247 (+)	ENSG00000197561.7	-3.71482	0.0635833	4.07189	0.999285
ENSG00000184022.4	OR2T10	ENSG00000184022	127069	olfactory receptor family 2 subfamily T member 10	protein_coding	36.87	1q44	chr1:248590487-248597700 (-)	ENSG00000184022.4	-2.81815	0.063588	4.07172	0.999285
ENSG00000163463.11	KRTCAP2	ENSG00000163463	200185	keratinocyte associated protein 2	protein_coding	50.64	1q22	chr1:155169408-155173475 (-)	ENSG00000163463.11	-2.97563	0.0637774	4.06513	0.999285
ENSG00000155111.15	CDK19	ENSG00000155111	23097	cyclin dependent kinase 19	protein_coding	39.87	6q21	chr6:110609978-110815958 (-)	ENSG00000155111.15	-0.853957	0.0638658	4.06206	0.999285
ENSG00000207595.1	MIR181A2	ENSG00000207595	NA	microRNA 181a-2	miRNA	50	9q33.3	chr9:124692442-124692551 (+)	ENSG00000207595.1	-3.12367	0.0638699	4.06191	0.999285
ENSG00000176903.5	PNMA1	ENSG00000176903	9240	PNMA family member 1	protein_coding	53.73	14q24.3	chr14:73711783-73714384 (-)	ENSG00000176903.5	0.868835	0.0640313	4.05002	0.999285
ENSG00000116750.13	UCHL5	ENSG00000116750	51377	ubiquitin C-terminal hydrolase L5	protein_coding	35	1q31.2	chr1:193012250-193060080 (-)	ENSG00000116750.13	-0.902319	0.0642066	4.05027	0.999285
ENSG00000110436.13	SLC1A2	ENSG00000110436	6506	solute carrier family 1 member 2	protein_coding	42.2	11p13	chr11:35251205-35420063 (-)	ENSG00000110436.13	-3.6934	0.0642405	4.0491	0.999285
ENSG00000258759.1	NA	ENSG00000258759	NA	DnaJ (Hsp40) homolog, subfamily C, member 9 (DNAJC9) pseudogene	processed_pseudogene	45.87	14q24.1	chr14:67799004-67799609 (+)	ENSG00000258759.1	2.59458	0.0643397	4.04569	0.999285
ENSG00000184005.11	ST6GALNAC3	ENSG00000184005	256435	ST6 N-acetylgalactosaminide alpha-2,6-sialyltransferase 3	protein_coding	38.78	1p31.1	chr1:76074746-76634603 (+)	ENSG00000184005.11	-1.85047	0.0645032	4.03631	0.999285
ENSG00000112039.5	FANCE	ENSG00000112039	2178	FA complementation group E	protein_coding	50.45	6p21.31	chr6:35452338-35467102 (+)	ENSG00000112039.5	-1.4795	0.0645057	4.03372	0.999285
ENSG00000254995.4	STX16-NPEPL1	ENSG00000254995	NA	STX16-NPEPL1 readthrough (NMD candidate)	protein_coding	47.7	20q13.32	chr20:58651434-58715410 (+)	ENSG00000254995.4	-2.68502	0.0645501	4.03846	0.999285
ENSG00000074603.19	DPP8	ENSG00000074603	54878	dipeptidyl peptidase 8	protein_coding	40.97	15q22.31	chr15:65442463-65517704 (-)	ENSG00000074603.19	-0.633467	0.0646044	4.03035	0.999285
ENSG00000233558.1	NA	ENSG00000233558	NA	RPS5 (40S Ribosomal Protein S5) pseudogene	processed_pseudogene	55.38	6q22.1	chr6:116258493-116259115 (-)	ENSG00000233558.1	2.58539	0.0646404	4.03537	0.999285
ENSG00000254837.2	NA	ENSG00000254837	100287896	uncharacterized LOC100287896	lncRNA	40.69	11q13.4	chr11:74493366-74498533 (+)	ENSG00000254837.2	-1.24764	0.064816	4.02314	0.999285
ENSG00000229161.2	TCP1P1	ENSG00000229161	NA	t-complex 1 pseudogene 1	unprocessed_pseudogene	39.02	7p14.1	chr7:42794906-42802494 (+)	ENSG00000229161.2	-3.05486	0.0648257	4.02904	0.999285
ENSG00000116729.14	WLS	ENSG00000116729	79971	Wnt ligand secretion mediator	protein_coding	41.57	1p31.3	chr1:68098473-68233120 (-)	ENSG00000116729.14	0.913469	0.064964	4.02433	0.999285
ENSG00000151718.16	WWC2	ENSG00000151718	80014	WW and C2 domain containing 2	protein_coding	39.32	4q35.1	chr4:183099257-183320777 (+)	ENSG00000151718.16	0.650573	0.064973	4.01781	0.999285
ENSG00000132517.15	SLC52A1	ENSG00000132517	55065	solute carrier family 52 member 1	protein_coding	50.39	17p13.2	chr17:5032600-5052009 (-)	ENSG00000132517.15	2.74098	0.064998	4.02318	0.999285
ENSG00000204946.10	ZNF783	ENSG00000204946	100289678	zinc finger family member 783	protein_coding	51.5	7q36.1	chr7:149262171-149297302 (+)	ENSG00000204946.10	1.26325	0.065001	4.02307	0.999285
ENSG00000122970.16	IFT81	ENSG00000122970	28981	intraflagellar transport 81	protein_coding	39.91	12q24.11	chr12:110124335-110218793 (+)	ENSG00000122970.16	-0.847143	0.0651628	4.01759	0.999285
ENSG00000153976.3	HS3ST3A1	ENSG00000153976	9955	heparan sulfate-glucosamine 3-sulfotransferase 3A1	protein_coding	40.84	17p12	chr17:13494032-13601929 (-)	ENSG00000153976.3	2.87095	0.0651809	4.01697	0.999285
ENSG00000224790.3	NA	ENSG00000224790	NA	novel transcript	lncRNA	47.83	21q22.13	chr21:36966461-36975164 (+)	ENSG00000224790.3	-2.44595	0.0652323	4.01327	0.999285
ENSG00000130529.16	TRPM4	ENSG00000130529	54795	transient receptor potential cation channel subfamily M member 4	protein_coding	50.3	19q13.33	chr19:49157741-49211836 (+)	ENSG00000130529.16	0.739027	0.0654931	4.00064	0.999285
ENSG00000221265.1	MIR1255A	ENSG00000221265	NA	microRNA 1255a	miRNA	33.63	4q24	chr4:101330302-101330414 (-)	ENSG00000221265.1	-2.81729	0.0656685	4.00053	0.999285
ENSG00000112992.18	NNT	ENSG00000112992	23530	nicotinamide nucleotide transhydrogenase	protein_coding	37.88	5p12	chr5:43602692-43707405 (+)	ENSG00000112992.18	1.07079	0.0656816	4.00009	0.999285
ENSG00000162065.14	TBC1D24	ENSG00000162065	57465	TBC1 domain family member 24	protein_coding	55.83	16p13.3	chr16:2475051-2509560 (+)	ENSG00000162065.14	1.61617	0.0657142	3.999	0.999285
ENSG00000013523.10	ANGEL1	ENSG00000013523	23357	angel homolog 1	protein_coding	44.51	14q24.3	chr14:76786168-76826246 (-)	ENSG00000013523.10	0.971998	0.0657557	3.99761	0.999285
ENSG00000143322.21	ABL2	ENSG00000143322	27	ABL proto-oncogene 2, non-receptor tyrosine kinase	protein_coding	41.31	1q25.2	chr1:179099330-179229684 (-)	ENSG00000143322.21	0.759217	0.0660165	3.98521	0.999285
ENSG00000221819.6	GAS8-AS1	ENSG00000221819	NA	GAS8 antisense RNA 1	lncRNA	55.63	16q24.3	chr16:90028908-90029901 (-)	ENSG00000221819.6	2.78281	0.0661849	3.98328	0.999285
ENSG00000100652.5	SLC10A1	ENSG00000100652	6554	solute carrier family 10 member 1	protein_coding	43.06	14q24.1	chr14:69775416-69797241 (-)	ENSG00000100652.5	2.29554	0.0662551	3.97836	0.999285
ENSG00000163006.12	CCDC138	ENSG00000163006	165055	coiled-coil domain containing 138	protein_coding	37.69	2q13	chr2:108786757-108885477 (+)	ENSG00000163006.12	-1.94496	0.066261	3.98075	0.999285
ENSG00000212384.1	SNORD113-2	ENSG00000212384	NA	small nucleolar RNA, C/D box 113-2	snoRNA	31.94	14q32.31	chr14:100927342-100927413 (+)	ENSG00000212384.1	3.16177	0.0663148	3.97896	0.999285
ENSG00000164037.17	SLC9B1	ENSG00000164037	150159	solute carrier family 9 member B1	protein_coding	37.29	4q24	chr4:102885048-103019719 (-)	ENSG00000164037.17	-1.43349	0.0663926	3.97638	0.999285
ENSG00000155893.13	PXYLP1	ENSG00000155893	92370	2-phosphoxylose phosphatase 1	protein_coding	44.59	3q23	chr3:141228726-141367753 (+)	ENSG00000155893.13	0.979597	0.0664307	3.96903	0.999285
ENSG00000164663.14	USP49	ENSG00000164663	25862	ubiquitin specific peptidase 49	protein_coding	41.51	6p21.1	chr6:41789896-41895361 (-)	ENSG00000164663.14	1.18824	0.0664321	3.96899	0.999285
ENSG00000135205.15	CCDC146	ENSG00000135205	57639	coiled-coil domain containing 146	protein_coding	39.17	7q11.23	chr7:77122434-77329533 (+)	ENSG00000135205.15	-1.25925	0.0664864	3.97328	0.999285
ENSG00000124786.11	SLC35B3	ENSG00000124786	51000	solute carrier family 35 member B3	protein_coding	34.89	6p24.3	chr6:8411463-8435611 (-)	ENSG00000124786.11	-1.04883	0.0665758	3.97032	0.999285
ENSG00000135413.9	LACRT	ENSG00000135413	90070	lacritin	protein_coding	50.8	12q13.2	chr12:54630811-54634895 (-)	ENSG00000135413.9	-4.21994	0.0666269	3.96863	0.999285
ENSG00000182957.16	SPATA13	ENSG00000182957	221178	spermatogenesis associated 13	protein_coding	44.13	13q12.12	chr13:23979805-24307074 (+)	ENSG00000182957.16	1.14973	0.0668421	3.96085	0.999285
ENSG00000109255.11	NMU	ENSG00000109255	10874	neuromedin U	protein_coding	38.09	4q12	chr4:55595229-55636698 (-)	ENSG00000109255.11	-3.81133	0.0669191	3.95902	0.999285
ENSG00000118402.6	ELOVL4	ENSG00000118402	6785	ELOVL fatty acid elongase 4	protein_coding	36.63	6q14.1	chr6:79914814-79947553 (-)	ENSG00000118402.6	-3.57361	0.0671771	3.95057	0.999285
ENSG00000183960.9	KCNH8	ENSG00000183960	131096	potassium voltage-gated channel subfamily H member 8	protein_coding	36.02	3p24.3	chr3:19148510-19535642 (+)	ENSG00000183960.9	-3.20298	0.0672804	3.9472	0.999285
ENSG00000139514.13	SLC7A1	ENSG00000139514	6541	solute carrier family 7 member 1	protein_coding	47.44	13q12.3	chr13:29509414-29595688 (-)	ENSG00000139514.13	1.27222	0.0672835	3.9471	0.999285
ENSG00000144182.17	LIPT1	ENSG00000144182	51601	lipoyltransferase 1	protein_coding	41.3	2q11.2	chr2:99154955-99163157 (+)	ENSG00000144182.17	-1.4329	0.067314	3.94009	0.999285
ENSG00000185100.10	ADSS1	ENSG00000185100	122622	adenylosuccinate synthase 1	protein_coding	60.75	14q32.33	chr14:104724186-104747325 (+)	ENSG00000185100.10	2.06072	0.0673536	3.94481	0.999285
ENSG00000120215.10	MLANA	ENSG00000120215	2315	melan-A	protein_coding	41.47	9p24.1	chr9:5890889-5910606 (+)	ENSG00000120215.10	3.15188	0.067358	3.94467	0.999285
ENSG00000173334.4	TRIB1	ENSG00000173334	10221	tribbles pseudokinase 1	protein_coding	51.3	8q24.13	chr8:125430358-125438403 (+)	ENSG00000173334.4	0.864019	0.0673601	3.94319	0.999285
ENSG00000151474.23	FRMD4A	ENSG00000151474	55691	FERM domain containing 4A	protein_coding	43.78	10p13	chr10:13643706-14462142 (-)	ENSG00000151474.23	0.787181	0.0673637	3.94294	0.999285
ENSG00000166548.16	TK2	ENSG00000166548	7084	thymidine kinase 2	protein_coding	49.54	16q21	chr16:66508003-66552544 (-)	ENSG00000166548.16	-1.23668	0.0674449	3.94184	0.999285
ENSG00000115594.12	IL1R1	ENSG00000115594	3554	interleukin 1 receptor type 1	protein_coding	41.38	2q11.2	chr2:102064544-102179874 (+)	ENSG00000115594.12	1.31616	0.0674845	3.94055	0.999285
ENSG00000122986.13	HVCN1	ENSG00000122986	84329	hydrogen voltage gated channel 1	protein_coding	47.77	12q24.11	chr12:110627841-110704950 (-)	ENSG00000122986.13	1.18764	0.0675162	3.93353	0.999285
ENSG00000168268.11	NT5DC2	ENSG00000168268	64943	5'-nucleotidase domain containing 2	protein_coding	61.51	3p21.1	chr3:52524385-52535054 (-)	ENSG00000168268.11	0.806714	0.0675246	3.93325	0.999285
ENSG00000280247.1	NA	ENSG00000280247	NA	TEC	TEC	52.25	19p13.3	chr19:4246339-4247358 (-)	ENSG00000280247.1	-3.33805	0.0675916	3.93708	0.999285
ENSG00000058729.11	RIOK2	ENSG00000058729	55781	RIO kinase 2	protein_coding	36.71	5q15	chr5:97160867-97183247 (-)	ENSG00000058729.11	-0.926241	0.0677297	3.9326	0.999285
ENSG00000163749.17	CCDC158	ENSG00000163749	339965	coiled-coil domain containing 158	protein_coding	38.94	4q21.1	chr4:76312997-76421868 (-)	ENSG00000163749.17	-2.7621	0.0677669	3.9314	0.999285
ENSG00000166473.17	PKD1L2	ENSG00000166473	114780	polycystin 1 like 2 (gene/pseudogene)	polymorphic_pseudogene	49.62	16q23.2	chr16:81100875-81220370 (-)	ENSG00000166473.17	1.95541	0.0677776	3.93105	0.999285
ENSG00000095002.15	MSH2	ENSG00000095002	4436	mutS homolog 2	protein_coding	45.38	2p21	chr2:47403067-47663146 (+)	ENSG00000095002.15	-0.831373	0.0678167	3.92979	0.999285
ENSG00000183644.13	C11orf88	ENSG00000183644	399949	chromosome 11 open reading frame 88	protein_coding	36.92	11q23.1	chr11:111514785-111537031 (+)	ENSG00000183644.13	-3.62619	0.0678415	3.92899	0.999285
ENSG00000204397.8	CARD16	ENSG00000204397	114769	caspase recruitment domain family member 16	protein_coding	37.44	11q22.3	chr11:105041326-105101431 (-)	ENSG00000204397.8	-1.39773	0.0679195	3.92051	0.999285
ENSG00000139625.13	MAP3K12	ENSG00000139625	7786	mitogen-activated protein kinase kinase kinase 12	protein_coding	52.61	12q13.13	chr12:53479669-53500063 (-)	ENSG00000139625.13	0.79245	0.067946	3.92309	0.999285
ENSG00000230721.1	NA	ENSG00000230721	NA	ribosomal protein L17 (RPL17) pseudogene	processed_pseudogene	44.5	1p22.3	chr1:86784913-86785467 (+)	ENSG00000230721.1	-2.93652	0.0680359	3.92272	0.999285
ENSG00000242858.1	NA	ENSG00000242858	NA	ribosomal protein L13a (RPL13A) pseudogene	processed_pseudogene	55.81	5q14.3	chr5:83746388-83746989 (-)	ENSG00000242858.1	-2.44855	0.0680574	3.91985	0.999285
ENSG00000171451.14	DSEL	ENSG00000171451	92126	dermatan sulfate epimerase like	protein_coding	40.56	18q22.1	chr18:67506587-67516720 (-)	ENSG00000171451.14	-1.07224	0.068076	3.92143	0.999285
ENSG00000100410.8	PHF5A	ENSG00000100410	84844	PHD finger protein 5A	protein_coding	46.22	22q13.2	chr22:41459717-41468692 (-)	ENSG00000100410.8	-1.17552	0.0680779	3.91542	0.999285
ENSG00000100162.15	CENPM	ENSG00000100162	79019	centromere protein M	protein_coding	53.24	22q13.2	chr22:41938737-41947152 (-)	ENSG00000100162.15	-3.10016	0.0682169	3.91691	0.999285
ENSG00000176182.6	MYPOP	ENSG00000176182	339344	Myb related transcription factor, partner of profilin	protein_coding	54.09	19q13.32	chr19:45890023-45902613 (-)	ENSG00000176182.6	1.11999	0.0682245	3.91073	0.999285
ENSG00000166922.8	SCG5	ENSG00000166922	6447	secretogranin V	protein_coding	42.31	15q13.3	chr15:32641676-32697098 (+)	ENSG00000166922.8	2.85454	0.0682502	3.91584	0.999285
ENSG00000211896.7	IGHG1	ENSG00000211896	NA	immunoglobulin heavy constant gamma 1 (G1m marker)	IG_C_gene	63	14q32.33	chr14:105736343-105743071 (-)	ENSG00000211896.7	-3.67692	0.0682645	3.91538	0.999285
ENSG00000165972.13	CCDC38	ENSG00000165972	120935	coiled-coil domain containing 38	protein_coding	39.85	12q23.1	chr12:95867048-95942635 (-)	ENSG00000165972.13	-2.56666	0.0682924	3.91449	0.999285
ENSG00000162373.13	BEND5	ENSG00000162373	79656	BEN domain containing 5	protein_coding	44.07	1p33	chr1:48727519-48776969 (-)	ENSG00000162373.13	-1.22643	0.0684377	3.90392	0.999285
ENSG00000287917.1	NA	ENSG00000287917	NA	novel transcript, antisense to POLA2	lncRNA	53.12	11q13.1	chr11:65305406-65314244 (-)	ENSG00000287917.1	-2.25999	0.0685374	3.90468	0.999285
ENSG00000198690.10	FAN1	ENSG00000198690	22909	FANCD2 and FANCI associated nuclease 1	protein_coding	42.81	15q13.2	chr15:30890559-30943108 (+)	ENSG00000198690.10	0.893115	0.0685678	3.90568	0.999285
ENSG00000178522.14	AMBN	ENSG00000178522	258	ameloblastin	protein_coding	37.28	4q13.3	chr4:70592256-70607288 (+)	ENSG00000178522.14	-4.02008	0.06861	3.90434	0.999285
ENSG00000171161.13	ZNF672	ENSG00000171161	79894	zinc finger protein 672	protein_coding	52.37	1q44	chr1:248838210-248849517 (+)	ENSG00000171161.13	0.961668	0.068703	3.89665	0.999285
ENSG00000100105.18	PATZ1	ENSG00000100105	23598	POZ/BTB and AT hook containing zinc finger 1	protein_coding	52.93	22q12.2	chr22:31325804-31346346 (-)	ENSG00000100105.18	0.911748	0.0687053	3.90131	0.999285
ENSG00000178125.14	PPP1R42	ENSG00000178125	286187	protein phosphatase 1 regulatory subunit 42	protein_coding	39.58	8q13.1	chr8:66964099-67056604 (-)	ENSG00000178125.14	-3.70693	0.0687071	3.90125	0.999285
ENSG00000213431.4	NA	ENSG00000213431	NA	family with sequence similarity 175, member A (FAM175A) pseudogene	processed_pseudogene	36.64	3q12.2	chr3:100910975-100912175 (-)	ENSG00000213431.4	2.52204	0.068738	3.90027	0.999285
ENSG00000101132.10	PFDN4	ENSG00000101132	5203	prefoldin subunit 4	protein_coding	41.63	20q13.2	chr20:54208087-54228052 (+)	ENSG00000101132.10	-1.01495	0.0689202	3.88861	0.999285
ENSG00000104886.12	PLEKHJ1	ENSG00000104886	55111	pleckstrin homology domain containing J1	protein_coding	61.63	19p13.3	chr19:2230084-2237704 (-)	ENSG00000104886.12	1.36121	0.0689299	3.89169	0.999285
ENSG00000262732.1	NA	ENSG00000262732	NA	novel transcript, antisense to ERCC4	lncRNA	38.52	16p13.12	chr16:13930677-13935635 (-)	ENSG00000262732.1	-1.544	0.068932	3.88874	0.999285
ENSG00000232531.3	NA	ENSG00000232531	NA	SET domain containing (lysine methyltransferase) 8 (SETD8) pseudogene	processed_pseudogene	53.39	2p11.2	chr2:91747940-91748986 (-)	ENSG00000232531.3	2.41297	0.0689729	3.89281	0.999285
ENSG00000235863.4	B3GALT4	ENSG00000235863	8705	beta-1,3-galactosyltransferase 4	protein_coding	55.75	6p21.32	chr6:33277123-33284832 (+)	ENSG00000235863.4	-1.76576	0.0690119	3.88571	0.999285
ENSG00000175886.10	RPL7AP66	ENSG00000175886	NA	ribosomal protein L7a pseudogene 66	processed_pseudogene	53.31	18q12.2	chr18:39334872-39335672 (-)	ENSG00000175886.10	2.95933	0.0690225	3.89124	0.999285
ENSG00000155307.18	SAMSN1	ENSG00000155307	64092;388813	SAM domain, SH3 domain and nuclear localization signals 1	protein_coding	36.33	21q11.2	chr21:14485228-14658821 (-)	ENSG00000155307.18	-1.22767	0.0691019	3.88874	0.999285
ENSG00000170049.9	KCNAB3	ENSG00000170049	9196	potassium voltage-gated channel subfamily A regulatory beta subunit 3	protein_coding	53.68	17p13.1	chr17:7921859-7929803 (-)	ENSG00000170049.9	-2.25568	0.0692316	3.88256	0.999285
ENSG00000153044.10	CENPH	ENSG00000153044	64946	centromere protein H	protein_coding	42.62	5q13.2	chr5:69189574-69210357 (+)	ENSG00000153044.10	-1.84449	0.0692466	3.88417	0.999285
ENSG00000130935.10	NOL11	ENSG00000130935	25926	nucleolar protein 11	protein_coding	40.47	17q24.2	chr17:67717931-67744531 (+)	ENSG00000130935.10	-0.766997	0.0693499	3.87579	0.999285
ENSG00000100490.9	CDKL1	ENSG00000100490	8814	cyclin dependent kinase like 1	protein_coding	43.04	14q22.1	chr14:50329404-50416461 (-)	ENSG00000100490.9	1.10643	0.0693573	3.88068	0.999285
ENSG00000100479.13	POLE2	ENSG00000100479	5427	DNA polymerase epsilon 2, accessory subunit	protein_coding	41.33	14q21.3	chr14:49643555-49688422 (-)	ENSG00000100479.13	-1.411	0.0694236	3.8786	0.999285
ENSG00000179603.18	GRM8	ENSG00000179603	2918	glutamate metabotropic receptor 8	protein_coding	37.5	7q31.33	chr7:126438598-127253093 (-)	ENSG00000179603.18	-1.87231	0.0695587	3.87436	0.999285
ENSG00000287095.1	NA	ENSG00000287095	NA	novel transcript, antisense to TMEM71	lncRNA	39.05	8q24.22	chr8:132702812-132722283 (+)	ENSG00000287095.1	-3.41232	0.0695837	3.87358	0.999285
ENSG00000157111.13	TMEM171	ENSG00000157111	134285	transmembrane protein 171	protein_coding	47.02	5q13.2	chr5:73120569-73131809 (+)	ENSG00000157111.13	1.76746	0.0696035	3.87296	0.999285
ENSG00000131791.8	PRKAB2	ENSG00000131791	5565	protein kinase AMP-activated non-catalytic subunit beta 2	protein_coding	39.83	1q21.1	chr1:147155106-147172550 (-)	ENSG00000131791.8	0.981365	0.0696151	3.86677	0.999285
ENSG00000123838.11	C4BPA	ENSG00000123838	722	complement component 4 binding protein alpha	protein_coding	39.23	1q32.2	chr1:207104233-207144972 (+)	ENSG00000123838.11	-2.86907	0.0696188	3.87248	0.999285
ENSG00000165669.14	FAM204A	ENSG00000165669	63877	family with sequence similarity 204 member A	protein_coding	38.06	10q26.11	chr10:118297925-118342328 (-)	ENSG00000165669.14	-0.789113	0.0696662	3.86518	0.999285
ENSG00000273010.1	NA	ENSG00000273010	NA	novel transcript, antisense to LRIF1	lncRNA	54.6	1p13.3	chr1:110963302-110964649 (+)	ENSG00000273010.1	-2.87184	0.0697397	3.8687	0.999285
ENSG00000101938.15	CHRDL1	ENSG00000101938	91851	chordin like 1	protein_coding	39.45	Xq23	chrX:110673856-110795819 (-)	ENSG00000101938.15	2.8453	0.0697635	3.86795	0.999285
ENSG00000108932.12	SLC16A6	ENSG00000108932	9120	solute carrier family 16 member 6	protein_coding	44.06	17q24.2	chr17:68267026-68291267 (-)	ENSG00000108932.12	-2.10226	0.0697701	3.86775	0.999285
ENSG00000168131.4	OR2B2	ENSG00000168131	81697	olfactory receptor family 2 subfamily B member 2	protein_coding	41.25	6p22.1	chr6:27911185-27912396 (-)	ENSG00000168131.4	-3.97273	0.0697709	3.86772	0.999285
ENSG00000158473.7	CD1D	ENSG00000158473	912	CD1d molecule	protein_coding	46.43	1q23.1	chr1:158178030-158186427 (+)	ENSG00000158473.7	-1.63407	0.0697801	3.86162	0.999285
ENSG00000100749.8	VRK1	ENSG00000100749	7443	VRK serine/threonine kinase 1	protein_coding	38.97	14q32.2	chr14:96797382-96931722 (+)	ENSG00000100749.8	-1.18563	0.0698097	3.86651	0.999285
ENSG00000180772.7	AGTR2	ENSG00000180772	186	angiotensin II receptor type 2	protein_coding	33.63	Xq23	chrX:116170744-116174974 (+)	ENSG00000180772.7	-4.35029	0.0699054	3.86353	0.999285
ENSG00000286757.2	NA	ENSG00000286757	NA	novel transcript, antisense to CLYBL	lncRNA	45.15	13q32.3	chr13:99841879-99957167 (-)	ENSG00000286757.2	1.9582	0.0699397	3.86157	0.999285
ENSG00000211813.2	TRAV34	ENSG00000211813	NA	T cell receptor alpha variable 34	TR_V_gene	45.23	14q11.2	chr14:22207522-22208129 (+)	ENSG00000211813.2	-2.75426	0.0700042	3.86045	0.999285
ENSG00000135423.13	GLS2	ENSG00000135423	27165	glutaminase 2	protein_coding	47.05	12q13.3	chr12:56470944-56488414 (-)	ENSG00000135423.13	0.983543	0.070005	3.8585	0.999285
ENSG00000020181.18	ADGRA2	ENSG00000020181	25960	adhesion G protein-coupled receptor A2	protein_coding	55.25	8p11.23	chr8:37784191-37844896 (+)	ENSG00000020181.18	0.768841	0.0701299	3.85403	0.999285
ENSG00000116266.11	STXBP3	ENSG00000116266	6814	syntaxin binding protein 3	protein_coding	36.04	1p13.3	chr1:108746674-108809523 (+)	ENSG00000116266.11	-0.591092	0.0701531	3.85005	0.999285
ENSG00000162733.19	DDR2	ENSG00000162733	4921	discoidin domain receptor tyrosine kinase 2	protein_coding	40.47	1q23.3	chr1:162631373-162787405 (+)	ENSG00000162733.19	1.10186	0.0701717	3.85525	0.999285
ENSG00000106266.11	SNX8	ENSG00000106266	29886	sorting nexin 8	protein_coding	51.46	7p22.3	chr7:2251770-2354318 (-)	ENSG00000106266.11	1.05769	0.070235	3.85328	0.999285
ENSG00000184459.8	BPIFC	ENSG00000184459	254240	BPI fold containing family C	protein_coding	43.11	22q12.3	chr22:32413847-32464484 (-)	ENSG00000184459.8	-3.22102	0.0702861	3.8517	0.999285
ENSG00000144589.22	STK11IP	ENSG00000144589	114790	serine/threonine kinase 11 interacting protein	protein_coding	53.34	2q35	chr2:219597857-219616451 (+)	ENSG00000144589.22	0.895391	0.0703525	3.84965	0.999285
ENSG00000167397.15	VKORC1	ENSG00000167397	79001	vitamin K epoxide reductase complex subunit 1	protein_coding	55.01	16p11.2	chr16:31090842-31095980 (-)	ENSG00000167397.15	-1.89766	0.0703588	3.84787	0.999285
ENSG00000182040.9	USH1G	ENSG00000182040	124590	USH1 protein network component sans	protein_coding	61.05	17q25.1	chr17:74916083-74923256 (-)	ENSG00000182040.9	-3.97145	0.0703719	3.84905	0.999285
ENSG00000226210.3	WASH8P	ENSG00000226210	NA	WAS protein family homolog 8, pseudogene	unprocessed_pseudogene	54.31	12p13.33	chr12:14522-32015 (-)	ENSG00000226210.3	1.80625	0.0704111	3.84784	0.999285
ENSG00000171853.16	TRAPPC12	ENSG00000171853	51112	trafficking protein particle complex 12	protein_coding	47.39	2p25.3	chr2:3379675-3485094 (+)	ENSG00000171853.16	0.753713	0.070467	3.84387	0.999285
ENSG00000162909.18	CAPN2	ENSG00000162909	824	calpain 2	protein_coding	48.73	1q41	chr1:223701593-223776018 (+)	ENSG00000162909.18	0.945708	0.0704804	3.8457	0.999285
ENSG00000144451.19	SPAG16	ENSG00000144451	79582	sperm associated antigen 16	protein_coding	35.89	2q34	chr2:213284379-214410501 (+)	ENSG00000144451.19	-0.816789	0.0705053	3.83923	0.999285
ENSG00000243071.1	NA	ENSG00000243071	NA	ribosomal protein L21 (RPL21) pseudogene	processed_pseudogene	43.33	12q21.2	chr12:76660405-76660884 (+)	ENSG00000243071.1	2.29304	0.0705093	3.84242	0.999285
ENSG00000183735.10	TBK1	ENSG00000183735	29110	TANK binding kinase 1	protein_coding	37.75	12q14.2	chr12:64452092-64502114 (+)	ENSG00000183735.10	-0.775404	0.0705332	3.84225	0.999285
ENSG00000087995.15	METTL2A	ENSG00000087995	339175	methyltransferase like 2A	protein_coding	45.2	17q23.2	chr17:62423867-62450822 (+)	ENSG00000087995.15	-0.984228	0.0705439	3.83799	0.999285
ENSG00000257831.1	NA	ENSG00000257831	NA	novel transcript, antisense to HEATR5A	lncRNA	42.73	14q12	chr14:31248628-31302739 (+)	ENSG00000257831.1	2.71896	0.0705525	3.84347	0.999285
ENSG00000114738.11	MAPKAPK3	ENSG00000114738	7867	MAPK activated protein kinase 3	protein_coding	53.69	3p21.2	chr3:50611520-50649291 (+)	ENSG00000114738.11	1.29265	0.070604	3.84189	0.999285
ENSG00000075651.16	PLD1	ENSG00000075651	5337	phospholipase D1	protein_coding	38.86	3q26.31	chr3:171600404-171810950 (-)	ENSG00000075651.16	0.628657	0.0707784	3.8308	0.999285
ENSG00000145241.11	CENPC	ENSG00000145241	1060	centromere protein C	protein_coding	36.82	4q13.2	chr4:67468762-67545503 (-)	ENSG00000145241.11	-0.818384	0.0708655	3.83385	0.999285
ENSG00000137573.14	SULF1	ENSG00000137573	23213	sulfatase 1	protein_coding	40.34	8q13.2	chr8:69466624-69660915 (+)	ENSG00000137573.14	0.750783	0.0710448	3.82367	0.999285
ENSG00000215853.3	RPTN	ENSG00000215853	126638	repetin	protein_coding	44.75	1q21.3	chr1:152153595-152159228 (-)	ENSG00000215853.3	-3.0036	0.071111	3.82634	0.999285
ENSG00000197119.13	SLC25A29	ENSG00000197119	123096	solute carrier family 25 member 29	protein_coding	57.04	14q32.2	chr14:100291116-100306547 (-)	ENSG00000197119.13	1.14331	0.0711472	3.82524	0.999285
ENSG00000100938.17	GMPR2	ENSG00000100938	51292	guanosine monophosphate reductase 2	protein_coding	46.62	14q12	chr14:24232422-24239242 (+)	ENSG00000100938.17	0.63081	0.0714311	3.81092	0.999285
ENSG00000183036.11	PCP4	ENSG00000183036	5121	Purkinje cell protein 4	protein_coding	43.57	21q22.2	chr21:39867438-39929397 (+)	ENSG00000183036.11	2.94713	0.0714489	3.81606	0.999285
ENSG00000114316.13	USP4	ENSG00000114316	7375;107986084	ubiquitin specific peptidase 4	protein_coding	47.36	3p21.31	chr3:49277144-49340712 (-)	ENSG00000114316.13	0.780909	0.0716448	3.80911	0.999285
ENSG00000169248.13	CXCL11	ENSG00000169248	6373	C-X-C motif chemokine ligand 11	protein_coding	36.35	4q21.1	chr4:76033682-76041415 (-)	ENSG00000169248.13	-2.65687	0.0716996	3.80847	0.999285
ENSG00000126214.21	KLC1	ENSG00000126214	3831	kinesin light chain 1	protein_coding	49.58	14q32.33	chr14:103561896-103714249 (+)	ENSG00000126214.21	0.824401	0.0717069	3.80692	0.999285
ENSG00000205177.6	C11orf91	ENSG00000205177	100131378	chromosome 11 open reading frame 91	protein_coding	53.99	11p13	chr11:33698261-33700801 (-)	ENSG00000205177.6	-3.34424	0.0721213	3.79576	0.999285
ENSG00000248924.2	NA	ENSG00000248924	NA	heterogeneous nuclear ribonucleoprotein A1 (HNRNPA1) pseudogene	transcribed_processed_pseudogene	40.44	4q31.21	chr4:143555082-143555583 (-)	ENSG00000248924.2	-2.087	0.0721294	3.79041	0.999285
ENSG00000233930.4	KRTAP5-AS1	ENSG00000233930	NA	KRTAP5-1/KRTAP5-2 antisense RNA 1	lncRNA	51.87	11p15.5	chr11:1571353-1599184 (+)	ENSG00000233930.4	2.5181	0.072217	3.79289	0.999285
ENSG00000129910.8	CDH15	ENSG00000129910	1013	cadherin 15	protein_coding	62.56	16q24.3	chr16:89171748-89195492 (+)	ENSG00000129910.8	2.4518	0.0723384	3.78926	0.999285
ENSG00000159261.12	CLDN14	ENSG00000159261	23562	claudin 14	protein_coding	46.47	21q22.13	chr21:36460621-36576569 (-)	ENSG00000159261.12	2.15419	0.0723946	3.78757	0.999285
ENSG00000073008.15	PVR	ENSG00000073008	5817	PVR cell adhesion molecule	protein_coding	50.03	19q13.31	chr19:44643798-44666162 (+)	ENSG00000073008.15	0.918995	0.0724057	3.78725	0.999285
ENSG00000178531.6	CTXN1	ENSG00000178531	404217	cortexin 1	protein_coding	74.83	19p13.2	chr19:7924491-7926135 (-)	ENSG00000178531.6	2.24064	0.0724575	3.7857	0.999285
ENSG00000136144.12	RCBTB1	ENSG00000136144	55213	RCC1 and BTB domain containing protein 1	protein_coding	42.22	13q14.2	chr13:49531946-49585558 (-)	ENSG00000136144.12	0.89749	0.0724751	3.78103	0.999285
ENSG00000137821.11	LRRC49	ENSG00000137821	54839	leucine rich repeat containing 49	protein_coding	38.17	15q23	chr15:70853239-71053657 (+)	ENSG00000137821.11	-1.47923	0.0725291	3.78356	0.999285
ENSG00000106330.12	MOSPD3	ENSG00000106330	64598	motile sperm domain containing 3	protein_coding	57.23	7q22.1	chr7:100612102-100615384 (+)	ENSG00000106330.12	1.04709	0.0727052	3.77384	0.999285
ENSG00000135750.15	KCNK1	ENSG00000135750	3775	potassium two pore domain channel subfamily K member 1	protein_coding	42.07	1q42.2	chr1:233614106-233672514 (+)	ENSG00000135750.15	0.952657	0.0730197	3.76486	0.999285
ENSG00000266283.1	NA	ENSG00000266283	NA	novel transcript, antisense to GATA6	lncRNA	42.77	18q11.2	chr18:22200619-22205229 (-)	ENSG00000266283.1	2.53573	0.0730286	3.76873	0.999285
ENSG00000287061.1	NA	ENSG00000287061	NA	novel transcript, antisense to BLM	lncRNA	46.65	15q26.1	chr15:90811528-90815544 (-)	ENSG00000287061.1	-3.40657	0.0730796	3.76722	0.999285
ENSG00000213023.11	SYT3	ENSG00000213023	84258	synaptotagmin 3	protein_coding	53.83	19q13.33	chr19:50621307-50639881 (-)	ENSG00000213023.11	-2.27033	0.0731275	3.76496	0.999285
ENSG00000198160.14	MIER1	ENSG00000198160	57708	MIER1 transcriptional regulator	protein_coding	36.15	1p31.3	chr1:66924895-66988619 (+)	ENSG00000198160.14	-0.69806	0.0731327	3.7601	0.999285
ENSG00000180116.15	C12orf40	ENSG00000180116	283461	chromosome 12 open reading frame 40	protein_coding	36.44	12q12	chr12:39626167-39908300 (+)	ENSG00000180116.15	-2.24271	0.0731819	3.7642	0.999285
ENSG00000021762.20	OSBPL5	ENSG00000021762	114879	oxysterol binding protein like 5	protein_coding	57	11p15.4	chr11:3087107-3166739 (-)	ENSG00000021762.20	0.84368	0.0731965	3.76377	0.999285
ENSG00000172215.6	CXCR6	ENSG00000172215	10663	C-X-C motif chemokine receptor 6	protein_coding	45.53	3p21.31	chr3:45940933-45948351 (+)	ENSG00000172215.6	1.54795	0.0732525	3.75658	0.999285
ENSG00000256762.1	STH	ENSG00000256762	246744	saitohin	protein_coding	56.18	17q21.31	chr17:45999250-45999694 (+)	ENSG00000256762.1	3.59047	0.0732855	3.76115	0.999285
ENSG00000159882.13	ZNF230	ENSG00000159882	7773	zinc finger protein 230	protein_coding	40.86	19q13.31	chr19:44002957-44013924 (+)	ENSG00000159882.13	-1.42475	0.0733613	3.75339	0.999285
ENSG00000179364.13	PACS2	ENSG00000179364	23241	phosphofurin acidic cluster sorting protein 2	protein_coding	57.4	14q32.33	chr14:105300563-105398147 (+)	ENSG00000179364.13	1.01251	0.0734213	3.75715	0.999285
ENSG00000189014.7	SHLD2P3	ENSG00000189014	NA	shieldin complex subunit 2 pseudogene 3	unprocessed_pseudogene	38.51	10q11.22	chr10:47689707-47730436 (+)	ENSG00000189014.7	-3.41346	0.0734639	3.7559	0.999285
ENSG00000251158.1	NA	ENSG00000251158	NA	POM121 membrane glycoprotein-like (POM121L1) pseudogene	unprocessed_pseudogene	60.99	5q13.2	chr5:69898867-69903198 (-)	ENSG00000251158.1	1.19056	0.0735202	3.74873	0.999285
ENSG00000249898.8	MCPH1-AS1	ENSG00000249898	NA	MCPH1 antisense RNA 1	lncRNA	42.57	8p23.1	chr8:6617310-6708224 (-)	ENSG00000249898.8	1.8016	0.0735648	3.74743	0.999285
ENSG00000204389.10	HSPA1A	ENSG00000204389	3303	heat shock protein family A (Hsp70) member 1A	protein_coding	59.78	6p21.33	chr6:31815543-31817946 (+)	ENSG00000204389.10	1.19734	0.0736064	3.75172	0.999285
ENSG00000176208.9	ATAD5	ENSG00000176208	79915	ATPase family AAA domain containing 5	protein_coding	41.02	17q11.2	chr17:30831966-30895869 (+)	ENSG00000176208.9	-1.13751	0.0736481	3.7505	0.999285
ENSG00000134987.11	WDR36	ENSG00000134987	134430	WD repeat domain 36	protein_coding	33.98	5q22.1	chr5:111091716-111130502 (+)	ENSG00000134987.11	-1.03948	0.0738348	3.74504	0.999285
ENSG00000284707.2	NA	ENSG00000284707	NA	novel transcript	lncRNA	44.23	7q21.3	chr7:97851688-97972985 (-)	ENSG00000284707.2	1.88409	0.0738366	3.7395	0.999285
ENSG00000254473.1	NA	ENSG00000254473	NA	novel transcript, antisense to UBQLN1	lncRNA	45.27	9q21.32	chr9:83707594-83713378 (+)	ENSG00000254473.1	-1.63896	0.0738763	3.73895	0.999285
ENSG00000264057.1	NA	ENSG00000264057	NA	bromodomain PHD finger transcription factor (BPTF) pseudogene	transcribed_unprocessed_pseudogene	43.3	17q24.1	chr17:64927634-64934203 (+)	ENSG00000264057.1	-1.90451	0.0739048	3.73751	0.999285
ENSG00000264229.1	RNU4ATAC	ENSG00000264229	100151683	RNA, U4atac small nuclear (U12-dependent splicing)	snRNA	45.67	2q14.2	chr2:121530881-121531007 (+)	ENSG00000264229.1	-1.69889	0.0739217	3.74251	0.999285
ENSG00000263956.6	NBPF11	ENSG00000263956	200030	NBPF member 11	protein_coding	45.41	1q21.2	chr1:148102046-148152322 (-)	ENSG00000263956.6	0.921132	0.0739949	3.73728	0.999285
ENSG00000116574.6	RHOU	ENSG00000116574	58480	ras homolog family member U	protein_coding	45.48	1q42.13	chr1:228735479-228746664 (+)	ENSG00000116574.6	1.80848	0.0740323	3.73929	0.999285
ENSG00000102996.5	MMP15	ENSG00000102996	4324	matrix metallopeptidase 15	protein_coding	59.38	16q21	chr16:58025754-58046901 (+)	ENSG00000102996.5	0.930091	0.0740953	3.73198	0.999285
ENSG00000091136.14	LAMB1	ENSG00000091136	3912	laminin subunit beta 1	protein_coding	42.4	7q31.1	chr7:107923799-108003187 (-)	ENSG00000091136.14	1.00856	0.0741811	3.72997	0.999285
ENSG00000188060.7	RAB42	ENSG00000188060	115273	RAB42, member RAS oncogene family	protein_coding	58.17	1p35.3	chr1:28592200-28595443 (+)	ENSG00000188060.7	3.10058	0.0741954	3.73455	0.999285
ENSG00000111536.5	IL26	ENSG00000111536	55801	interleukin 26	protein_coding	36.28	12q15	chr12:68201349-68225810 (-)	ENSG00000111536.5	-3.561	0.0742261	3.73366	0.999285
ENSG00000160789.20	LMNA	ENSG00000160789	4000	lamin A/C	protein_coding	53.04	1q22	chr1:156082573-156140089 (+)	ENSG00000160789.20	0.861458	0.0743722	3.72397	0.999285
ENSG00000143167.12	GPA33	ENSG00000143167	10223	glycoprotein A33	protein_coding	44.53	1q24.1	chr1:167052836-167166479 (-)	ENSG00000143167.12	-3.33112	0.0743723	3.72942	0.999285
ENSG00000099864.18	PALM	ENSG00000099864	5064	paralemmin	protein_coding	59.66	19p13.3	chr19:708935-748329 (+)	ENSG00000099864.18	0.986616	0.0744259	3.72242	0.999285
ENSG00000042813.8	ZPBP	ENSG00000042813	11055	zona pellucida binding protein	protein_coding	36.38	7p12.2	chr7:49850421-50121329 (-)	ENSG00000042813.8	-3.53115	0.0744647	3.72675	0.999285
ENSG00000111875.8	ASF1A	ENSG00000111875	25842	anti-silencing function 1A histone chaperone	protein_coding	39.18	6q22.31	chr6:118894152-118909171 (+)	ENSG00000111875.8	-0.871786	0.0745884	3.71774	0.999285
ENSG00000172594.13	SMPDL3A	ENSG00000172594	10924	sphingomyelin phosphodiesterase acid like 3A	protein_coding	40.47	6q22.31	chr6:122789049-122809720 (+)	ENSG00000172594.13	-0.9227	0.0746374	3.72177	0.999285
ENSG00000119689.15	DLST	ENSG00000119689	1743	dihydrolipoamide S-succinyltransferase	protein_coding	44.92	14q24.3	chr14:74881891-74903743 (+)	ENSG00000119689.15	0.945068	0.0746728	3.72075	0.999285
ENSG00000146540.15	C7orf50	ENSG00000146540	84310	chromosome 7 open reading frame 50	protein_coding	57.69	7p22.3	chr7:996986-1138260 (-)	ENSG00000146540.15	0.946874	0.0747458	3.71322	0.999285
ENSG00000102362.15	SYTL4	ENSG00000102362	94121	synaptotagmin like 4	protein_coding	41.39	Xq22.1	chrX:100674491-100732123 (-)	ENSG00000102362.15	1.10216	0.074746	3.71864	0.999285
ENSG00000074855.11	ANO8	ENSG00000074855	57719	anoctamin 8	protein_coding	62.68	19p13.11	chr19:17323223-17334855 (-)	ENSG00000074855.11	0.826452	0.0747516	3.71335	0.999285
ENSG00000136155.17	SCEL	ENSG00000136155	8796	sciellin	protein_coding	37.89	13q22.3	chr13:77535674-77645263 (+)	ENSG00000136155.17	-2.44163	0.0747731	3.71786	0.999285
ENSG00000105711.12	SCN1B	ENSG00000105711	6324	sodium voltage-gated channel beta subunit 1	protein_coding	56.28	19q13.11	chr19:35030470-35040449 (+)	ENSG00000105711.12	1.35967	0.0747995	3.71357	0.999285
ENSG00000214646.8	COMMD4P1	ENSG00000214646	NA	COMM domain containing 4 pseudogene 1	transcribed_unprocessed_pseudogene	57.47	15q24.3	chr15:77941442-77944582 (-)	ENSG00000214646.8	2.80154	0.0748728	3.715	0.999285
ENSG00000188050.3	RNF133	ENSG00000188050	168433	ring finger protein 133	protein_coding	40.27	7q31.32	chr7:122697735-122699117 (-)	ENSG00000188050.3	-2.97037	0.0750134	3.71097	0.999285
ENSG00000150045.12	KLRF1	ENSG00000150045	51348	killer cell lectin like receptor F1	protein_coding	35.1	12p13.31	chr12:9827481-9845007 (+)	ENSG00000150045.12	-2.49267	0.0750241	3.71066	0.999285
ENSG00000276085.1	CCL3L1;CCL3L3	ENSG00000276085	6349;414062	C-C motif chemokine ligand 3 like 3	protein_coding	52.7	17q12	chr17:36194869-36196758 (-)	ENSG00000276085.1	2.62219	0.0750697	3.70936	0.999285
ENSG00000280424.1	NA	ENSG00000280424	NA	TEC	TEC	58.87	22q13.31	chr22:46006616-46010777 (+)	ENSG00000280424.1	-3.94169	0.0750767	3.70916	0.999285
ENSG00000146457.16	WTAP	ENSG00000146457	9589	WT1 associated protein	protein_coding	38.63	6q25.3	chr6:159725585-159756319 (+)	ENSG00000146457.16	-0.80384	0.0751088	3.70824	0.999285
ENSG00000170011.14	MYRIP	ENSG00000170011	25924	myosin VIIA and Rab interacting protein	protein_coding	40.16	3p22.1	chr3:39808914-40260321 (+)	ENSG00000170011.14	1.69993	0.0751175	3.70799	0.999285
ENSG00000143797.12	MBOAT2	ENSG00000143797	129642	membrane bound O-acyltransferase domain containing 2	protein_coding	40.14	2p25.1	chr2:8852690-9003709 (-)	ENSG00000143797.12	-1.21079	0.0752072	3.70543	0.999285
ENSG00000214376.6	VSTM5	ENSG00000214376	387804	V-set and transmembrane domain containing 5	protein_coding	46.26	11q21	chr11:93818232-93850618 (-)	ENSG00000214376.6	-3.39076	0.0752093	3.70537	0.999285
ENSG00000198804.2	MT-CO1	ENSG00000198804	4512	mitochondrially encoded cytochrome c oxidase I	protein_coding	46.24	MTNA	chrMT:5904-7445 (+)	ENSG00000198804.2	-1.57629	0.0752432	3.7044	0.999285
ENSG00000144554.10	FANCD2	ENSG00000144554	2177	FA complementation group D2	protein_coding	42.77	3p25.3	chr3:10026414-10101930 (+)	ENSG00000144554.10	-1.15934	0.0753774	3.70058	0.999285
ENSG00000234589.4	NA	ENSG00000234589	NA	ribosomal protein L13a (RPL13A) pseudogene	processed_pseudogene	59.77	12p13.33	chr12:3071532-3072145 (-)	ENSG00000234589.4	-2.45767	0.0754996	3.69615	0.999285
ENSG00000152229.18	PSTPIP2	ENSG00000152229	9050	proline-serine-threonine phosphatase interacting protein 2	protein_coding	42.75	18q21.1	chr18:45983536-46072272 (-)	ENSG00000152229.18	-1.18301	0.075554	3.69555	0.999285
ENSG00000175206.10	NPPA	ENSG00000175206	4878	natriuretic peptide A	protein_coding	54.04	1p36.22	chr1:11845709-11848345 (-)	ENSG00000175206.10	2.85121	0.0756091	3.69399	0.999285
ENSG00000084636.18	COL16A1	ENSG00000084636	1307	collagen type XVI alpha 1 chain	protein_coding	56	1p35.2	chr1:31652263-31704319 (-)	ENSG00000084636.18	1.12969	0.0756532	3.69274	0.999285
ENSG00000146001.5	PCDHB18P	ENSG00000146001	NA	protocadherin beta 18 pseudogene	transcribed_unprocessed_pseudogene	49.58	5q31.3	chr5:141234333-141237529 (+)	ENSG00000146001.5	1.90025	0.075666	3.69238	0.999285
ENSG00000129988.6	LBP	ENSG00000129988	3929	lipopolysaccharide binding protein	protein_coding	47.03	20q11.23	chr20:38346482-38377013 (+)	ENSG00000129988.6	-4.36855	0.0756671	3.69235	0.999285
ENSG00000233622.3	CYP2T1P	ENSG00000233622	NA	cytochrome P450 family 2 subfamily T member 1, pseudogene	transcribed_unitary_pseudogene	59.69	19q13.2	chr19:40808474-40812100 (-)	ENSG00000233622.3	1.86668	0.0756857	3.68645	0.999285
ENSG00000163531.15	NFASC	ENSG00000163531	23114	neurofascin	protein_coding	47.92	1q32.1	chr1:204828651-205022822 (+)	ENSG00000163531.15	0.990947	0.0757608	3.68969	0.999285
ENSG00000165105.10	RASEF	ENSG00000165105	158158	RAS and EF-hand domain containing	protein_coding	40	9q21.32	chr9:82979590-83063177 (-)	ENSG00000165105.10	-0.913371	0.0757709	3.68941	0.999285
ENSG00000246203.2	NA	ENSG00000246203	NA	novel pseudogene	unprocessed_pseudogene	45.18	1q22	chr1:155614726-155660245 (-)	ENSG00000246203.2	-2.11077	0.0758316	3.68583	0.999285
ENSG00000115271.11	GCA	ENSG00000115271	25801	grancalcin	protein_coding	36.25	2q24.2	chr2:162318840-162371595 (+)	ENSG00000115271.11	-1.42081	0.0758839	3.68621	0.999285
ENSG00000243466.1	IGKV1-5	ENSG00000243466	NA	immunoglobulin kappa variable 1-5	IG_V_gene	50.99	2p11.2	chr2:88947301-88947957 (-)	ENSG00000243466.1	-3.63254	0.0760625	3.68117	0.999285
ENSG00000225159.1	NPM1P39	ENSG00000225159	NA	nucleophosmin 1 pseudogene 39	processed_pseudogene	41.41	1p36.11	chr1:27206930-27207796 (+)	ENSG00000225159.1	-1.92968	0.0760824	3.67528	0.999285
ENSG00000162892.16	IL24	ENSG00000162892	11009	interleukin 24	protein_coding	48.47	1q32.1	chr1:206897443-206904139 (+)	ENSG00000162892.16	-2.00857	0.0760951	3.67492	0.999285
ENSG00000249245.2	NCOA4P3	ENSG00000249245	NA	nuclear receptor coactivator 4 pseudogene 3	processed_pseudogene	45.44	4q31.21	chr4:145624159-145626035 (-)	ENSG00000249245.2	-2.44529	0.0761124	3.67977	0.999285
ENSG00000020922.12	MRE11	ENSG00000020922	4361	MRE11 homolog, double strand break repair nuclease	protein_coding	37.31	11q21	chr11:94415578-94493908 (-)	ENSG00000020922.12	-0.87802	0.0761598	3.67843	0.999285
ENSG00000165632.8	TAF3	ENSG00000165632	83860	TATA-box binding protein associated factor 3	protein_coding	39.51	10p14	chr10:7818505-8016631 (+)	ENSG00000165632.8	0.794177	0.0762964	3.66928	0.999285
ENSG00000060982.15	BCAT1	ENSG00000060982	586	branched chain amino acid transaminase 1	protein_coding	40.01	12p12.1	chr12:24810024-24949101 (-)	ENSG00000060982.15	-1.45607	0.0763323	3.67359	0.999285
ENSG00000108506.12	INTS2	ENSG00000108506	57508	integrator complex subunit 2	protein_coding	39.68	17q23.2	chr17:61865367-61928016 (-)	ENSG00000108506.12	-0.807149	0.0765538	3.66727	0.999285
ENSG00000237437.1	ASS1P12	ENSG00000237437	NA	argininosuccinate synthetase 1 pseudogene 12	processed_pseudogene	54.69	9p21.1	chr9:32945996-32947222 (+)	ENSG00000237437.1	-2.93438	0.0765789	3.66669	0.999285
ENSG00000259699.2	HMGB1P8	ENSG00000259699	NA	high mobility group box 1 pseudogene 8	processed_pseudogene	46.47	15q26.1	chr15:89135547-89136495 (-)	ENSG00000259699.2	-3.24083	0.0766443	3.66486	0.999285
ENSG00000156787.17	TBC1D31	ENSG00000156787	93594	TBC1 domain family member 31	protein_coding	39.82	8q24.13	chr8:123041968-123152153 (+)	ENSG00000156787.17	-0.981776	0.0766544	3.66458	0.999285
ENSG00000139220.16	PPFIA2	ENSG00000139220	8499	PTPRF interacting protein alpha 2	protein_coding	34.5	12q21.31	chr12:81257975-81759553 (-)	ENSG00000139220.16	-1.71356	0.0766556	3.66455	0.999285
ENSG00000224722.3	NA	ENSG00000224722	NA	serine/arginine repetitive matrix 1 (SRRM1) pseudogene	processed_pseudogene	53.85	8q24.21	chr8:127086263-127087510 (-)	ENSG00000224722.3	2.22061	0.0766887	3.66238	0.999285
ENSG00000225138.8	SLC9A3-AS1	ENSG00000225138	NA	SLC9A3 antisense RNA 1	lncRNA	65.93	5p15.33	chr5:473236-480884 (+)	ENSG00000225138.8	1.64334	0.07676	3.66163	0.999285
ENSG00000101246.20	ARFRP1	ENSG00000101246	10139	ADP ribosylation factor related protein 1	protein_coding	62.43	20q13.33	chr20:63698642-63708025 (-)	ENSG00000101246.20	1.12508	0.0768098	3.66025	0.999285
ENSG00000276291.5	FRG1HP	ENSG00000276291	NA	FSHD region gene 1 family member H, pseudogene	transcribed_unprocessed_pseudogene	39.23	9p11.2	chr9:40992249-41218410 (+)	ENSG00000276291.5	-2.07949	0.0768448	3.65405	0.999285
ENSG00000161513.12	FDXR	ENSG00000161513	2232	ferredoxin reductase	protein_coding	58.11	17q25.1	chr17:74862497-74873031 (-)	ENSG00000161513.12	0.684369	0.0769277	3.65169	0.999285
ENSG00000197586.13	ENTPD6	ENSG00000197586	955	ectonucleoside triphosphate diphosphohydrolase 6	protein_coding	50.78	20p11.21	chr20:25195693-25228075 (+)	ENSG00000197586.13	1.02107	0.0769623	3.65601	0.999285
ENSG00000066230.12	SLC9A3	ENSG00000066230	6550	solute carrier family 9 member A3	protein_coding	61.24	5p15.33	chr5:470456-524449 (-)	ENSG00000066230.12	1.19545	0.0769695	3.65581	0.999285
ENSG00000244582.2	RPL21P120	ENSG00000244582	NA	ribosomal protein L21 pseudogene 120	processed_pseudogene	44.02	17p11.2	chr17:21504558-21505059 (+)	ENSG00000244582.2	-2.32343	0.0770535	3.65348	0.999285
ENSG00000237276.8	ANO7L1	ENSG00000237276	NA	anoctamin 7 like 1 (pseudogene)	transcribed_unprocessed_pseudogene	54.07	1p36.13	chr1:16215909-16228027 (-)	ENSG00000237276.8	-2.17909	0.0771327	3.64602	0.999285
ENSG00000162337.12	LRP5	ENSG00000162337	4041	LDL receptor related protein 5	protein_coding	54.62	11q13.2	chr11:68312591-68449275 (+)	ENSG00000162337.12	0.841186	0.0771993	3.64944	0.999285
ENSG00000172426.16	RSPH9	ENSG00000172426	221421	radial spoke head component 9	protein_coding	50.65	6p21.1	chr6:43645036-43672600 (+)	ENSG00000172426.16	-1.10759	0.0772423	3.64299	0.999285
ENSG00000170802.16	FOXN2	ENSG00000170802	3344	forkhead box N2	protein_coding	36.31	2p16.3	chr2:48314637-48379295 (+)	ENSG00000170802.16	-0.927339	0.077272	3.64217	0.999285
ENSG00000211897.9	IGHG3	ENSG00000211897	NA	immunoglobulin heavy constant gamma 3 (G3m marker)	IG_C_gene	62.97	14q32.33	chr14:105764503-105771405 (-)	ENSG00000211897.9	-3.17122	0.0772871	3.64701	0.999285
ENSG00000162772.17	ATF3	ENSG00000162772	467	activating transcription factor 3	protein_coding	43.16	1q32.3	chr1:212565334-212620777 (+)	ENSG00000162772.17	1.61231	0.0773062	3.64648	0.999285
ENSG00000147383.11	NSDHL	ENSG00000147383	50814	NAD(P) dependent steroid dehydrogenase-like	protein_coding	45.97	Xq28	chrX:152830967-152869729 (+)	ENSG00000147383.11	1.03324	0.0773165	3.64144	0.999285
ENSG00000179918.19	SEPHS2	ENSG00000179918	22928	selenophosphate synthetase 2	protein_coding	51.2	16p11.2	chr16:30443631-30445874 (-)	ENSG00000179918.19	1.13792	0.0773836	3.64434	0.999285
ENSG00000137364.5	TPMT	ENSG00000137364	7172	thiopurine S-methyltransferase	protein_coding	41.46	6p22.3	chr6:18128311-18155077 (-)	ENSG00000137364.5	-0.840632	0.0774201	3.64334	0.999285
ENSG00000197728.11	RPS26	ENSG00000197728	6231	ribosomal protein S26	protein_coding	47.33	12q13.2	chr12:56041351-56044697 (+)	ENSG00000197728.11	1.10004	0.0774568	3.64232	0.999285
ENSG00000207927.1	MIR302A	ENSG00000207927	NA	microRNA 302a	miRNA	40.58	4q25	chr4:112648183-112648251 (-)	ENSG00000207927.1	-3.5474	0.0774572	3.64231	0.999285
ENSG00000214401.4	KANSL1-AS1	ENSG00000214401	107984142	KANSL1 antisense RNA 1	lncRNA	45.58	17q21.31	chr17:46193576-46196723 (+)	ENSG00000214401.4	-1.82484	0.0775445	3.63467	0.999285
ENSG00000163263.7	C1orf189	ENSG00000163263	388701	chromosome 1 open reading frame 189	protein_coding	46.46	1q21.3	chr1:154199085-154206333 (-)	ENSG00000163263.7	-3.85962	0.0776458	3.63712	0.999285
ENSG00000238251.2	NA	ENSG00000238251	NA	NSA2 ribosome biogenesis homolog (S. cerevisiae) (NSA2) pseudogene	processed_pseudogene	39.69	9q22.32	chr9:96407284-96407797 (+)	ENSG00000238251.2	-2.90403	0.0776807	3.63616	0.999285
ENSG00000175221.15	MED16	ENSG00000175221	10025	mediator complex subunit 16	protein_coding	62.67	19p13.3	chr19:867630-893218 (-)	ENSG00000175221.15	0.985518	0.0777706	3.6337	0.999285
ENSG00000068120.15	COASY	ENSG00000068120	80347	Coenzyme A synthase	protein_coding	57.56	17q21.2	chr17:42561467-42566277 (+)	ENSG00000068120.15	0.870766	0.0778195	3.63236	0.999285
ENSG00000066185.13	ZMYND12	ENSG00000066185	84217	zinc finger MYND-type containing 12	protein_coding	42.82	1p34.2	chr1:42430329-42456253 (-)	ENSG00000066185.13	-2.39853	0.0778253	3.6322	0.999285
ENSG00000122591.12	FAM126A	ENSG00000122591	84668	family with sequence similarity 126 member A	protein_coding	37.33	7p15.3	chr7:22889371-23014130 (-)	ENSG00000122591.12	-1.06367	0.077906	3.62999	0.999285
ENSG00000168140.5	VASN	ENSG00000168140	114990	vasorin	protein_coding	63.46	16p13.3	chr16:4371848-4383538 (+)	ENSG00000168140.5	-0.919203	0.0780141	3.62703	0.999285
ENSG00000165914.15	TTC7B	ENSG00000165914	145567	tetratricopeptide repeat domain 7B	protein_coding	46.46	14q32.11	chr14:90524564-90816479 (-)	ENSG00000165914.15	0.648027	0.0781545	3.618	0.999285
ENSG00000154645.14	CHODL	ENSG00000154645	140578	chondrolectin	protein_coding	37.04	21q21.1	chr21:17901263-18267373 (+)	ENSG00000154645.14	-3.26421	0.0781983	3.622	0.999285
ENSG00000204711.9	C9orf135	ENSG00000204711	138255	chromosome 9 open reading frame 135	protein_coding	39.04	9q21.12	chr9:69820817-69906227 (+)	ENSG00000204711.9	-3.38841	0.0782406	3.62085	0.999285
ENSG00000131069.20	ACSS2	ENSG00000131069	55902	acyl-CoA synthetase short chain family member 2	protein_coding	45.42	20q11.22	chr20:34872146-34927962 (+)	ENSG00000131069.20	0.954448	0.0783269	3.6185	0.999285
ENSG00000169288.18	MRPL1	ENSG00000169288	65008	mitochondrial ribosomal protein L1	protein_coding	37.79	4q21.1	chr4:77862830-77952785 (+)	ENSG00000169288.18	-1.03422	0.0784309	3.61568	0.999285
ENSG00000196172.9	ZNF681	ENSG00000196172	148213	zinc finger protein 681	protein_coding	38.17	19p12	chr19:23739195-23758891 (-)	ENSG00000196172.9	-1.30849	0.0784569	3.61376	0.999285
ENSG00000137509.11	PRCP	ENSG00000137509	5547	prolylcarboxypeptidase	protein_coding	39.33	11q14.1	chr11:82822936-82970584 (-)	ENSG00000137509.11	1.00704	0.0784986	3.61384	0.999285
ENSG00000145365.11	TIFA	ENSG00000145365	92610	TRAF interacting protein with forkhead associated domain	protein_coding	40.42	4q25	chr4:112274537-112285904 (-)	ENSG00000145365.11	-1.6569	0.0784997	3.60864	0.999285
ENSG00000186340.15	THBS2	ENSG00000186340	7058	thrombospondin 2	protein_coding	49.53	6q27	chr6:169215780-169254044 (-)	ENSG00000186340.15	1.55748	0.0785993	3.61111	0.999285
ENSG00000198899.2	MT-ATP6	ENSG00000198899	4508	mitochondrially encoded ATP synthase membrane subunit 6	protein_coding	44.2	MTNA	chrMT:8527-9207 (+)	ENSG00000198899.2	-1.54683	0.0786863	3.60876	0.999285
ENSG00000121210.16	TMEM131L	ENSG00000121210	23240	transmembrane 131 like	protein_coding	41.78	4q31.3	chr4:153466346-153636711 (+)	ENSG00000121210.16	-0.869992	0.0787146	3.60799	0.999285
ENSG00000236539.3	HNRNPA1P54	ENSG00000236539	NA	heterogeneous nuclear ribonucleoprotein A1 pseudogene 54	processed_pseudogene	43.29	1q25.2	chr1:179447602-179457315 (-)	ENSG00000236539.3	-2.61281	0.0789589	3.6014	0.999285
ENSG00000133422.13	MORC2	ENSG00000133422	22880	MORC family CW-type zinc finger 2	protein_coding	45.25	22q12.2	chr22:30925130-30968774 (-)	ENSG00000133422.13	0.79118	0.0789898	3.60057	0.999285
ENSG00000283486.2	FAM95C	ENSG00000283486	NA	family with sequence similarity 95 member C	protein_coding	47.61	9p13.1	chr9:38540569-38577207 (-)	ENSG00000283486.2	2.64547	0.0789966	3.60038	0.999285
ENSG00000183160.9	TMEM119	ENSG00000183160	338773	transmembrane protein 119	protein_coding	56.19	12q23.3	chr12:108589851-108598320 (-)	ENSG00000183160.9	-2.44592	0.0791716	3.59568	0.999285
ENSG00000152219.5	ARL14EP	ENSG00000152219	120534	ADP ribosylation factor like GTPase 14 effector protein	protein_coding	36.4	11p14.1	chr11:30323104-30338223 (+)	ENSG00000152219.5	-0.922	0.079212	3.58947	0.999285
ENSG00000164972.13	C9orf24	ENSG00000164972	84688	chromosome 9 open reading frame 24	protein_coding	45.16	9p13.3	chr9:34379019-34397810 (-)	ENSG00000164972.13	2.47012	0.0792175	3.59445	0.999285
ENSG00000136147.18	PHF11	ENSG00000136147	51131	PHD finger protein 11	protein_coding	41.72	13q14.2	chr13:49495610-49528981 (+)	ENSG00000136147.18	-0.620948	0.0792415	3.58868	0.999285
ENSG00000182325.11	FBXL6	ENSG00000182325	26233	F-box and leucine rich repeat protein 6	protein_coding	66.45	8q24.3	chr8:144355431-144359376 (-)	ENSG00000182325.11	0.98665	0.07925	3.58846	0.999285
ENSG00000116815.16	CD58	ENSG00000116815	965	CD58 molecule	protein_coding	41.62	1p13.1	chr1:116514534-116571039 (-)	ENSG00000116815.16	-0.970152	0.0793347	3.58969	0.999285
ENSG00000214114.9	MYCBP	ENSG00000214114	26292	MYC binding protein	protein_coding	43.34	1p34.3	chr1:38862493-38873368 (-)	ENSG00000214114.9	2.70996	0.0793491	3.59092	0.999285
ENSG00000115841.20	RMDN2	ENSG00000115841	151393	regulator of microtubule dynamics 2	protein_coding	39.02	2p22.2	chr2:37923187-38067142 (+)	ENSG00000115841.20	-1.34887	0.0795025	3.58682	0.999285
ENSG00000178252.18	WDR6	ENSG00000178252	11180	WD repeat domain 6	protein_coding	56.28	3p21.31	chr3:49007062-49015953 (+)	ENSG00000178252.18	0.937898	0.0795631	3.5852	0.999285
ENSG00000130222.11	GADD45G	ENSG00000130222	10912	growth arrest and DNA damage inducible gamma	protein_coding	66.26	9q22.2	chr9:89605012-89606555 (+)	ENSG00000130222.11	2.42303	0.0795732	3.58493	0.999285
ENSG00000169689.15	CENPX	ENSG00000169689	201254	centromere protein X	protein_coding	65.43	17q25.3	chr17:82018702-82024107 (-)	ENSG00000169689.15	-1.75408	0.0796726	3.57719	0.999285
ENSG00000204311.14	PJVK	ENSG00000204311	494513	pejvakin	protein_coding	39.79	2q31.2	chr2:178451346-178461409 (+)	ENSG00000204311.14	-1.74833	0.0797655	3.57981	0.999285
ENSG00000099625.13	CBARP	ENSG00000099625	255057	CACN subunit beta associated regulatory protein	protein_coding	70.01	19p13.3	chr19:1228287-1238027 (-)	ENSG00000099625.13	2.58977	0.0798745	3.57691	0.999285
ENSG00000260593.1	NA	ENSG00000260593	NA	novel transcript, antisense to MARVELD3	lncRNA	56.61	16q22.2	chr16:71623708-71626816 (-)	ENSG00000260593.1	3.43318	0.0799409	3.57515	0.999285
ENSG00000110274.16	CEP164	ENSG00000110274	22897	centrosomal protein 164	protein_coding	47.97	11q23.3	chr11:117314557-117413266 (+)	ENSG00000110274.16	0.704362	0.0800599	3.56749	0.999285
ENSG00000108176.15	DNAJC12	ENSG00000108176	56521	DnaJ heat shock protein family (Hsp40) member C12	protein_coding	39.64	10q21.3	chr10:67796669-67838188 (-)	ENSG00000108176.15	-2.96938	0.0802673	3.56651	0.999285
ENSG00000251898.1	SCARNA11	ENSG00000251898	NA	small Cajal body-specific RNA 11	scaRNA	51.47	12p13.31	chr12:6581474-6581609 (-)	ENSG00000251898.1	-1.98982	0.0803327	3.56478	0.999285
ENSG00000163637.13	PRICKLE2	ENSG00000163637	166336	prickle planar cell polarity protein 2	protein_coding	41.46	3p14.1	chr3:64092236-64445476 (-)	ENSG00000163637.13	0.993258	0.0803991	3.56303	0.999285
ENSG00000155959.12	VBP1	ENSG00000155959	7411	VHL binding protein 1	protein_coding	40.41	Xq28	chrX:155197007-155239841 (+)	ENSG00000155959.12	-1.49187	0.0804729	3.56108	0.999285
ENSG00000277072.5	STAG3L2	ENSG00000277072	NA	stromal antigen 3-like 2 (pseudogene)	transcribed_unprocessed_pseudogene	47.31	7q11.23	chr7:74843754-74890610 (-)	ENSG00000277072.5	0.971428	0.08054	3.55923	0.999285
ENSG00000104915.15	STX10	ENSG00000104915	8677	syntaxin 10	protein_coding	55.36	19p13.13	chr19:13144058-13150383 (-)	ENSG00000104915.15	0.810614	0.080589	3.55502	0.999285
ENSG00000170561.13	IRX2	ENSG00000170561	153572	iroquois homeobox 2	protein_coding	57.74	5p15.33	chr5:2745845-2751677 (-)	ENSG00000170561.13	2.7672	0.0806459	3.55654	0.999285
ENSG00000266967.7	AARSD1	ENSG00000266967	80755	alanyl-tRNA synthetase domain containing 1	protein_coding	48.21	17q21.31	chr17:42950526-42964498 (-)	ENSG00000266967.7	2.76485	0.0806573	3.55624	0.999285
ENSG00000151917.18	BEND6	ENSG00000151917	221336	BEN domain containing 6	protein_coding	38.46	6p12.1	chr6:56955107-57027346 (+)	ENSG00000151917.18	-3.04449	0.0806786	3.55568	0.999285
ENSG00000213967.11	ZNF726	ENSG00000213967	730087	zinc finger protein 726	protein_coding	37.37	19p12	chr19:23914876-23945159 (+)	ENSG00000213967.11	-2.093	0.0806879	3.55543	0.999285
ENSG00000197498.13	RPF2	ENSG00000197498	84154	ribosome production factor 2 homolog	protein_coding	42.58	6q21	chr6:110982015-111028263 (+)	ENSG00000197498.13	-0.678261	0.0807605	3.54851	0.999285
ENSG00000266208.1	NA	ENSG00000266208	NA	novel transcript, antisense to GJD3	lncRNA	63.04	17q21.2	chr17:40360655-40364693 (+)	ENSG00000266208.1	-1.32617	0.0808338	3.54659	0.999285
ENSG00000249690.1	NA	ENSG00000249690	NA	novel transcript, antisense to LRBA	lncRNA	45.58	4q31.3	chr4:150579089-150581545 (+)	ENSG00000249690.1	2.26097	0.0808629	3.55085	0.999285
ENSG00000072121.16	ZFYVE26	ENSG00000072121	23503	zinc finger FYVE-type containing 26	protein_coding	43	14q24.1	chr14:67727374-67816590 (-)	ENSG00000072121.16	0.538897	0.0808631	3.54582	0.999285
ENSG00000178187.7	ZNF454	ENSG00000178187	285676	zinc finger protein 454	protein_coding	43.36	5q35.3	chr5:178941191-178966433 (+)	ENSG00000178187.7	-1.66906	0.0809181	3.54763	0.999285
ENSG00000175984.15	DENND2C	ENSG00000175984	163259	DENN domain containing 2C	protein_coding	39.41	1p13.2	chr1:114582848-114670422 (-)	ENSG00000175984.15	-1.58808	0.0809407	3.54881	0.999285
ENSG00000138646.9	HERC5	ENSG00000138646	51191	HECT and RLD domain containing E3 ubiquitin protein ligase 5	protein_coding	39.4	4q22.1	chr4:88457119-88506163 (+)	ENSG00000138646.9	-1.17473	0.080941	3.5488	0.999285
ENSG00000121957.14	GPSM2	ENSG00000121957	29899	G protein signaling modulator 2	protein_coding	38.78	1p13.3	chr1:108875350-108934545 (+)	ENSG00000121957.14	-0.851177	0.0810385	3.54626	0.999285
ENSG00000149809.16	TM7SF2	ENSG00000149809	7108	transmembrane 7 superfamily member 2	protein_coding	60.12	11q13.1	chr11:65111845-65116408 (+)	ENSG00000149809.16	1.04749	0.0810695	3.54044	0.999285
ENSG00000105738.11	SIPA1L3	ENSG00000105738	23094	signal induced proliferation associated 1 like 3	protein_coding	49.76	19q13.13	chr19:37907208-38208369 (+)	ENSG00000105738.11	0.974593	0.0811181	3.54418	0.999285
ENSG00000101407.13	TTI1	ENSG00000101407	9675	TELO2 interacting protein 1	protein_coding	43.33	20q11.23	chr20:37983007-38033461 (-)	ENSG00000101407.13	0.692136	0.0811327	3.5388	0.999285
ENSG00000101187.16	SLCO4A1	ENSG00000101187	28231	solute carrier organic anion transporter family member 4A1	protein_coding	58.19	20q13.33	chr20:62642503-62685785 (+)	ENSG00000101187.16	-1.42506	0.0811996	3.54206	0.999285
ENSG00000085721.12	RRN3	ENSG00000085721	54700	RRN3 homolog, RNA polymerase I transcription factor	protein_coding	42.09	16p13.11	chr16:15060022-15094317 (-)	ENSG00000085721.12	-0.839811	0.0812589	3.54051	0.999285
ENSG00000263065.1	NA	ENSG00000263065	NA	novel transcript, antisense to MYH11	lncRNA	56.47	16p13.11	chr16:15741151-15741791 (+)	ENSG00000263065.1	1.93057	0.0813538	3.53804	0.999285
ENSG00000106692.14	FKTN	ENSG00000106692	2218	fukutin	protein_coding	37.44	9q31.2	chr9:105558130-105641118 (+)	ENSG00000106692.14	-0.990863	0.0813905	3.53709	0.999285
ENSG00000150990.8	DHX37	ENSG00000150990	57647	DEAH-box helicase 37	protein_coding	54.02	12q24.31	chr12:124946825-124989131 (-)	ENSG00000150990.8	0.793962	0.0814422	3.53575	0.999285
ENSG00000150593.18	PDCD4	ENSG00000150593	27250	programmed cell death 4	protein_coding	34.69	10q25.2	chr10:110871795-110900006 (+)	ENSG00000150593.18	0.851195	0.0814692	3.53505	0.999285
ENSG00000250853.1	RNF138P1	ENSG00000250853	NA	ring finger protein 138 pseudogene 1	processed_pseudogene	37.73	5q11.2	chr5:55530156-55530701 (-)	ENSG00000250853.1	-2.87691	0.0816259	3.53099	0.999285
ENSG00000166704.11	ZNF606	ENSG00000166704	80095	zinc finger protein 606	protein_coding	45	19q13.43	chr19:57977053-58003349 (-)	ENSG00000166704.11	-0.747326	0.0816741	3.52477	0.999285
ENSG00000064933.17	PMS1	ENSG00000064933	5378	PMS1 homolog 1, mismatch repair system component	protein_coding	36.81	2q32.2	chr2:189784085-189877629 (+)	ENSG00000064933.17	-0.98346	0.0817857	3.52686	0.999285
ENSG00000165661.17	QSOX2	ENSG00000165661	169714	quiescin sulfhydryl oxidase 2	protein_coding	54.54	9q34.3	chr9:136206333-136245812 (-)	ENSG00000165661.17	-0.906561	0.0818165	3.5249	0.999285
ENSG00000148835.11	TAF5	ENSG00000148835	6877	TATA-box binding protein associated factor 5	protein_coding	43.35	10q24.33	chr10:103367976-103389065 (+)	ENSG00000148835.11	-1.23004	0.0818288	3.52079	0.999285
ENSG00000071994.11	PDCD2	ENSG00000071994	5134	programmed cell death 2	protein_coding	41.64	6q27	chr6:170575295-170584692 (-)	ENSG00000071994.11	-0.868725	0.081861	3.5248	0.999285
ENSG00000137976.7	DNASE2B	ENSG00000137976	58511	deoxyribonuclease 2 beta	protein_coding	39.33	1p31.1	chr1:84398532-84415018 (+)	ENSG00000137976.7	-3.16805	0.081871	3.52466	0.999285
ENSG00000150681.10	RGS18	ENSG00000150681	64407	regulator of G protein signaling 18	protein_coding	33.95	1q31.2	chr1:192158462-192185815 (+)	ENSG00000150681.10	-1.90459	0.0819174	3.52346	0.999285
ENSG00000126001.16	CEP250	ENSG00000126001	11190	centrosomal protein 250	protein_coding	47.9	20q11.22	chr20:35455164-35519280 (+)	ENSG00000126001.16	0.954718	0.0819596	3.52237	0.999285
ENSG00000235501.6	NA	ENSG00000235501	NA	novel transcript	lncRNA	42.13	1p21.3	chr1:94927361-94963616 (+)	ENSG00000235501.6	-2.32021	0.0819716	3.52206	0.999285
ENSG00000205208.5	C4orf46	ENSG00000205208	201725	chromosome 4 open reading frame 46	protein_coding	41.1	4q32.1	chr4:158666675-158672255 (-)	ENSG00000205208.5	-2.33717	0.0819848	3.51957	0.999285
ENSG00000144395.18	CCDC150	ENSG00000144395	284992	coiled-coil domain containing 150	protein_coding	38.16	2q33.1	chr2:196639554-196763490 (+)	ENSG00000144395.18	-1.47997	0.0820181	3.52087	0.999285
ENSG00000227471.9	AKR1B15	ENSG00000227471	441282	aldo-keto reductase family 1 member B15	protein_coding	45.52	7q33	chr7:134549110-134579875 (+)	ENSG00000227471.9	-3.35515	0.0820189	3.52085	0.999285
ENSG00000144476.6	ACKR3	ENSG00000144476	57007	atypical chemokine receptor 3	protein_coding	50.01	2q37.3	chr2:236567787-236582354 (+)	ENSG00000144476.6	1.3797	0.0820858	3.51913	0.999285
ENSG00000070366.14	SMG6	ENSG00000070366	23293	SMG6 nonsense mediated mRNA decay factor	protein_coding	45.76	17p13.3	chr17:2059839-2303785 (-)	ENSG00000070366.14	0.547075	0.0821021	3.51377	0.999285
ENSG00000124749.17	COL21A1	ENSG00000124749	81578	collagen type XXI alpha 1 chain	protein_coding	36.73	6p12.1	chr6:56056590-56394094 (-)	ENSG00000124749.17	-1.3615	0.0821743	3.51685	0.999285
ENSG00000234883.6	MIR155HG	ENSG00000234883	114614	MIR155 host gene	lncRNA	37.7	21q21.3	chr21:25561909-25575168 (+)	ENSG00000234883.6	-3.1166	0.0822535	3.51482	0.999285
ENSG00000141441.16	GAREM1	ENSG00000141441	64762	GRB2 associated regulator of MAPK1 subtype 1	protein_coding	39.43	18q12.1	chr18:32124877-32470882 (-)	ENSG00000141441.16	-0.935069	0.082388	3.51138	0.999285
ENSG00000198826.11	ARHGAP11A	ENSG00000198826	9824	Rho GTPase activating protein 11A	protein_coding	37.89	15q13.3	chr15:32615144-32639941 (+)	ENSG00000198826.11	-1.41164	0.0824258	3.51041	0.999285
ENSG00000126218.12	F10	ENSG00000126218	2159	coagulation factor X	protein_coding	48.54	13q34	chr13:113122799-113149529 (+)	ENSG00000126218.12	2.7318	0.0824904	3.50876	0.999285
ENSG00000241627.3	UBQLN4P1	ENSG00000241627	NA	ubiquilin 4 pseudogene 1	processed_pseudogene	60.08	3q24	chr3:148985868-148987668 (-)	ENSG00000241627.3	2.1739	0.0825904	3.50257	0.999285
ENSG00000139304.16	PTPRQ	ENSG00000139304	374462	protein tyrosine phosphatase receptor type Q	protein_coding	34.84	12q21.31	chr12:80402178-80680273 (+)	ENSG00000139304.16	-2.7085	0.0825928	3.50614	0.999285
ENSG00000266106.1	NA	ENSG00000266106	NA	novel transcript, antisense to DNAI2	lncRNA	52.46	17q25.1	chr17:74307210-74309790 (-)	ENSG00000266106.1	3.06145	0.0826396	3.50495	0.999285
ENSG00000181626.12	ANKRD62	ENSG00000181626	342850	ankyrin repeat domain 62	protein_coding	36.41	18p11.21	chr18:12093843-12129764 (+)	ENSG00000181626.12	-3.11173	0.0827466	3.50222	0.999285
ENSG00000162413.16	KLHL21	ENSG00000162413	9903	kelch like family member 21	protein_coding	54.46	1p36.31	chr1:6590724-6614607 (-)	ENSG00000162413.16	1.40134	0.0827613	3.50184	0.999285
ENSG00000163220.11	S100A9	ENSG00000163220	6280	S100 calcium binding protein A9	protein_coding	52.56	1q21.3	chr1:153357854-153361023 (+)	ENSG00000163220.11	-1.87045	0.0828383	3.49989	0.999285
ENSG00000207741.1	MIR590	ENSG00000207741	NA	microRNA 590	miRNA	35.05	7q11.23	chr7:74191198-74191294 (+)	ENSG00000207741.1	3.10613	0.0828947	3.49845	0.999285
ENSG00000239827.8	SUGT1P3	ENSG00000239827	NA	SUGT1 pseudogene 3	transcribed_unprocessed_pseudogene	40.63	13q14.11	chr13:40882577-40921774 (-)	ENSG00000239827.8	-2.17369	0.0829997	3.49579	0.999285
ENSG00000147144.13	CCDC120	ENSG00000147144	90060	coiled-coil domain containing 120	protein_coding	55.5	Xp11.23	chrX:49053572-49069857 (+)	ENSG00000147144.13	1.63014	0.0830312	3.49499	0.999285
ENSG00000179862.7	CITED4	ENSG00000179862	163732	Cbp/p300 interacting transactivator with Glu/Asp rich carboxy-terminal domain 4	protein_coding	73.51	1p34.2	chr1:40861054-40862363 (-)	ENSG00000179862.7	-1.59124	0.0830383	3.49163	0.999285
ENSG00000118137.9	APOA1	ENSG00000118137	335	apolipoprotein A1	protein_coding	62.5	11q23.3	chr11:116835751-116837950 (-)	ENSG00000118137.9	-3.41426	0.0830475	3.49458	0.999285
ENSG00000003987.14	MTMR7	ENSG00000003987	9108	myotubularin related protein 7	protein_coding	40.26	8p22	chr8:17296794-17413528 (-)	ENSG00000003987.14	-1.3439	0.0830889	3.48891	0.999285
ENSG00000159307.19	SCUBE1	ENSG00000159307	80274	signal peptide, CUB domain and EGF like domain containing 1	protein_coding	55.47	22q13.2	chr22:43197280-43343372 (-)	ENSG00000159307.19	-1.95683	0.083089	3.49352	0.999285
ENSG00000144644.14	GADL1	ENSG00000144644	339896	glutamate decarboxylase like 1	protein_coding	37.97	3p23	chr3:30726200-30894765 (-)	ENSG00000144644.14	-3.29765	0.0831463	3.49207	0.999285
ENSG00000260228.6	NA	ENSG00000260228	NA	novel transcript, antisense to CDH13	lncRNA	43.58	16q23.3	chr16:83789967-83807834 (-)	ENSG00000260228.6	-2.26962	0.0832063	3.48763	0.999285
ENSG00000173727.12	NA	ENSG00000173727	NA	Finkel-Biskis-Reilly murine sarcoma virus (FBR-MuSV) ubiquitously expressed (FAU) pseudogene	transcribed_unprocessed_pseudogene	46.85	11q13.1	chr11:65455258-65466720 (+)	ENSG00000173727.12	-2.39908	0.083214	3.49036	0.999285
ENSG00000140093.10	SERPINA10	ENSG00000140093	51156	serpin family A member 10	protein_coding	44.67	14q32.13	chr14:94280460-94293268 (-)	ENSG00000140093.10	-2.67611	0.0832239	3.49011	0.999285
ENSG00000166451.13	CENPN	ENSG00000166451	55839	centromere protein N	protein_coding	43.26	16q23.2	chr16:81006498-81033114 (+)	ENSG00000166451.13	-1.27741	0.083294	3.48347	0.999285
ENSG00000282961.1	PRNCR1	ENSG00000282961	NA	prostate cancer associated non-coding RNA 1	lncRNA	39.69	8q24.21	chr8:127079874-127092600 (+)	ENSG00000282961.1	1.88393	0.0833947	3.48093	0.999285
ENSG00000166368.2	OR2D2	ENSG00000166368	120776	olfactory receptor family 2 subfamily D member 2	protein_coding	45.41	11p15.4	chr11:6891490-6892599 (-)	ENSG00000166368.2	-3.14063	0.0834255	3.48502	0.999285
ENSG00000100650.16	SRSF5	ENSG00000100650	6430	serine and arginine rich splicing factor 5	protein_coding	43.68	14q24.1	chr14:69726900-69772005 (+)	ENSG00000100650.16	0.620436	0.0835023	3.47823	0.999285
ENSG00000185986.12	SDHAP3	ENSG00000185986	NA	succinate dehydrogenase complex flavoprotein subunit A pseudogene 3	transcribed_unprocessed_pseudogene	48.2	5p15.33	chr5:1567495-1594620 (-)	ENSG00000185986.12	1.35831	0.0835829	3.48105	0.999285
ENSG00000172769.3	OR5B3	ENSG00000172769	441608	olfactory receptor family 5 subfamily B member 3	protein_coding	36.91	11q12.1	chr11:58402464-58406874 (-)	ENSG00000172769.3	-3.77895	0.0836522	3.47931	0.999285
ENSG00000251224.1	CNOT10-AS1	ENSG00000251224	NA	CNOT10 antisense RNA 1	lncRNA	39.06	3p22.3	chr3:32730635-32737454 (-)	ENSG00000251224.1	-2.88096	0.0837159	3.47771	0.999285
ENSG00000230513.2	THAP7-AS1	ENSG00000230513	NA	THAP7 antisense RNA 1	lncRNA	50.16	22q11.21	chr22:21001886-21010342 (+)	ENSG00000230513.2	-1.90066	0.0837599	3.47177	0.999285
ENSG00000143839.15	REN	ENSG00000143839	5972	renin	protein_coding	48.56	1q32.1	chr1:204154819-204190324 (-)	ENSG00000143839.15	-3.18612	0.0837837	3.47601	0.999285
ENSG00000084774.14	CAD	ENSG00000084774	790	carbamoyl-phosphate synthetase 2, aspartate transcarbamylase, and dihydroorotase	protein_coding	51.18	2p23.3	chr2:27217369-27243943 (+)	ENSG00000084774.14	0.795073	0.0838624	3.47404	0.999285
ENSG00000170004.17	CHD3	ENSG00000170004	1107	chromodomain helicase DNA binding protein 3	protein_coding	53.17	17p13.1	chr17:7884796-7912760 (+)	ENSG00000170004.17	0.792559	0.0839951	3.46631	0.999285
ENSG00000136929.13	HEMGN	ENSG00000136929	55363	hemogen	protein_coding	39.24	9q22.33	chr9:97926791-97944856 (-)	ENSG00000136929.13	-3.15417	0.0840898	3.46835	0.999285
ENSG00000185800.12	DMWD	ENSG00000185800	1762	DM1 locus, WD repeat containing	protein_coding	57.64	19q13.32	chr19:45782947-45792845 (-)	ENSG00000185800.12	0.625411	0.0841133	3.46295	0.999285
ENSG00000113924.12	HGD	ENSG00000113924	3081	homogentisate 1,2-dioxygenase	protein_coding	41.25	3q13.33	chr3:120628172-120682269 (-)	ENSG00000113924.12	-1.4046	0.084144	3.467	0.999285
ENSG00000174123.11	TLR10	ENSG00000174123	81793	toll like receptor 10	protein_coding	38.76	4p14	chr4:38772238-38782990 (-)	ENSG00000174123.11	-2.90457	0.0841552	3.46672	0.999285
ENSG00000079102.16	RUNX1T1	ENSG00000079102	862	RUNX1 partner transcriptional co-repressor 1	protein_coding	38.11	8q21.3	chr8:91954967-92103286 (-)	ENSG00000079102.16	1.38502	0.0842015	3.46556	0.999285
ENSG00000197475.11	ADAM3A	ENSG00000197475	NA	ADAM metallopeptidase domain 3A (pseudogene)	transcribed_unitary_pseudogene	34.99	8p11.22	chr8:39451045-39522852 (-)	ENSG00000197475.11	-3.98363	0.084213	3.46528	0.999285
ENSG00000117000.9	RLF	ENSG00000117000	6018	rearranged L-myc fusion	protein_coding	39.69	1p34.2	chr1:40161387-40240921 (+)	ENSG00000117000.9	-0.568236	0.0842536	3.45946	0.999285
ENSG00000244575.3	IGKV1-27	ENSG00000244575	NA	immunoglobulin kappa variable 1-27	IG_V_gene	48.02	2p11.2	chr2:89213423-89213928 (-)	ENSG00000244575.3	-2.59672	0.0842953	3.46323	0.999285
ENSG00000137691.13	CFAP300	ENSG00000137691	85016	cilia and flagella associated protein 300	protein_coding	39.98	11q22.1	chr11:102047437-102084554 (+)	ENSG00000137691.13	-2.83331	0.0843072	3.46293	0.999285
ENSG00000139998.15	RAB15	ENSG00000139998	376267	RAB15, member RAS oncogene family	protein_coding	52.17	14q23.3	chr14:64945814-64973226 (-)	ENSG00000139998.15	1.19597	0.084473	3.45401	0.999285
ENSG00000153347.10	FAM81B	ENSG00000153347	153643	family with sequence similarity 81 member B	protein_coding	37.38	5q15	chr5:95391366-95450454 (+)	ENSG00000153347.10	-2.74152	0.0845624	3.45659	0.999285
ENSG00000064886.14	CHI3L2	ENSG00000064886	1117	chitinase 3 like 2	protein_coding	44.64	1p13.2	chr1:111200771-111243440 (+)	ENSG00000064886.14	-2.39377	0.0845953	3.45577	0.999285
ENSG00000174307.7	PHLDA3	ENSG00000174307	23612	pleckstrin homology like domain family A member 3	protein_coding	57.4	1q32.1	chr1:201464278-201469237 (-)	ENSG00000174307.7	1.2971	0.0846104	3.4554	0.999285
ENSG00000005108.16	THSD7A	ENSG00000005108	221981	thrombospondin type 1 domain containing 7A	protein_coding	35.51	7p21.3	chr7:11370365-11832198 (-)	ENSG00000005108.16	1.00165	0.0846697	3.45393	0.999285
ENSG00000175305.17	CCNE2	ENSG00000175305	9134	cyclin E2	protein_coding	41.61	8q22.1	chr8:94879770-94896678 (-)	ENSG00000175305.17	-1.38501	0.0847144	3.45282	0.999285
ENSG00000125772.14	GPCPD1	ENSG00000125772	56261	glycerophosphocholine phosphodiesterase 1	protein_coding	39.23	20p12.3	chr20:5544439-5611006 (-)	ENSG00000125772.14	0.605272	0.0849311	3.4427	0.999285
ENSG00000226526.1	NA	ENSG00000226526	NA	novel transcript	lncRNA	57.36	1p36.13	chr1:16978926-17005091 (+)	ENSG00000226526.1	1.96571	0.0849402	3.44724	0.999285
ENSG00000182841.12	RRP7BP	ENSG00000182841	NA	ribosomal RNA processing 7 homolog B, pseudogene	transcribed_unprocessed_pseudogene	54.88	22q13.2	chr22:42555223-42582038 (-)	ENSG00000182841.12	1.63375	0.0849879	3.4413	0.999285
ENSG00000056972.20	TRAF3IP2	ENSG00000056972	10758	TRAF3 interacting protein 2	protein_coding	44.49	6q21	chr6:111555381-111606906 (-)	ENSG00000056972.20	-0.620284	0.0850463	3.43986	0.999285
ENSG00000276842.1	NA	ENSG00000276842	NA	novel transcript, antisense to LRMP	lncRNA	29.22	12p12.1	chr12:25103124-25103869 (-)	ENSG00000276842.1	-2.88478	0.0850864	3.44364	0.999285
ENSG00000115421.13	PAPOLG	ENSG00000115421	64895	poly(A) polymerase gamma	protein_coding	39.59	2p16.1	chr2:60756253-60802086 (+)	ENSG00000115421.13	-0.78037	0.0850931	3.44347	0.999285
ENSG00000093144.19	ECHDC1	ENSG00000093144	55862	ethylmalonyl-CoA decarboxylase 1	protein_coding	36	6q22.33	chr6:127288712-127343609 (-)	ENSG00000093144.19	-0.636918	0.0851253	3.43792	0.999285
ENSG00000260691.6	ANKRD20A1	ENSG00000260691	84210	ankyrin repeat domain 20 family member A1	protein_coding	37.56	9q21.11	chr9:67832765-67920552 (+)	ENSG00000260691.6	-1.78562	0.0851547	3.44196	0.999285
ENSG00000010671.15	BTK	ENSG00000010671	695	Bruton tyrosine kinase	protein_coding	43.18	Xq22.1	chrX:101349447-101390796 (-)	ENSG00000010671.15	-0.866787	0.0851876	3.43639	0.999285
ENSG00000103569.10	AQP9	ENSG00000103569	366	aquaporin 9	protein_coding	40.63	15q21.3	chr15:58138169-58185911 (+)	ENSG00000103569.10	-2.36136	0.0852191	3.44037	0.999285
ENSG00000164051.14	CCDC51	ENSG00000164051	79714	coiled-coil domain containing 51	protein_coding	51.92	3p21.31	chr3:48432164-48440456 (-)	ENSG00000164051.14	1.49723	0.0852332	3.43653	0.999285
ENSG00000255157.1	DEFB130C	ENSG00000255157	NA	defensin beta 130C (pseudogene)	transcribed_unprocessed_pseudogene	35.79	11q13.4	chr11:71856277-71863658 (+)	ENSG00000255157.1	-3.05966	0.0852374	3.43992	0.999285
ENSG00000154864.12	PIEZO2	ENSG00000154864	63895	piezo type mechanosensitive ion channel component 2	protein_coding	41.03	18p11.21	chr18:10666483-11148762 (-)	ENSG00000154864.12	1.08726	0.08528	3.43888	0.999285
ENSG00000163156.12	SCNM1	ENSG00000163156	79005;100534012	sodium channel modifier 1	protein_coding	48.32	1q21.3	chr1:151156664-151170296 (+)	ENSG00000163156.12	-0.749056	0.0853026	3.43358	0.999285
ENSG00000203499.11	IQANK1	ENSG00000203499	NA	IQ motif and ankyrin repeat containing 1	protein_coding	49.91	8q24.3	chr8:143734140-143790644 (+)	ENSG00000203499.11	-2.5795	0.0853864	3.43627	0.999285
ENSG00000198125.13	MB	ENSG00000198125	4151	myoglobin	protein_coding	50.32	22q12.3	chr22:35606764-35637951 (-)	ENSG00000198125.13	3.33907	0.0854293	3.43522	0.999285
ENSG00000261528.2	NA	ENSG00000261528	NA	cyclin Y-like 1 (CCNYL1) pseudogene	processed_pseudogene	41.46	16p12.2	chr16:23500905-23501630 (+)	ENSG00000261528.2	2.00905	0.0855699	3.42704	0.999285
ENSG00000185479.6	KRT6B	ENSG00000185479	3854	keratin 6B	protein_coding	50.89	12q13.13	chr12:52446651-52452146 (-)	ENSG00000185479.6	-3.69739	0.0856579	3.42962	0.999285
ENSG00000244437.1	IGKV3-15	ENSG00000244437	NA	immunoglobulin kappa variable 3-15	IG_V_gene	50.74	2p11.2	chr2:89085177-89085787 (-)	ENSG00000244437.1	-4.22921	0.0857252	3.42798	0.999285
ENSG00000204930.10	FAM221B	ENSG00000204930	392307	family with sequence similarity 221 member B	protein_coding	48.38	9p13.3	chr9:35816391-35828747 (-)	ENSG00000204930.10	-3.34502	0.0857314	3.42783	0.999285
ENSG00000042304.11	C2orf83	ENSG00000042304	56918	chromosome 2 open reading frame 83	protein_coding	42.06	2q36.3	chr2:227610090-227648606 (-)	ENSG00000042304.11	-3.87667	0.085842	3.42513	0.999285
ENSG00000106665.16	CLIP2	ENSG00000106665	7461	CAP-Gly domain containing linker protein 2	protein_coding	52.07	7q11.23	chr7:74289407-74405935 (+)	ENSG00000106665.16	0.970798	0.0859146	3.42336	0.999285
ENSG00000117151.13	CTBS	ENSG00000117151	1486	chitobiase	protein_coding	36.59	1p22.3	chr1:84549611-84574480 (-)	ENSG00000117151.13	-0.786908	0.0859451	3.41835	0.999285
ENSG00000214765.8	SEPTIN7P2	ENSG00000214765	NA	septin 7 pseudogene 2	transcribed_unprocessed_pseudogene	37.6	7p12.3	chr7:45723780-45768985 (-)	ENSG00000214765.8	-1.32741	0.0859501	3.41779	0.999285
ENSG00000163608.15	NEPRO	ENSG00000163608	25871	nucleolus and neural progenitor protein	protein_coding	39.06	3q13.2	chr3:113002444-113019861 (-)	ENSG00000163608.15	-0.5715	0.0859672	3.41738	0.999285
ENSG00000159166.15	LAD1	ENSG00000159166	3898	ladinin 1	protein_coding	54.89	1q32.1	chr1:201380833-201399915 (-)	ENSG00000159166.15	2.24439	0.0861072	3.41868	0.999285
ENSG00000134255.14	CEPT1	ENSG00000134255	10390	choline/ethanolamine phosphotransferase 1	protein_coding	36.54	1p13.3	chr1:111139627-111185104 (+)	ENSG00000134255.14	-0.538313	0.0861763	3.41231	0.999285
ENSG00000163491.16	NEK10	ENSG00000163491	152110	NIMA related kinase 10	protein_coding	38.21	3p24.1	chr3:27110085-27369460 (-)	ENSG00000163491.16	-1.27229	0.0862712	3.41471	0.999285
ENSG00000163157.15	TMOD4	ENSG00000163157	29765	tropomodulin 4	protein_coding	50.44	1q21.3	chr1:151169986-151176284 (-)	ENSG00000163157.15	-1.94926	0.0863174	3.4089	0.999285
ENSG00000069424.15	KCNAB2	ENSG00000069424	8514	potassium voltage-gated channel subfamily A regulatory beta subunit 2	protein_coding	56.04	1p36.31	chr1:5990927-6101193 (+)	ENSG00000069424.15	1.1811	0.0863354	3.41315	0.999285
ENSG00000235033.7	DAAM2-AS1	ENSG00000235033	NA	DAAM2 antisense RNA 1	lncRNA	48.1	6p21.2	chr6:39881804-39900071 (-)	ENSG00000235033.7	1.09221	0.0863531	3.41201	0.999285
ENSG00000184634.16	MED12	ENSG00000184634	9968	mediator complex subunit 12	protein_coding	51.08	Xq13.1	chrX:71118556-71142454 (+)	ENSG00000184634.16	0.663259	0.0863818	3.40735	0.999285
ENSG00000253893.2	FAM85B	ENSG00000253893	NA	family with sequence similarity 85 member B	lncRNA	45.71	8p23.1	chr8:8167819-8226614 (-)	ENSG00000253893.2	2.65899	0.086515	3.40881	0.999285
ENSG00000204179.10	PTPN20	ENSG00000204179	26095	protein tyrosine phosphatase non-receptor type 20	protein_coding	36.85	10q11.22	chr10:46911396-47002488 (+)	ENSG00000204179.10	-2.38633	0.086539	3.40824	0.999285
ENSG00000118418.14	HMGN3	ENSG00000118418	9324	high mobility group nucleosomal binding domain 3	protein_coding	38.62	6q14.1	chr6:79201245-79234738 (-)	ENSG00000118418.14	-0.9427	0.0865655	3.4076	0.999285
ENSG00000204410.16	MSH5	ENSG00000204410	4439	mutS homolog 5	protein_coding	48.58	6p21.33	chr6:31739677-31762676 (+)	ENSG00000204410.16	1.56232	0.0866585	3.40068	0.999285
ENSG00000099860.9	GADD45B	ENSG00000099860	4616	growth arrest and DNA damage inducible beta	protein_coding	60.24	19p13.3	chr19:2476122-2478259 (+)	ENSG00000099860.9	1.40853	0.0866947	3.40448	0.999285
ENSG00000021461.16	CYP3A43	ENSG00000021461	64816	cytochrome P450 family 3 subfamily A member 43	protein_coding	40.68	7q22.1	chr7:99828013-99866102 (+)	ENSG00000021461.16	-2.96781	0.0867819	3.40238	0.999285
ENSG00000163295.5	ALPI	ENSG00000163295	248	alkaline phosphatase, intestinal	protein_coding	60.55	2q37.1	chr2:232456125-232460753 (+)	ENSG00000163295.5	-3.77244	0.0867906	3.40218	0.999285
ENSG00000085741.13	WNT11	ENSG00000085741	7481	Wnt family member 11	protein_coding	57.84	11q13.5	chr11:76186325-76210736 (-)	ENSG00000085741.13	-3.15673	0.0867969	3.40202	0.999285
ENSG00000157873.17	TNFRSF14	ENSG00000157873	8764	TNF receptor superfamily member 14	protein_coding	64.06	1p36.32	chr1:2555639-2565382 (+)	ENSG00000157873.17	0.890404	0.0868523	3.40069	0.999285
ENSG00000171611.9	PTCRA	ENSG00000171611	171558	pre T cell antigen receptor alpha	protein_coding	50.98	6p21.1	chr6:42915989-42925835 (+)	ENSG00000171611.9	-3.56129	0.0868764	3.40011	0.999285
ENSG00000197818.11	SLC9A8	ENSG00000197818	23315	solute carrier family 9 member A8	protein_coding	45.56	20q13.13	chr20:49812713-49892242 (+)	ENSG00000197818.11	-0.729617	0.0868779	3.39542	0.999285
ENSG00000168427.9	KLHL30	ENSG00000168427	377007	kelch like family member 30	protein_coding	62.21	2q37.3	chr2:238138668-238152947 (+)	ENSG00000168427.9	-2.55709	0.0869188	3.3991	0.999285
ENSG00000130544.12	ZNF557	ENSG00000130544	79230	zinc finger protein 557	protein_coding	45.53	19p13.2	chr19:7069703-7087968 (+)	ENSG00000130544.12	0.862991	0.0869291	3.3942	0.999285
ENSG00000228665.2	NA	ENSG00000228665	NA	ribosomal protein S27 (metallopanstimulin 1) (RPS27) pseudogene	processed_pseudogene	47.83	1p13.3	chr1:109030067-109030319 (+)	ENSG00000228665.2	-1.99232	0.086942	3.39389	0.999285
ENSG00000107262.24	BAG1	ENSG00000107262	573	BCL2 associated athanogene 1	protein_coding	46.54	9p13.3	chr9:33247820-33264720 (-)	ENSG00000107262.24	1.00184	0.0869662	3.39796	0.999285
ENSG00000106524.9	ANKMY2	ENSG00000106524	57037	ankyrin repeat and MYND domain containing 2	protein_coding	38.01	7p21.1	chr7:16599779-16645817 (-)	ENSG00000106524.9	0.973999	0.087049	3.39598	0.999285
ENSG00000224597.10	SVIL-AS1	ENSG00000224597	NA	SVIL antisense RNA 1	transcribed_unprocessed_pseudogene	42.95	10p11.23	chr10:29409402-29487745 (+)	ENSG00000224597.10	0.864482	0.087091	3.39032	0.999285
ENSG00000183346.7	CABCOCO1	ENSG00000183346	219621	ciliary associated calcium binding coiled-coil 1	protein_coding	35.14	10q21.2	chr10:61662961-61766766 (+)	ENSG00000183346.7	-2.09004	0.0871049	3.39464	0.999285
ENSG00000151287.17	TEX30	ENSG00000151287	93081	testis expressed 30	protein_coding	40.96	13q33.1	chr13:102765888-102773811 (-)	ENSG00000151287.17	-1.76253	0.0871278	3.39409	0.999285
ENSG00000241764.4	NA	ENSG00000241764	NA	novel transcript, antisense to CBLL1	lncRNA	44.4	7q22.3	chr7:107739999-107744581 (-)	ENSG00000241764.4	-2.48214	0.0871569	3.39339	0.999285
ENSG00000277476.1	NA	ENSG00000277476	NA	novel transcript	lncRNA	59.74	17q24.2	chr17:68133201-68135935 (+)	ENSG00000277476.1	1.84928	0.0872073	3.38755	0.999285
ENSG00000162604.12	TM2D1	ENSG00000162604	83941	TM2 domain containing 1	protein_coding	39.63	1p31.3	chr1:61681046-61725423 (-)	ENSG00000162604.12	-0.750608	0.0873001	3.38585	0.999285
ENSG00000231924.9	PSG1	ENSG00000231924	5669	pregnancy specific beta-1-glycoprotein 1	protein_coding	45.75	19q13.2	chr19:42866464-42879822 (-)	ENSG00000231924.9	3.4282	0.0873243	3.38939	0.999285
ENSG00000269929.3	MIRLET7A1HG	ENSG00000269929	NA	miRlet-7a-1/let-7f-1/let-7d cluster host gene	lncRNA	40.96	9q22.32	chr9:94166258-94200902 (+)	ENSG00000269929.3	-1.941	0.0873526	3.38409	0.999285
ENSG00000266777.1	SH3GL1P1	ENSG00000266777	NA	SH3 domain containing GRB2 like 1, endophilin A2 pseudogene 1	transcribed_processed_pseudogene	58.32	17q11.2	chr17:32039974-32042828 (+)	ENSG00000266777.1	2.31372	0.087356	3.38864	0.999285
ENSG00000245275.8	SAP30L-AS1	ENSG00000245275	NA	SAP30L antisense RNA 1 (head to head)	lncRNA	44.9	5q33.2	chr5:154325568-154445850 (-)	ENSG00000245275.8	1.31584	0.0873846	3.38332	0.999285
ENSG00000154262.13	ABCA6	ENSG00000154262	23460	ATP binding cassette subfamily A member 6	protein_coding	36.3	17q24.3	chr17:69078702-69141895 (-)	ENSG00000154262.13	-1.47101	0.087424	3.38702	0.999285
ENSG00000283005.1	CDC27P3	ENSG00000283005	NA	cell division cycle 27 pseudogene 3	processed_pseudogene	39.79	20q11.1	chr20:29746181-29748090 (+)	ENSG00000283005.1	-3.31288	0.0875295	3.3845	0.999285
ENSG00000166707.11	ZCCHC18	ENSG00000166707	644353	zinc finger CCHC-type containing 18	protein_coding	52.61	Xq22.2	chrX:104112131-104115846 (+)	ENSG00000166707.11	-2.76391	0.0876184	3.38239	0.999285
ENSG00000278175.4	GLIDR	ENSG00000278175	NA	glioblastoma down-regulated RNA	lncRNA	40.28	9p12	chr9:39748514-39810097 (-)	ENSG00000278175.4	-1.78569	0.0876815	3.38089	0.999285
ENSG00000153885.14	KCTD15	ENSG00000153885	79047	potassium channel tetramerization domain containing 15	protein_coding	56	19q13.11	chr19:33795933-33815763 (+)	ENSG00000153885.14	1.076	0.0876936	3.3799	0.999285
ENSG00000125703.15	ATG4C	ENSG00000125703	84938	autophagy related 4C cysteine peptidase	protein_coding	35.44	1p31.3	chr1:62784132-62865516 (+)	ENSG00000125703.15	-0.946457	0.0877005	3.38044	0.999285
ENSG00000144401.14	METTL21A	ENSG00000144401	151194	methyltransferase like 21A	protein_coding	40.9	2q33.3	chr2:207580631-207625928 (-)	ENSG00000144401.14	-1.07267	0.0877475	3.37471	0.999285
ENSG00000166527.8	CLEC4D	ENSG00000166527	338339	C-type lectin domain family 4 member D	protein_coding	37.46	12p13.31	chr12:8509475-8522366 (+)	ENSG00000166527.8	-3.24113	0.087767	3.37886	0.999285
ENSG00000132470.14	ITGB4	ENSG00000132470	3691	integrin subunit beta 4	protein_coding	57.98	17q25.1	chr17:75721328-75757818 (+)	ENSG00000132470.14	1.09338	0.0877719	3.37874	0.999285
ENSG00000257551.1	HLX-AS1	ENSG00000257551	NA	HLX antisense RNA 1	lncRNA	39.53	1q41	chr1:220832763-220880140 (-)	ENSG00000257551.1	2.09075	0.0877877	3.37459	0.999285
ENSG00000070190.13	DAPP1	ENSG00000070190	27071	dual adaptor of phosphotyrosine and 3-phosphoinositides 1	protein_coding	38.7	4q23	chr4:99816827-99870190 (+)	ENSG00000070190.13	-1.87862	0.0878108	3.37782	0.999285
ENSG00000151276.23	MAGI1	ENSG00000151276	9223	membrane associated guanylate kinase, WW and PDZ domain containing 1	protein_coding	40.3	3p14.1	chr3:65353525-66038834 (-)	ENSG00000151276.23	0.983783	0.088053	3.37209	0.999285
ENSG00000083544.15	TDRD3	ENSG00000083544	81550	tudor domain containing 3	protein_coding	36.41	13q21.2	chr13:60396457-60573878 (+)	ENSG00000083544.15	0.726692	0.0880657	3.37071	0.999285
ENSG00000177693.4	OR4F4	ENSG00000177693	26682	olfactory receptor family 4 subfamily F member 4	protein_coding	41.7	15q26.3	chr15:101922042-101923113 (-)	ENSG00000177693.4	-3.48887	0.0880939	3.37112	0.999285
ENSG00000242902.1	FLNC-AS1	ENSG00000242902	NA	FLNC antisense RNA 1	lncRNA	58.24	7q32.1	chr7:128850162-128862626 (-)	ENSG00000242902.1	-3.748	0.0881289	3.3703	0.999285
ENSG00000229754.1	CXCR2P1	ENSG00000229754	NA	C-X-C motif chemokine receptor 2 pseudogene 1	transcribed_unprocessed_pseudogene	50.37	2q35	chr2:218059155-218065729 (-)	ENSG00000229754.1	-2.05959	0.0881818	3.36446	0.999285
ENSG00000102007.11	PLP2	ENSG00000102007	5355	proteolipid protein 2	protein_coding	54.07	Xp11.23	chrX:49171898-49175235 (+)	ENSG00000102007.11	1.38545	0.0882208	3.36813	0.999285
ENSG00000177042.14	TMEM80	ENSG00000177042	283232	transmembrane protein 80	protein_coding	55.94	11p15.5	chr11:695428-705028 (+)	ENSG00000177042.14	0.995505	0.0882713	3.36236	0.999285
ENSG00000188820.13	CALHM6	ENSG00000188820	441168	calcium homeostasis modulator family member 6	protein_coding	49.13	6q22.1	chr6:116461370-116463771 (+)	ENSG00000188820.13	-2.81479	0.0882866	3.36658	0.999285
ENSG00000033178.13	UBA6	ENSG00000033178	55236	ubiquitin like modifier activating enzyme 6	protein_coding	35.51	4q13.2	chr4:67612652-67701155 (-)	ENSG00000033178.13	-0.673644	0.0883171	3.36128	0.999285
ENSG00000154767.14	XPC	ENSG00000154767	7508	XPC complex subunit, DNA damage recognition and repair factor	protein_coding	45.2	3p25.1	chr3:14145147-14178783 (-)	ENSG00000154767.14	0.666199	0.0883261	3.36132	0.999285
ENSG00000178033.6	CALHM5	ENSG00000178033	254228	calcium homeostasis modulator family member 5	protein_coding	39.03	6q22.1	chr6:116511639-116524788 (+)	ENSG00000178033.6	-2.56056	0.088378	3.36443	0.999285
ENSG00000178460.18	MCMDC2	ENSG00000178460	157777	minichromosome maintenance domain containing 2	protein_coding	39.72	8q13.1	chr8:66870749-66922048 (+)	ENSG00000178460.18	-2.00922	0.0883783	3.36442	0.999285
ENSG00000188610.12	FAM72B	ENSG00000188610	653820	family with sequence similarity 72 member B	protein_coding	41.53	1p11.2	chr1:121167646-121185539 (-)	ENSG00000188610.12	-2.67042	0.0883989	3.36394	0.999285
ENSG00000165899.11	OTOGL	ENSG00000165899	283310	otogelin like	protein_coding	36.8	12q21.31	chr12:80099537-80380879 (+)	ENSG00000165899.11	-1.85339	0.0884878	3.36185	0.999285
ENSG00000155754.15	C2CD6	ENSG00000155754	151254	C2 calcium dependent domain containing 6	protein_coding	37.84	2q33.1	chr2:201487421-201619178 (-)	ENSG00000155754.15	-1.86064	0.0885635	3.36007	0.999285
ENSG00000167083.7	GNGT2	ENSG00000167083	2793	G protein subunit gamma transducin 2	protein_coding	49.96	17q21.32	chr17:49202791-49210574 (-)	ENSG00000167083.7	-2.34706	0.0886875	3.35647	0.999285
ENSG00000115694.15	STK25	ENSG00000115694	10494	serine/threonine kinase 25	protein_coding	59.3	2q37.3	chr2:241492670-241509730 (-)	ENSG00000115694.15	0.938095	0.0886933	3.35703	0.999285
ENSG00000149596.6	JPH2	ENSG00000149596	57158	junctophilin 2	protein_coding	48.01	20q13.12	chr20:44111695-44187578 (-)	ENSG00000149596.6	1.29096	0.0886998	3.35687	0.999285
ENSG00000052126.14	PLEKHA5	ENSG00000052126	54477	pleckstrin homology domain containing A5	protein_coding	38.09	12p12.3	chr12:19129752-19376400 (+)	ENSG00000052126.14	-1.08982	0.0887094	3.35665	0.999285
ENSG00000248155.1	NA	ENSG00000248155	NA	novel pseudogene	unprocessed_pseudogene	45.13	4p16.3	chr4:2607870-2608146 (-)	ENSG00000248155.1	2.9482	0.0887511	3.35568	0.999285
ENSG00000090971.5	NAT14	ENSG00000090971	57106	N-acetyltransferase 14 (putative)	protein_coding	65.69	19q13.42	chr19:55485188-55487568 (+)	ENSG00000090971.5	1.79151	0.0887818	3.3504	0.999285
ENSG00000172361.6	CFAP53	ENSG00000172361	220136	cilia and flagella associated protein 53	protein_coding	41.18	18q21.1	chr18:50227193-50266495 (-)	ENSG00000172361.6	-1.84848	0.0888149	3.35418	0.999285
ENSG00000134198.10	TSPAN2	ENSG00000134198	10100	tetraspanin 2	protein_coding	43.45	1p13.2	chr1:115048011-115089503 (-)	ENSG00000134198.10	-1.87141	0.0889256	3.35159	0.999285
ENSG00000146285.14	SCML4	ENSG00000146285	256380	Scm polycomb group protein like 4	protein_coding	43.76	6q21	chr6:107702154-107824317 (-)	ENSG00000146285.14	-2.36805	0.0889326	3.35116	0.999285
ENSG00000120889.13	TNFRSF10B	ENSG00000120889	8795	TNF receptor superfamily member 10b	protein_coding	43.19	8p21.3	chr8:23020133-23069031 (-)	ENSG00000120889.13	0.68093	0.0890374	3.34445	0.999285
ENSG00000206199.11	ANKUB1	ENSG00000206199	389161	ankyrin repeat and ubiquitin domain containing 1	protein_coding	36.93	3q25.1	chr3:149761100-149968385 (-)	ENSG00000206199.11	-0.975598	0.089158	3.34165	0.999285
ENSG00000163808.17	KIF15	ENSG00000163808	56992	kinesin family member 15	protein_coding	41.47	3p21.31	chr3:44761721-44873376 (+)	ENSG00000163808.17	-1.68712	0.089228	3.34455	0.999285
ENSG00000044090.9	CUL7	ENSG00000044090	9820	cullin 7	protein_coding	54.7	6p21.1	chr6:43037617-43053945 (-)	ENSG00000044090.9	0.720856	0.0892818	3.34164	0.999285
ENSG00000115661.14	STK16	ENSG00000115661	8576	serine/threonine kinase 16	protein_coding	53.12	2q35	chr2:219245455-219250337 (+)	ENSG00000115661.14	1.00631	0.0893326	3.33833	0.999285
ENSG00000180673.9	EXOC5P1	ENSG00000180673	NA	exocyst complex component 5 pseudogene 1	processed_pseudogene	38.04	4q13.1	chr4:62816826-62818794 (+)	ENSG00000180673.9	-3.50688	0.0893457	3.34181	0.999285
ENSG00000165443.12	PHYHIPL	ENSG00000165443	84457	phytanoyl-CoA 2-hydroxylase interacting protein like	protein_coding	35.15	10q21.1	chr10:59176643-59247774 (+)	ENSG00000165443.12	-1.25637	0.0893909	3.34077	0.999285
ENSG00000130749.10	ZC3H4	ENSG00000130749	23211	zinc finger CCCH-type containing 4	protein_coding	51.96	19q13.32	chr19:47064187-47113776 (-)	ENSG00000130749.10	0.845413	0.0894115	3.34029	0.999285
ENSG00000150627.15	WDR17	ENSG00000150627	116966	WD repeat domain 17	protein_coding	34.28	4q34.2	chr4:176065834-176182818 (+)	ENSG00000150627.15	-1.3004	0.0894227	3.34003	0.999285
ENSG00000225521.1	NA	ENSG00000225521	NA	novel transcript	lncRNA	48.93	2q37.3	chr2:241015599-241064116 (-)	ENSG00000225521.1	-3.28287	0.0894375	3.33968	0.999285
ENSG00000203709.12	MIR29B2CHG	ENSG00000203709	NA	MIR29B2 and MIR29C host gene	lncRNA	47.66	1q32.2	chr1:207801518-207879115 (-)	ENSG00000203709.12	1.32369	0.0894692	3.33895	0.999285
ENSG00000211868.1	TRAJ21	ENSG00000211868	NA	T cell receptor alpha joining 21	TR_J_gene	32.73	14q11.2	chr14:22523600-22523654 (+)	ENSG00000211868.1	-3.28307	0.0894921	3.33842	0.999285
ENSG00000075213.11	SEMA3A	ENSG00000075213	10371	semaphorin 3A	protein_coding	34.35	7q21.11	chr7:83955777-84492724 (-)	ENSG00000075213.11	-2.05216	0.089606	3.33578	0.999285
ENSG00000141026.6	MED9	ENSG00000141026	55090	mediator complex subunit 9	protein_coding	47.91	17p11.2	chr17:17476994-17493221 (+)	ENSG00000141026.6	1.71575	0.0896151	3.33131	0.999285
ENSG00000164007.11	CLDN19	ENSG00000164007	149461	claudin 19	protein_coding	59.56	1p34.2	chr1:42733093-42740254 (-)	ENSG00000164007.11	2.57674	0.0896508	3.33475	0.999285
ENSG00000183117.19	CSMD1	ENSG00000183117	64478	CUB and Sushi multiple domains 1	protein_coding	38.47	8p23.2	chr8:2935353-4994972 (-)	ENSG00000183117.19	-1.81254	0.0896553	3.33464	0.999285
ENSG00000143994.14	ABHD1	ENSG00000143994	84696	abhydrolase domain containing 1	protein_coding	50.81	2p23.3	chr2:27123789-27130812 (+)	ENSG00000143994.14	1.7581	0.0897043	3.33351	0.999285
ENSG00000282757.4	DUXB	ENSG00000282757	100033411	double homeobox B	protein_coding	41.62	16q23.1	chr16:75693893-75701461 (-)	ENSG00000282757.4	-2.05182	0.0897408	3.33161	0.999285
ENSG00000278212.2	NA	ENSG00000278212	NA	MAFF interacting protein (pseudogene)	transcribed_unprocessed_pseudogene	45.52	Yq11.21	chrY:11153858-11215026 (-)	ENSG00000278212.2	1.7691	0.0897846	3.32716	0.999285
ENSG00000213742.7	ZNF337-AS1	ENSG00000213742	NA	ZNF337 antisense RNA 1	lncRNA	40.92	20p11.21	chr20:25624045-25689032 (+)	ENSG00000213742.7	0.84539	0.0897956	3.3314	0.999285
ENSG00000129472.15	RAB2B	ENSG00000129472	84932	RAB2B, member RAS oncogene family	protein_coding	41.18	14q11.2	chr14:21459020-21476960 (-)	ENSG00000129472.15	0.697041	0.0898056	3.32667	0.999285
ENSG00000128591.15	FLNC	ENSG00000128591	2318	filamin C	protein_coding	60.86	7q32.1	chr7:128830377-128859274 (+)	ENSG00000128591.15	-2.49984	0.0898088	3.3311	0.999285
ENSG00000180739.14	S1PR5	ENSG00000180739	53637	sphingosine-1-phosphate receptor 5	protein_coding	58.3	19p13.2	chr19:10512742-10517931 (-)	ENSG00000180739.14	-2.54325	0.0898309	3.33059	0.999285
ENSG00000064651.14	SLC12A2	ENSG00000064651	6558	solute carrier family 12 member 2	protein_coding	35.24	5q23.3	chr5:128083766-128189677 (+)	ENSG00000064651.14	-0.944275	0.0898351	3.33049	0.999285
ENSG00000123106.10	CCDC91	ENSG00000123106	55297	coiled-coil domain containing 91	protein_coding	35.52	12p11.22	chr12:28133249-28581511 (+)	ENSG00000123106.10	1.83811	0.0898866	3.3293	0.999285
ENSG00000196566.2	NA	ENSG00000196566	NA	novel transcript	lncRNA	41.65	10q23.2	chr10:87610163-87660003 (-)	ENSG00000196566.2	-1.94637	0.0899428	3.32352	0.999285
ENSG00000051180.17	RAD51	ENSG00000051180	5888	RAD51 recombinase	protein_coding	43.47	15q15.1	chr15:40694774-40732340 (+)	ENSG00000051180.17	-1.90509	0.0899544	3.32774	0.999285
ENSG00000111335.12	OAS2	ENSG00000111335	4939	2'-5'-oligoadenylate synthetase 2	protein_coding	43.81	12q24.13	chr12:112978395-113011723 (+)	ENSG00000111335.12	-0.878511	0.0899648	3.32404	0.999285
ENSG00000162032.16	SPSB3	ENSG00000162032	90864	splA/ryanodine receptor domain and SOCS box containing 3	protein_coding	64.01	16p13.3	chr16:1776712-1793700 (-)	ENSG00000162032.16	0.804511	0.089971	3.32541	0.999285
ENSG00000133317.14	LGALS12	ENSG00000133317	85329	galectin 12	protein_coding	52.28	11q12.3	chr11:63506084-63516774 (+)	ENSG00000133317.14	-2.52996	0.0900882	3.32466	0.999285
ENSG00000162913.10	OBSCN-AS1	ENSG00000162913	NA	OBSCN antisense RNA 1	lncRNA	60.11	1q42.13	chr1:228203503-228213664 (-)	ENSG00000162913.10	1.67304	0.0900927	3.32456	0.999285
ENSG00000231752.6	EMBP1	ENSG00000231752	NA	embigin pseudogene 1	transcribed_unprocessed_pseudogene	37.81	1p11.2	chr1:121519112-121575702 (+)	ENSG00000231752.6	-3.557	0.0901494	3.32326	0.999285
ENSG00000100575.14	TIMM9	ENSG00000100575	26520	translocase of inner mitochondrial membrane 9	protein_coding	40.88	14q23.1	chr14:58408495-58427531 (-)	ENSG00000100575.14	0.979944	0.0901851	3.31796	0.999285
ENSG00000152223.15	EPG5	ENSG00000152223	57724	ectopic P-granules autophagy protein 5 homolog	protein_coding	40.88	18q21.1	chr18:45847609-45967329 (-)	ENSG00000152223.15	0.7853	0.0902305	3.318	0.999285
ENSG00000211965.4	IGHV3-49	ENSG00000211965	NA	immunoglobulin heavy variable 3-49	IG_V_gene	50.55	14q32.33	chr14:106556936-106557477 (-)	ENSG00000211965.4	-2.87698	0.0902838	3.32017	0.999285
ENSG00000235109.7	ZSCAN31	ENSG00000235109	64288	zinc finger and SCAN domain containing 31	protein_coding	41.29	6p22.1	chr6:28324693-28356271 (-)	ENSG00000235109.7	-1.41064	0.0903197	3.31488	0.999285
ENSG00000184434.8	LRRC19	ENSG00000184434	64922	leucine rich repeat containing 19	protein_coding	34.75	9p21.2	chr9:26993136-27005672 (-)	ENSG00000184434.8	-1.73225	0.0903407	3.31887	0.999285
ENSG00000112312.10	GMNN	ENSG00000112312	51053	geminin DNA replication inhibitor	protein_coding	36.82	6p22.3	chr6:24774931-24786099 (+)	ENSG00000112312.10	-1.69223	0.0904062	3.31737	0.999285
ENSG00000169446.5	MMGT1	ENSG00000169446	93380	membrane magnesium transporter 1	protein_coding	39.98	Xq26.3	chrX:135962070-135974063 (-)	ENSG00000169446.5	-1.17591	0.0904468	3.31644	0.999285
ENSG00000090905.19	TNRC6A	ENSG00000090905	27327	trinucleotide repeat containing adaptor 6A	protein_coding	42.59	16p12.1	chr16:24610209-24827632 (+)	ENSG00000090905.19	1.18627	0.0905542	3.31398	0.999285
ENSG00000175315.3	CST6	ENSG00000175315	1474	cystatin E/M	protein_coding	61.28	11q13.1	chr11:66012008-66013505 (+)	ENSG00000175315.3	-3.55982	0.0905889	3.31319	0.999285
ENSG00000204612.1	FOXB2	ENSG00000204612	442425	forkhead box B2	protein_coding	69.44	9q21.2	chr9:77019655-77020953 (+)	ENSG00000204612.1	3.21395	0.0906072	3.31278	0.999285
ENSG00000146729.10	NIPSNAP2	ENSG00000146729	2631	nipsnap homolog 2	protein_coding	45.28	7p11.2	chr7:55951793-56000181 (+)	ENSG00000146729.10	0.797303	0.0906415	3.31199	0.999285
ENSG00000143493.13	INTS7	ENSG00000143493	25896	integrator complex subunit 7	protein_coding	38.12	1q32.3	chr1:211940399-212035557 (-)	ENSG00000143493.13	-0.882949	0.0907195	3.31021	0.999285
ENSG00000116120.11	FARSB	ENSG00000116120	10056	phenylalanyl-tRNA synthetase subunit beta	protein_coding	38.07	2q36.1	chr2:222566899-222656092 (-)	ENSG00000116120.11	-0.615517	0.0907262	3.30561	0.999285
ENSG00000235618.8	FAM21EP	ENSG00000235618	NA	family with sequence similarity 21 member E, pseudogene	transcribed_unprocessed_pseudogene	44.15	10q11.23	chr10:50021182-50067803 (-)	ENSG00000235618.8	-2.19899	0.0908588	3.30462	0.999285
ENSG00000104907.12	TRMT1	ENSG00000104907	55621	tRNA methyltransferase 1	protein_coding	53.66	19p13.13	chr19:13104902-13117567 (-)	ENSG00000104907.12	0.801121	0.090867	3.30686	0.999285
ENSG00000173085.14	COQ2	ENSG00000173085	27235	coenzyme Q2, polyprenyltransferase	protein_coding	39.35	4q21.23	chr4:83261536-83284914 (-)	ENSG00000173085.14	-1.08029	0.0909808	3.30427	0.999285
ENSG00000185958.10	FAM186A	ENSG00000185958	121006	family with sequence similarity 186 member A	protein_coding	43.76	12q13.12	chr12:50326230-50396622 (-)	ENSG00000185958.10	-1.85477	0.0911391	3.30068	0.999285
ENSG00000091844.8	RGS17	ENSG00000091844	26575	regulator of G protein signaling 17	protein_coding	37.44	6q25.2	chr6:153004459-153131282 (-)	ENSG00000091844.8	-2.91835	0.0911546	3.30032	0.999285
ENSG00000119688.21	ABCD4	ENSG00000119688	5826	ATP binding cassette subfamily D member 4	protein_coding	51.39	14q24.3	chr14:74285269-74303055 (-)	ENSG00000119688.21	0.566737	0.0912069	3.29472	0.999285
ENSG00000091106.19	NLRC4	ENSG00000091106	58484	NLR family CARD domain containing 4	protein_coding	42.85	2p22.3	chr2:32224453-32265732 (-)	ENSG00000091106.19	-1.62965	0.0912117	3.29903	0.999285
ENSG00000131848.9	ZSCAN5A	ENSG00000131848	79149	zinc finger and SCAN domain containing 5A	protein_coding	44.09	19q13.43	chr19:56219670-56368383 (-)	ENSG00000131848.9	1.52178	0.0912272	3.29454	0.999285
ENSG00000169258.7	GPRIN1	ENSG00000169258	114787	G protein regulated inducer of neurite outgrowth 1	protein_coding	55.41	5q35.2	chr5:176595802-176610156 (-)	ENSG00000169258.7	-1.29349	0.0912449	3.29386	0.999285
ENSG00000142046.15	NA	ENSG00000142046	641649	transmembrane protein 91	protein_coding	52.68	19q13.2	chr19:41350911-41384083 (+)	ENSG00000142046.15	1.78664	0.0912969	3.2971	0.999285
ENSG00000185972.6	CCIN	ENSG00000185972	881	calicin	protein_coding	52.54	9p13.3	chr9:36169388-36171334 (+)	ENSG00000185972.6	-3.12041	0.0913734	3.29537	0.999285
ENSG00000173612.9	GPRC6A	ENSG00000173612	222545	G protein-coupled receptor class C group 6 member A	protein_coding	37.23	6q22.1	chr6:116792085-116829037 (-)	ENSG00000173612.9	-3.61922	0.0914153	3.29443	0.999285
ENSG00000137944.18	KYAT3	ENSG00000137944	56267	kynurenine aminotransferase 3	protein_coding	38.59	1p22.2	chr1:88935773-88992953 (-)	ENSG00000137944.18	-0.775893	0.0914544	3.28913	0.999285
ENSG00000184933.5	OR6A2	ENSG00000184933	8590	olfactory receptor family 6 subfamily A member 2	protein_coding	37.88	11p15.4	chr11:6791736-6799689 (-)	ENSG00000184933.5	-2.7775	0.0914751	3.29308	0.999285
ENSG00000113318.11	MSH3	ENSG00000113318	4437	mutS homolog 3	protein_coding	38.02	5q14.1	chr5:80654652-80876815 (+)	ENSG00000113318.11	-0.726772	0.0914871	3.29015	0.999285
ENSG00000126821.8	SGPP1	ENSG00000126821	81537	sphingosine-1-phosphate phosphatase 1	protein_coding	39.68	14q23.2	chr14:63684216-63728065 (-)	ENSG00000126821.8	0.890933	0.0915945	3.28833	0.999285
ENSG00000102226.10	USP11	ENSG00000102226	8237	ubiquitin specific peptidase 11	protein_coding	48.29	Xp11.3	chrX:47232866-47248328 (+)	ENSG00000102226.10	0.923693	0.091906	3.28338	0.999285
ENSG00000120500.18	ARR3	ENSG00000120500	407	arrestin 3	protein_coding	43.71	Xq13.1	chrX:70268305-70281840 (+)	ENSG00000120500.18	1.6571	0.0919279	3.27853	0.999285
ENSG00000160282.14	FTCD	ENSG00000160282	10841	formimidoyltransferase cyclodeaminase	protein_coding	58.97	21q22.3	chr21:46136262-46155579 (-)	ENSG00000160282.14	-2.01378	0.0919826	3.28166	0.999285
ENSG00000225555.2	NA	ENSG00000225555	NA	novel transcript	lncRNA	43.23	21q22.11	chr21:34353099-34375364 (-)	ENSG00000225555.2	-2.9078	0.0920052	3.28116	0.999285
ENSG00000165695.10	AK8	ENSG00000165695	158067	adenylate kinase 8	protein_coding	47.94	9q34.13	chr9:132725578-132878777 (-)	ENSG00000165695.10	-1.60952	0.092045	3.27589	0.999285
ENSG00000123700.5	KCNJ2	ENSG00000123700	3759	potassium inwardly rectifying channel subfamily J member 2	protein_coding	41.95	17q24.3	chr17:70168673-70180044 (+)	ENSG00000123700.5	0.929013	0.0920623	3.2755	0.999285
ENSG00000279762.3	NA	ENSG00000279762	NA	novel transcript, antisense to PSMD11	lncRNA	44.82	17q11.2	chr17:32423971-32446038 (-)	ENSG00000279762.3	-1.25242	0.0920711	3.2753	0.999285
ENSG00000125740.14	FOSB	ENSG00000125740	2354	FosB proto-oncogene, AP-1 transcription factor subunit	protein_coding	57.58	19q13.32	chr19:45467995-45475179 (+)	ENSG00000125740.14	2.40812	0.0922588	3.27548	0.999285
ENSG00000197989.14	SNHG12	ENSG00000197989	NA	small nucleolar RNA host gene 12	lncRNA	50.99	1p35.3	chr1:28578538-28583132 (-)	ENSG00000197989.14	1.89139	0.0923717	3.26898	0.999285
ENSG00000260404.3	NA	ENSG00000260404	NA	general transcription factor IIi (GTF2I) pseudogene	transcribed_unprocessed_pseudogene	46.61	4q26	chr4:118591773-118633729 (+)	ENSG00000260404.3	1.1531	0.0924037	3.27225	0.999285
ENSG00000049883.15	PTCD2	ENSG00000049883	79810	pentatricopeptide repeat domain 2	protein_coding	40.38	5q13.2	chr5:72320367-72368395 (+)	ENSG00000049883.15	-1.1269	0.092417	3.27195	0.999285
ENSG00000181804.15	SLC9A9	ENSG00000181804	285195	solute carrier family 9 member A9	protein_coding	39.27	3q24	chr3:143265222-143848485 (-)	ENSG00000181804.15	-1.0848	0.0924222	3.27184	0.999285
ENSG00000240135.1	PSMD12P	ENSG00000240135	NA	proteasome 26S subunit, non-ATPase, 12 pseudogene	unprocessed_pseudogene	38.87	3p13	chr3:72876737-72878102 (-)	ENSG00000240135.1	-2.61794	0.0924519	3.27118	0.999285
ENSG00000227165.9	WDR11-AS1	ENSG00000227165	NA	WDR11 antisense RNA 1	lncRNA	43.04	10q26.12	chr10:120759898-120851457 (-)	ENSG00000227165.9	2.21142	0.092458	3.27104	0.999285
ENSG00000099256.19	PRTFDC1	ENSG00000099256	56952	phosphoribosyl transferase domain containing 1	protein_coding	41.87	10p12.1	chr10:24848614-24952606 (-)	ENSG00000099256.19	-1.51643	0.0924903	3.27032	0.999285
ENSG00000173153.15	ESRRA	ENSG00000173153	2101	estrogen related receptor alpha	protein_coding	57.13	11q13.1	chr11:64305497-64316743 (+)	ENSG00000173153.15	0.938745	0.0927853	3.26376	0.999285
ENSG00000171431.4	KRT20	ENSG00000171431	54474	keratin 20	protein_coding	40.53	17q21.2	chr17:40875889-40885242 (-)	ENSG00000171431.4	-3.64591	0.0928533	3.26226	0.999285
ENSG00000235750.10	KIAA0040	ENSG00000235750	9674	KIAA0040	protein_coding	44.87	1q25.1	chr1:175156986-175192999 (-)	ENSG00000235750.10	1.79545	0.0930002	3.25467	0.999285
ENSG00000167487.12	KLHL26	ENSG00000167487	55295	kelch like family member 26	protein_coding	56.92	19p13.11	chr19:18637025-18671721 (+)	ENSG00000167487.12	1.81017	0.0930078	3.25611	0.999285
ENSG00000152128.13	TMEM163	ENSG00000152128	81615	transmembrane protein 163	protein_coding	43.72	2q21.3	chr2:134455759-134719000 (-)	ENSG00000152128.13	-1.97324	0.0930606	3.25767	0.999285
ENSG00000269959.1	SPACA6P-AS	ENSG00000269959	NA	SPACA6P antisense RNA	lncRNA	57.03	19q13.41	chr19:51685363-51693456 (-)	ENSG00000269959.1	-2.04497	0.0930833	3.25284	0.999285
ENSG00000210127.1	MT-TA	ENSG00000210127	NA	mitochondrially encoded tRNA-Ala (GCN)	Mt_tRNA	43.48	MTNA	chrMT:5587-5655 (-)	ENSG00000210127.1	-4.21227	0.0931288	3.25616	0.999285
ENSG00000258667.2	HIF1A-AS3	ENSG00000258667	NA	HIF1A antisense RNA 3	lncRNA	37.03	14q23.2	chr14:61707564-61751099 (-)	ENSG00000258667.2	1.65746	0.0931423	3.25154	0.999285
ENSG00000197696.10	NMB	ENSG00000197696	4828	neuromedin B	protein_coding	56.33	15q25.2	chr15:84655129-84658563 (-)	ENSG00000197696.10	1.65957	0.0931551	3.25558	0.999285
ENSG00000259425.5	NA	ENSG00000259425	NA	Golgin subfamily A member 6 pseudogene	transcribed_unprocessed_pseudogene	51.7	15q11.2	chr15:22770523-22776199 (-)	ENSG00000259425.5	3.04851	0.0932946	3.25251	0.999285
ENSG00000105370.7	LIM2	ENSG00000105370	3982	lens intrinsic membrane protein 2	protein_coding	49.17	19q13.41	chr19:51379909-51387960 (-)	ENSG00000105370.7	-3.51748	0.0933053	3.25227	0.999285
ENSG00000151470.13	C4orf33	ENSG00000151470	132321	chromosome 4 open reading frame 33	protein_coding	35.63	4q28.2	chr4:129093317-129116640 (+)	ENSG00000151470.13	-1.69685	0.0933061	3.25225	0.999285
ENSG00000138834.13	MAPK8IP3	ENSG00000138834	23162	mitogen-activated protein kinase 8 interacting protein 3	protein_coding	56.84	16p13.3	chr16:1706183-1770317 (+)	ENSG00000138834.13	0.949341	0.0933129	3.2521	0.999285
ENSG00000198478.8	SH3BGRL2	ENSG00000198478	83699	SH3 domain binding glutamate rich protein like 2	protein_coding	38.81	6q14.1	chr6:79631329-79703655 (+)	ENSG00000198478.8	-1.261	0.0933786	3.24634	0.999285
ENSG00000116977.18	LGALS8	ENSG00000116977	3964	galectin 8	protein_coding	43.48	1q43	chr1:236518000-236552981 (+)	ENSG00000116977.18	0.671385	0.093504	3.24407	0.999285
ENSG00000162944.11	RFTN2	ENSG00000162944	130132	raftlin family member 2	protein_coding	40.77	2q33.1	chr2:197568224-197676045 (-)	ENSG00000162944.11	-1.38197	0.0935071	3.24783	0.999285
ENSG00000176697.19	BDNF	ENSG00000176697	627	brain derived neurotrophic factor	protein_coding	40.25	11p14.1	chr11:27654893-27722058 (-)	ENSG00000176697.19	-1.83563	0.0935332	3.24726	0.999285
ENSG00000147642.17	SYBU	ENSG00000147642	55638	syntabulin	protein_coding	39.55	8q23.2	chr8:109573978-109691791 (-)	ENSG00000147642.17	1.70658	0.0937195	3.24317	0.999285
ENSG00000254556.1	NA	ENSG00000254556	NA	novel transcript	lncRNA	39.3	8p23.1	chr8:11136898-11138607 (-)	ENSG00000254556.1	2.12023	0.0937308	3.24227	0.999285
ENSG00000135917.15	SLC19A3	ENSG00000135917	80704	solute carrier family 19 member 3	protein_coding	41.76	2q36.3	chr2:227683763-227718028 (-)	ENSG00000135917.15	1.85099	0.0938093	3.2412	0.999285
ENSG00000179299.17	NSUN7	ENSG00000179299	79730	NOP2/Sun RNA methyltransferase family member 7	protein_coding	39.47	4p14	chr4:40749925-40811184 (+)	ENSG00000179299.17	-1.78911	0.0938962	3.2393	0.999285
ENSG00000109182.12	CWH43	ENSG00000109182	80157	cell wall biogenesis 43 C-terminal homolog	protein_coding	39.37	4p11	chr4:48986275-49062081 (+)	ENSG00000109182.12	-2.95981	0.0939177	3.23883	0.999285
ENSG00000198948.12	MFAP3L	ENSG00000198948	9848	microfibril associated protein 3 like	protein_coding	42.91	4q33	chr4:169986597-170033031 (-)	ENSG00000198948.12	1.64414	0.0939668	3.23776	0.999285
ENSG00000172671.20	ZFAND4	ENSG00000172671	93550	zinc finger AN1-type containing 4	protein_coding	37.95	10q11.22	chr10:45615500-45672780 (-)	ENSG00000172671.20	-1.01126	0.0940752	3.23111	0.999285
ENSG00000134014.17	ELP3	ENSG00000134014	55140	elongator acetyltransferase complex subunit 3	protein_coding	40.16	8p21.1	chr8:28089673-28191156 (+)	ENSG00000134014.17	0.549252	0.0940824	3.23095	0.999285
ENSG00000121621.7	KIF18A	ENSG00000121621	81930	kinesin family member 18A	protein_coding	33.97	11p14.1	chr11:28020619-28108156 (-)	ENSG00000121621.7	-1.38155	0.0940894	3.23508	0.999285
ENSG00000177191.2	B3GNT8	ENSG00000177191	374907	UDP-GlcNAc:betaGal beta-1,3-N-acetylglucosaminyltransferase 8	protein_coding	64.26	19q13.2	chr19:41425359-41428730 (-)	ENSG00000177191.2	2.24783	0.0940896	3.23508	0.999285
ENSG00000116752.6	BCAS2	ENSG00000116752	10286	BCAS2 pre-mRNA processing factor	protein_coding	40.33	1p13.2	chr1:114567557-114581629 (-)	ENSG00000116752.6	-0.688238	0.0941013	3.23054	0.999285
ENSG00000174442.12	ZWILCH	ENSG00000174442	55055	zwilch kinetochore protein	protein_coding	40.27	15q22.31	chr15:66504959-66550130 (+)	ENSG00000174442.12	-1.43638	0.0941202	3.23441	0.999285
ENSG00000162039.15	MEIOB	ENSG00000162039	254528	meiosis specific with OB-fold	protein_coding	43.83	16p13.3	chr16:1833987-1884294 (-)	ENSG00000162039.15	-2.5988	0.0942564	3.23144	0.999285
ENSG00000179869.15	ABCA13	ENSG00000179869	154664	ATP binding cassette subfamily A member 13	protein_coding	38.84	7p12.3	chr7:48171458-48647497 (+)	ENSG00000179869.15	-2.80575	0.094381	3.22873	0.999285
ENSG00000188783.6	PRELP	ENSG00000188783	5549	proline and arginine rich end leucine rich repeat protein	protein_coding	50	1q32.1	chr1:203475806-203491352 (+)	ENSG00000188783.6	1.40346	0.0943865	3.22861	0.999285
ENSG00000152076.18	CCDC74B	ENSG00000152076	91409	coiled-coil domain containing 74B	protein_coding	61.7	2q21.1	chr2:130139287-130145134 (-)	ENSG00000152076.18	2.67052	0.0943911	3.22851	0.999285
ENSG00000132541.11	RIDA	ENSG00000132541	10247	reactive intermediate imine deaminase A homolog	protein_coding	38.99	8q22.2	chr8:98102344-98117171 (-)	ENSG00000132541.11	-0.91598	0.094403	3.22826	0.999285
ENSG00000100422.14	CERK	ENSG00000100422	64781	ceramide kinase	protein_coding	51.43	22q13.31	chr22:46684410-46738252 (-)	ENSG00000100422.14	0.697448	0.0944395	3.22357	0.999285
ENSG00000255234.6	NA	ENSG00000255234	NA	novel transcript, antisense to CCDC90B	lncRNA	41.02	11q14.1	chr11:83286120-83423516 (+)	ENSG00000255234.6	-3.00557	0.0944648	3.22691	0.999285
ENSG00000162927.14	PUS10	ENSG00000162927	150962	pseudouridine synthase 10	protein_coding	39.5	2p15	chr2:60940222-61018259 (-)	ENSG00000162927.14	-1.2564	0.0944807	3.22657	0.999285
ENSG00000137267.6	TUBB2A	ENSG00000137267	7280	tubulin beta 2A class IIa	protein_coding	56.17	6p25.2	chr6:3153666-3157544 (-)	ENSG00000137267.6	1.62887	0.0945842	3.22432	0.999285
ENSG00000163431.13	LMOD1	ENSG00000163431	25802	leiomodin 1	protein_coding	48.52	1q32.1	chr1:201896456-201946588 (-)	ENSG00000163431.13	1.06073	0.0946561	3.22277	0.999285
ENSG00000122679.8	RAMP3	ENSG00000122679	10268	receptor activity modifying protein 3	protein_coding	51.29	7p13	chr7:45157791-45186302 (+)	ENSG00000122679.8	-1.42141	0.0946774	3.22079	0.999285
ENSG00000155530.3	LRGUK	ENSG00000155530	136332	leucine rich repeats and guanylate kinase domain containing	protein_coding	39.59	7q33	chr7:134127299-134264591 (+)	ENSG00000155530.3	-1.22914	0.0947114	3.22157	0.999285
ENSG00000174799.11	CEP135	ENSG00000174799	9662	centrosomal protein 135	protein_coding	37.81	4q12	chr4:55948871-56033361 (+)	ENSG00000174799.11	-0.993405	0.0947116	3.22156	0.999285
ENSG00000171045.16	TSNARE1	ENSG00000171045	203062	t-SNARE domain containing 1	protein_coding	55.69	8q24.3	chr8:142212080-142403182 (-)	ENSG00000171045.16	1.23785	0.0947616	3.22048	0.999285
ENSG00000172367.16	PDZD3	ENSG00000172367	79849	PDZ domain containing 3	protein_coding	57.77	11q23.3	chr11:119185457-119190223 (+)	ENSG00000172367.16	1.40265	0.0948424	3.21718	0.999285
ENSG00000151466.12	SCLT1	ENSG00000151466	132320	sodium channel and clathrin linker 1	protein_coding	36.17	4q28.2	chr4:128864921-129093600 (-)	ENSG00000151466.12	-0.879125	0.0948527	3.21851	0.999285
ENSG00000102313.9	ITIH6	ENSG00000102313	347365	inter-alpha-trypsin inhibitor heavy chain family member 6	protein_coding	44.09	Xp11.22	chrX:54748918-54798255 (-)	ENSG00000102313.9	3.45516	0.0948732	3.21807	0.999285
ENSG00000015676.18	NUDCD3	ENSG00000015676	23386	NudC domain containing 3	protein_coding	44.47	7p13	chr7:44379119-44490658 (-)	ENSG00000015676.18	1.12677	0.0948949	3.2176	0.999285
ENSG00000240445.4	FOXO3B	ENSG00000240445	2310	forkhead box O3B	protein_coding	45.46	17p11.2	chr17:18667629-18682262 (-)	ENSG00000240445.4	2.54418	0.0949116	3.21724	0.999285
ENSG00000115750.17	TAF1B	ENSG00000115750	9014	TATA-box binding protein associated factor, RNA polymerase I subunit B	protein_coding	39.49	2p25.1	chr2:9843443-9934416 (+)	ENSG00000115750.17	-1.15644	0.0949127	3.21722	0.999285
ENSG00000075336.12	TIMM21	ENSG00000075336	29090	translocase of inner mitochondrial membrane 21	protein_coding	42.28	18q22.3	chr18:74148523-74160531 (+)	ENSG00000075336.12	1.01697	0.0949837	3.21145	0.999285
ENSG00000182557.8	SPNS3	ENSG00000182557	201305	sphingolipid transporter 3 (putative)	protein_coding	53.26	17p13.2	chr17:4433940-4488208 (+)	ENSG00000182557.8	2.084	0.0950383	3.21451	0.999285
ENSG00000181191.11	PJA1	ENSG00000181191	64219	praja ring finger ubiquitin ligase 1	protein_coding	51.45	Xq13.1	chrX:69160851-69165793 (-)	ENSG00000181191.11	0.946916	0.0950593	3.21109	0.999285
ENSG00000189157.14	FAM47E	ENSG00000189157	100129583	family with sequence similarity 47 member E	protein_coding	41.26	4q21.1	chr4:76214040-76283783 (+)	ENSG00000189157.14	-2.86611	0.095107	3.21303	0.999285
ENSG00000198932.13	GPRASP1	ENSG00000198932	9737	G protein-coupled receptor associated sorting protein 1	protein_coding	49.32	Xq22.1	chrX:102651092-102659083 (+)	ENSG00000198932.13	0.923835	0.0952126	3.21076	0.999285
ENSG00000126953.8	TIMM8A	ENSG00000126953	1678	translocase of inner mitochondrial membrane 8A	protein_coding	43.74	Xq22.1	chrX:101345661-101348742 (-)	ENSG00000126953.8	2.33229	0.0952961	3.20896	0.999285
ENSG00000176927.15	EFCAB5	ENSG00000176927	374786	EF-hand calcium binding domain 5	protein_coding	39.39	17q11.2	chr17:29929200-30108452 (+)	ENSG00000176927.15	-1.59266	0.0952996	3.20889	0.999285
ENSG00000119508.18	NR4A3	ENSG00000119508	8013	nuclear receptor subfamily 4 group A member 3	protein_coding	42.99	9q31.1	chr9:99821855-99866891 (+)	ENSG00000119508.18	1.43856	0.0953118	3.20863	0.999285
ENSG00000163666.10	HESX1	ENSG00000163666	8820	HESX homeobox 1	protein_coding	41.19	3p14.3	chr3:57197838-57227606 (-)	ENSG00000163666.10	-2.8665	0.095343	3.20796	0.999285
ENSG00000115541.11	HSPE1	ENSG00000115541	3336	heat shock protein family E (Hsp10) member 1	protein_coding	43.96	2q33.1	chr2:197500140-197503449 (+)	ENSG00000115541.11	-1.20679	0.0953808	3.20293	0.999285
ENSG00000251648.2	NA	ENSG00000251648	NA	PRAME family pseudogene	processed_pseudogene	51.61	5q12.3	chr5:65732973-65733654 (+)	ENSG00000251648.2	2.59718	0.0953985	3.20677	0.999285
ENSG00000207554.1	MIR647	ENSG00000207554	NA	microRNA 647	miRNA	66.67	20q13.33	chr20:63942631-63942726 (-)	ENSG00000207554.1	2.13335	0.095472	3.20519	0.999285
ENSG00000221066.1	SNORD111	ENSG00000221066	NA	small nucleolar RNA, C/D box 111	snoRNA	37.23	16q22.1	chr16:70538005-70538098 (+)	ENSG00000221066.1	-2.46168	0.0955336	3.20387	0.999285
ENSG00000255435.7	NA	ENSG00000255435	NA	novel transcript, antisense to MLL and TTC36	lncRNA	44.79	11q23.3	chr11:118510273-118531094 (-)	ENSG00000255435.7	-1.23465	0.0955512	3.20349	0.999285
ENSG00000008196.13	TFAP2B	ENSG00000008196	7021	transcription factor AP-2 beta	protein_coding	44.14	6p12.3	chr6:50818723-50847619 (+)	ENSG00000008196.13	-3.0418	0.0955922	3.20262	0.999285
ENSG00000173226.17	IQCB1	ENSG00000173226	9657	IQ motif containing B1	protein_coding	36.52	3q13.33	chr3:121769761-121835079 (-)	ENSG00000173226.17	-0.704818	0.0956014	3.19821	0.999285
ENSG00000042980.13	ADAM28	ENSG00000042980	10863	ADAM metallopeptidase domain 28	protein_coding	35.71	8p21.2	chr8:24294069-24359014 (+)	ENSG00000042980.13	-0.728083	0.0956598	3.19984	0.999285
ENSG00000108511.10	HOXB6	ENSG00000108511	3216	homeobox B6	protein_coding	54.06	17q21.32	chr17:48595751-48604992 (-)	ENSG00000108511.10	1.41485	0.0956945	3.20043	0.999285
ENSG00000096717.12	SIRT1	ENSG00000096717	23411	sirtuin 1	protein_coding	40.88	10q21.3	chr10:67884656-67918390 (+)	ENSG00000096717.12	-0.607568	0.0957179	3.19573	0.999285
ENSG00000185697.16	MYBL1	ENSG00000185697	4603	MYB proto-oncogene like 1	protein_coding	36.72	8q13.1	chr8:66562175-66614247 (-)	ENSG00000185697.16	-1.43169	0.0957205	3.19987	0.999285
ENSG00000162931.12	TRIM17	ENSG00000162931	51127	tripartite motif containing 17	protein_coding	56.74	1q42.13	chr1:228407935-228416861 (-)	ENSG00000162931.12	1.66144	0.0957339	3.19959	0.999285
ENSG00000163517.15	HDAC11	ENSG00000163517	79885	histone deacetylase 11	protein_coding	53.95	3p25.1	chr3:13479724-13506424 (+)	ENSG00000163517.15	1.2093	0.0957763	3.19449	0.999285
ENSG00000152595.16	MEPE	ENSG00000152595	56955	matrix extracellular phosphoglycoprotein	protein_coding	38.52	4q22.1	chr4:87821411-87846817 (+)	ENSG00000152595.16	-2.93224	0.0957916	3.19836	0.999285
ENSG00000210117.1	MT-TW	ENSG00000210117	NA	mitochondrially encoded tRNA-Trp (UGA/G)	Mt_tRNA	35.29	MTNA	chrMT:5512-5579 (+)	ENSG00000210117.1	-4.02835	0.0958265	3.19761	0.999285
ENSG00000104312.8	RIPK2	ENSG00000104312	8767	receptor interacting serine/threonine kinase 2	protein_coding	35.92	8q21.3	chr8:89757806-89791064 (+)	ENSG00000104312.8	-0.795583	0.0958514	3.1953	0.999285
ENSG00000229320.3	KRT8P12	ENSG00000229320	NA	keratin 8 pseudogene 12	transcribed_processed_pseudogene	50.42	3q25.33	chr3:160565447-160569248 (+)	ENSG00000229320.3	1.60653	0.0958702	3.19249	0.999285
ENSG00000115165.10	CYTIP	ENSG00000115165	9595	cytohesin 1 interacting protein	protein_coding	37.75	2q24.1	chr2:157414619-157488961 (-)	ENSG00000115165.10	-0.810458	0.0960708	3.18905	0.999285
ENSG00000141527.18	CARD14	ENSG00000141527	79092	caspase recruitment domain family member 14	protein_coding	54.29	17q25.3	chr17:80169992-80209331 (+)	ENSG00000141527.18	1.21649	0.096071	3.1924	0.999285
ENSG00000174652.19	ZNF266	ENSG00000174652	10781	zinc finger protein 266	protein_coding	44.97	19p13.2	chr19:9412461-9435571 (-)	ENSG00000174652.19	0.974316	0.0961039	3.1917	0.999285
ENSG00000169607.13	CKAP2L	ENSG00000169607	150468	cytoskeleton associated protein 2 like	protein_coding	39.56	2q14.1	chr2:112736349-112764664 (-)	ENSG00000169607.13	-1.62201	0.0961246	3.19126	0.999285
ENSG00000150394.14	CDH8	ENSG00000150394	1006	cadherin 8	protein_coding	36.82	16q21	chr16:61647242-62037035 (-)	ENSG00000150394.14	-1.99798	0.0961556	3.1906	0.999285
ENSG00000213889.10	PPM1N	ENSG00000213889	147699	protein phosphatase, Mg2+/Mn2+ dependent 1N (putative)	protein_coding	54.85	19q13.32	chr19:45488777-45502510 (+)	ENSG00000213889.10	-1.74759	0.0961669	3.18619	0.999285
ENSG00000143196.5	DPT	ENSG00000143196	1805	dermatopontin	protein_coding	42.19	1q24.2	chr1:168695468-168729206 (-)	ENSG00000143196.5	3.51462	0.0962159	3.18932	0.999285
ENSG00000134115.13	CNTN6	ENSG00000134115	27255	contactin 6	protein_coding	36.45	3p26.3	chr3:1092658-1404217 (+)	ENSG00000134115.13	3.05523	0.096257	3.18845	0.999285
ENSG00000205744.10	DENND1C	ENSG00000205744	79958	DENN domain containing 1C	protein_coding	55.66	19p13.3	chr19:6467207-6482557 (-)	ENSG00000205744.10	0.886949	0.0963046	3.18744	0.999285
ENSG00000163053.11	SLC16A14	ENSG00000163053	151473	solute carrier family 16 member 14	protein_coding	42.85	2q36.3	chr2:230034982-230068993 (-)	ENSG00000163053.11	-1.69885	0.0964025	3.18537	0.999285
ENSG00000196151.10	WDSUB1	ENSG00000196151	151525	WD repeat, sterile alpha motif and U-box domain containing 1	protein_coding	39.11	2q24.2	chr2:159235793-159286799 (-)	ENSG00000196151.10	-0.809002	0.0965191	3.18109	0.999285
ENSG00000143674.11	MAP3K21	ENSG00000143674	84451	mitogen-activated protein kinase kinase kinase 21	protein_coding	39.9	1q42.2	chr1:233327724-233385148 (+)	ENSG00000143674.11	0.95093	0.0965373	3.18251	0.999285
ENSG00000143452.16	HORMAD1	ENSG00000143452	84072	HORMA domain containing 1	protein_coding	36.72	1q21.3	chr1:150698060-150720895 (-)	ENSG00000143452.16	-2.53398	0.0965816	3.18158	0.999285
ENSG00000128285.4	MCHR1	ENSG00000128285	2847	melanin concentrating hormone receptor 1	protein_coding	55.82	22q13.2	chr22:40678750-40682814 (+)	ENSG00000128285.4	-1.87844	0.0966011	3.18117	0.999285
ENSG00000179873.14	NLRP11	ENSG00000179873	204801	NLR family pyrin domain containing 11	protein_coding	42.56	19q13.43	chr19:55785397-55836800 (-)	ENSG00000179873.14	-2.72949	0.0966817	3.17946	0.999285
ENSG00000113966.10	ARL6	ENSG00000113966	84100	ADP ribosylation factor like GTPase 6	protein_coding	34.36	3q11.2	chr3:97764521-97801229 (+)	ENSG00000113966.10	-1.86906	0.0967297	3.17845	0.999285
ENSG00000230224.1	PHBP9	ENSG00000230224	NA	prohibitin pseudogene 9	processed_pseudogene	52.61	10q24.31	chr10:100248271-100249095 (+)	ENSG00000230224.1	1.95131	0.0967528	3.17427	0.999285
ENSG00000166272.18	WBP1L	ENSG00000166272	54838;102724307	WW domain binding protein 1 like	protein_coding	47.4	10q24.32	chr10:102743948-102834516 (+)	ENSG00000166272.18	1.03616	0.0967622	3.17776	0.999285
ENSG00000104320.13	NBN	ENSG00000104320	4683	nibrin	protein_coding	37.15	8q21.3	chr8:89933336-90003228 (-)	ENSG00000104320.13	-0.708625	0.0967999	3.17282	0.999285
ENSG00000062485.19	CS	ENSG00000062485	1431	citrate synthase	protein_coding	46.15	12q13.3	chr12:56271699-56300391 (-)	ENSG00000062485.19	0.984274	0.0968266	3.17641	0.999285
ENSG00000230185.5	C9orf147	ENSG00000230185	NA	chromosome 9 open reading frame 147	lncRNA	40.94	9q32	chr9:112399512-112487204 (-)	ENSG00000230185.5	-1.37515	0.0968342	3.17319	0.999285
ENSG00000182264.9	IZUMO1	ENSG00000182264	284359	izumo sperm-egg fusion 1	protein_coding	52.95	19q13.33	chr19:48740852-48746909 (-)	ENSG00000182264.9	-2.48089	0.0968422	3.17608	0.999285
ENSG00000272620.2	AFAP1-AS1	ENSG00000272620	NA	AFAP1 antisense RNA 1	lncRNA	52.9	4p16.1	chr4:7754077-7778928 (+)	ENSG00000272620.2	1.19901	0.096846	3.17419	0.999285
ENSG00000115761.16	NOL10	ENSG00000115761	79954	nucleolar protein 10	protein_coding	40.73	2p25.1	chr2:10570754-10689987 (-)	ENSG00000115761.16	-0.627711	0.09695	3.16967	0.999285
ENSG00000188676.13	IDO2	ENSG00000188676	169355	indoleamine 2,3-dioxygenase 2	protein_coding	41.79	8p11.21	chr8:39934614-40016391 (+)	ENSG00000188676.13	-2.92647	0.0969816	3.17315	0.999285
ENSG00000143228.13	NUF2	ENSG00000143228	83540	NUF2 component of NDC80 kinetochore complex	protein_coding	36.44	1q23.3	chr1:163266576-163355764 (+)	ENSG00000143228.13	-2.32255	0.0970894	3.17088	0.999285
ENSG00000241351.3	IGKV3-11	ENSG00000241351	NA	immunoglobulin kappa variable 3-11	IG_V_gene	49.91	2p11.2	chr2:89027171-89027731 (-)	ENSG00000241351.3	-3.99385	0.0971398	3.16982	0.999285
ENSG00000145386.10	CCNA2	ENSG00000145386	890	cyclin A2	protein_coding	39.44	4q27	chr4:121816444-121823933 (-)	ENSG00000145386.10	-0.96905	0.0972988	3.1657	0.999285
ENSG00000101574.15	METTL4	ENSG00000101574	64863	methyltransferase like 4	protein_coding	36.78	18p11.32	chr18:2537525-2571509 (-)	ENSG00000101574.15	-1.0838	0.0973706	3.16499	0.999285
ENSG00000229273.1	NA	ENSG00000229273	NA	novel pseudogene	processed_pseudogene	62.66	9p12	chr9:39809562-39810019 (+)	ENSG00000229273.1	-1.856	0.0973737	3.16492	0.999285
ENSG00000196811.13	CHRNG	ENSG00000196811	1146	cholinergic receptor nicotinic gamma subunit	protein_coding	56.27	2q37.1	chr2:232539692-232548115 (+)	ENSG00000196811.13	1.38161	0.0973805	3.16088	0.999285
ENSG00000115963.13	RND3	ENSG00000115963	390	Rho family GTPase 3	protein_coding	38.66	2q23.3	chr2:150468195-150539011 (-)	ENSG00000115963.13	1.055	0.0975023	3.16223	0.999285
ENSG00000213942.3	NA	ENSG00000213942	NA	ribosomal protein L31 (RPL31) pseudogene	processed_pseudogene	46.15	12p13.31	chr12:6409637-6410013 (-)	ENSG00000213942.3	-1.72426	0.0976897	3.15422	0.999285
ENSG00000116183.11	PAPPA2	ENSG00000116183	60676	pappalysin 2	protein_coding	39.35	1q25.2	chr1:176463171-176845601 (+)	ENSG00000116183.11	2.07127	0.0976898	3.15832	0.999285
ENSG00000209042.1	SNORD12C	ENSG00000209042	NA	small nucleolar RNA, C/D box 12C	snoRNA	41.57	20q13.13	chr20:49278940-49279028 (+)	ENSG00000209042.1	-3.20214	0.0977122	3.15785	0.999285
ENSG00000165970.11	SLC6A5	ENSG00000165970	9152	solute carrier family 6 member 5	protein_coding	45.34	11p15.1	chr11:20599400-20659285 (+)	ENSG00000165970.11	-2.2929	0.0977282	3.15752	0.999285
ENSG00000136122.17	BORA	ENSG00000136122	79866	BORA aurora kinase A activator	protein_coding	36.79	13q21.33	chr13:72727749-72756198 (+)	ENSG00000136122.17	-1.42141	0.0977968	3.15609	0.999285
ENSG00000166860.3	ZBTB39	ENSG00000166860	9880	zinc finger and BTB domain containing 39	protein_coding	50.24	12q13.3	chr12:56998836-57006546 (-)	ENSG00000166860.3	1.59643	0.0978157	3.1557	0.999285
ENSG00000185480.11	PARPBP	ENSG00000185480	55010	PARP1 binding protein	protein_coding	36.45	12q23.2	chr12:102120185-102197520 (+)	ENSG00000185480.11	-1.59991	0.0978437	3.15512	0.999285
ENSG00000196943.14	NOP9	ENSG00000196943	161424	NOP9 nucleolar protein	protein_coding	50.63	14q12	chr14:24299850-24309124 (+)	ENSG00000196943.14	0.581599	0.0978809	3.15024	0.999285
ENSG00000197275.14	RAD54B	ENSG00000197275	25788	RAD54 homolog B	protein_coding	36.72	8q22.1	chr8:94371960-94475115 (-)	ENSG00000197275.14	-3.29574	0.0979596	3.15271	0.999285
ENSG00000204947.9	ZNF425	ENSG00000204947	155054	zinc finger protein 425	protein_coding	47.06	7q36.1	chr7:149102784-149126324 (-)	ENSG00000204947.9	-1.72926	0.0979855	3.14807	0.999285
ENSG00000244158.1	NA	ENSG00000244158	NA	novel transcript	lncRNA	48.24	6q22.1	chr6:116460739-116463692 (-)	ENSG00000244158.1	-2.57933	0.0980303	3.15124	0.999285
ENSG00000078098.14	FAP	ENSG00000078098	2191	fibroblast activation protein alpha	protein_coding	36.7	2q24.2	chr2:162170684-162245151 (-)	ENSG00000078098.14	-1.64676	0.0980357	3.15113	0.999285
ENSG00000163534.15	FCRL1	ENSG00000163534	115350	Fc receptor like 1	protein_coding	41.03	1q23.1	chr1:157794403-157820120 (-)	ENSG00000163534.15	-3.10323	0.098065	3.15052	0.999285
ENSG00000130508.11	PXDN	ENSG00000130508	7837	peroxidasin	protein_coding	49.9	2p25.3	chr2:1631887-1744852 (-)	ENSG00000130508.11	0.670502	0.098163	3.1444	0.999285
ENSG00000253755.1	IGHGP	ENSG00000253755	NA	immunoglobulin heavy constant gamma P (non-functional)	IG_C_pseudogene	62.85	14q32.33	chr14:105664633-105669843 (-)	ENSG00000253755.1	-2.85036	0.0981718	3.1483	0.999285
ENSG00000260518.2	BMS1P8	ENSG00000260518	NA	BMS1 pseudogene 8	transcribed_unprocessed_pseudogene	43.18	16p11.2	chr16:33687025-33707213 (-)	ENSG00000260518.2	-3.03174	0.0981873	3.14798	0.999285
ENSG00000110042.8	DTX4	ENSG00000110042	23220	deltex E3 ubiquitin ligase 4	protein_coding	47.6	11q12.1	chr11:59171430-59208588 (+)	ENSG00000110042.8	0.964313	0.0982136	3.14744	0.999285
ENSG00000135334.9	AKIRIN2	ENSG00000135334	55122	akirin 2	protein_coding	40.79	6q15	chr6:87674860-87702233 (-)	ENSG00000135334.9	-0.992082	0.0982568	3.14654	0.999285
ENSG00000102543.14	CDADC1	ENSG00000102543	81602	cytidine and dCMP deaminase domain containing 1	protein_coding	38.43	13q14.2	chr13:49247925-49293485 (+)	ENSG00000102543.14	-1.81369	0.0983892	3.14381	0.999285
ENSG00000135272.10	MDFIC	ENSG00000135272	29969	MyoD family inhibitor domain containing	protein_coding	36.79	7q31.1	chr7:114922154-115019202 (+)	ENSG00000135272.10	-0.816374	0.0984121	3.14238	0.999285
ENSG00000237286.1	CARD11-AS1	ENSG00000237286	NA	CARD11 antisense RNA 1	lncRNA	47.73	7p22.2	chr7:2944035-2947091 (+)	ENSG00000237286.1	2.56172	0.0984381	3.1428	0.999285
ENSG00000203710.11	CR1	ENSG00000203710	1378	complement C3b/C4b receptor 1 (Knops blood group)	protein_coding	39.16	1q32.2	chr1:207496147-207641765 (+)	ENSG00000203710.11	-1.17519	0.0984931	3.14166	0.999285
ENSG00000163482.12	STK36	ENSG00000163482	27148	serine/threonine kinase 36	protein_coding	46.04	2q35	chr2:218672069-218702716 (+)	ENSG00000163482.12	0.783318	0.0985276	3.14095	0.999285
ENSG00000163545.10	NUAK2	ENSG00000163545	81788	NUAK family kinase 2	protein_coding	51.28	1q32.1	chr1:205302063-205321760 (-)	ENSG00000163545.10	1.67344	0.0985372	3.14075	0.999285
ENSG00000198189.11	HSD17B11	ENSG00000198189	51170	hydroxysteroid 17-beta dehydrogenase 11	protein_coding	39.84	4q22.1	chr4:87336515-87391188 (-)	ENSG00000198189.11	-0.702968	0.0985614	3.13618	0.999285
ENSG00000145826.9	LECT2	ENSG00000145826	3950	leukocyte cell derived chemotaxin 2	protein_coding	38.09	5q31.1	chr5:135922279-135954983 (-)	ENSG00000145826.9	-2.31619	0.0986264	3.13891	0.999285
ENSG00000104147.9	OIP5	ENSG00000104147	11339	Opa interacting protein 5	protein_coding	45.43	15q15.1	chr15:41309273-41332591 (-)	ENSG00000104147.9	-1.6176	0.098684	3.13385	0.999285
ENSG00000144229.12	THSD7B	ENSG00000144229	80731	thrombospondin type 1 domain containing 7B	protein_coding	37.67	2q22.1	chr2:136765545-137677718 (+)	ENSG00000144229.12	-1.94588	0.0987385	3.1366	0.999285
ENSG00000180096.12	SEPTIN1	ENSG00000180096	1731	septin 1	protein_coding	52.75	16p11.2	chr16:30378133-30395991 (-)	ENSG00000180096.12	-0.867656	0.0988324	3.13062	0.999285
ENSG00000155100.11	OTUD6B	ENSG00000155100	51633	OTU deubiquitinase 6B	protein_coding	34.94	8q21.3	chr8:91070196-91087095 (+)	ENSG00000155100.11	-0.998671	0.0989145	3.12986	0.999285
ENSG00000100077.15	GRK3	ENSG00000100077	157	G protein-coupled receptor kinase 3	protein_coding	40.6	22q12.1	chr22:25564675-25729294 (+)	ENSG00000100077.15	-0.717767	0.098927	3.12886	0.999285
ENSG00000104327.7	CALB1	ENSG00000104327	793	calbindin 1	protein_coding	36.25	8q21.3	chr8:90058608-90095475 (-)	ENSG00000104327.7	-2.43375	0.0989733	3.13178	0.999285
ENSG00000133475.17	GGT2	ENSG00000133475	728441	gamma-glutamyltransferase 2	protein_coding	54.52	22q11.21	chr22:21207973-21227637 (-)	ENSG00000133475.17	-2.77956	0.0990882	3.12943	0.999285
ENSG00000225264.3	ZNRF2P2	ENSG00000225264	NA	zinc and ring finger 2 pseudogene 2	transcribed_processed_pseudogene	40.97	7p14.3	chr7:29598795-29685255 (-)	ENSG00000225264.3	1.95127	0.099131	3.1245	0.999285
ENSG00000117602.12	RCAN3	ENSG00000117602	11123	RCAN family member 3	protein_coding	42.26	1p36.11	chr1:24502351-24541040 (+)	ENSG00000117602.12	-1.35275	0.0991843	3.12342	0.999285
ENSG00000105695.15	MAG	ENSG00000105695	4099	myelin associated glycoprotein	protein_coding	54.41	19q13.12	chr19:35292125-35313807 (+)	ENSG00000105695.15	3.07223	0.0992761	3.12558	0.999285
ENSG00000108733.10	PEX12	ENSG00000108733	5193	peroxisomal biogenesis factor 12	protein_coding	42.42	17q12	chr17:35574795-35578863 (-)	ENSG00000108733.10	-1.3331	0.0993591	3.12388	0.999285
ENSG00000130830.15	MPP1	ENSG00000130830	4354	membrane palmitoylated protein 1	protein_coding	41.68	Xq28	chrX:154778684-154821007 (-)	ENSG00000130830.15	1.16426	0.0995301	3.1204	0.999285
ENSG00000256870.3	SLC5A8	ENSG00000256870	160728	solute carrier family 5 member 8	protein_coding	38.28	12q23.2	chr12:101155493-101210238 (-)	ENSG00000256870.3	-2.4571	0.0996026	3.11892	0.999285
ENSG00000158683.8	PKD1L1	ENSG00000158683	168507	polycystin 1 like 1, transient receptor potential channel interacting	protein_coding	44.1	7p12.3	chr7:47740202-47948491 (-)	ENSG00000158683.8	-1.3191	0.0996123	3.11872	0.999285
ENSG00000174876.16	AMY1B	ENSG00000174876	277	amylase alpha 1B	protein_coding	34.59	1p21.1	chr1:103687415-103696680 (-)	ENSG00000174876.16	-3.36247	0.0996386	3.11819	0.999285
ENSG00000229020.4	AKR7A2P1	ENSG00000229020	NA	aldo-keto reductase family 7 member A2 pseudogene 1	processed_pseudogene	58.91	1p13.2	chr1:112923423-112924337 (+)	ENSG00000229020.4	-2.00905	0.0996749	3.11404	0.999285
ENSG00000126217.21	MCF2L	ENSG00000126217	23263	MCF.2 cell line derived transforming sequence like	protein_coding	54.36	13q34	chr13:112894378-113099742 (+)	ENSG00000126217.21	1.17934	0.0997191	3.11655	0.999285
ENSG00000161082.13	CELF5	ENSG00000161082	60680	CUGBP Elav-like family member 5	protein_coding	53.45	19p13.3	chr19:3224661-3297076 (+)	ENSG00000161082.13	3.24712	0.0997246	3.11644	0.999285
ENSG00000156795.8	WDYHV1	ENSG00000156795	55093	WDYHV motif containing 1	protein_coding	44.83	8q24.13	chr8:123416726-123470028 (+)	ENSG00000156795.8	-1.45919	0.0997921	3.11506	0.999285
ENSG00000211645.2	IGLV1-50	ENSG00000211645	NA	immunoglobulin lambda variable 1-50 (non-functional)	IG_V_gene	57.28	22q11.22	chr22:22327300-22327814 (+)	ENSG00000211645.2	2.61228	0.0998248	3.1144	0.999285
ENSG00000244161.1	FLNB-AS1	ENSG00000244161	NA	FLNB antisense RNA 1	lncRNA	50.4	3p14.3	chr3:58162547-58170636 (-)	ENSG00000244161.1	0.96401	0.0998733	3.11298	0.999285
ENSG00000136244.12	IL6	ENSG00000136244	3569	interleukin 6	protein_coding	45.63	7p15.3	chr7:22725884-22732002 (+)	ENSG00000136244.12	-2.59249	0.0998801	3.11328	0.999285
ENSG00000260740.2	NA	ENSG00000260740	NA	novel transcript, antisense to SLC5A2	lncRNA	67.85	16p11.2	chr16:31487370-31488492 (-)	ENSG00000260740.2	2.73391	0.0998981	3.11291	0.999285
ENSG00000185842.15	DNAH14	ENSG00000185842	127602	dynein axonemal heavy chain 14	protein_coding	37.4	1q42.12	chr1:224896262-225399292 (+)	ENSG00000185842.15	-1.23109	0.0999333	3.1122	0.999285
ENSG00000162894.12	FCMR	ENSG00000162894	9214	Fc fragment of IgM receptor	protein_coding	48.29	1q32.1	chr1:206903317-206923247 (-)	ENSG00000162894.12	-1.46316	0.100035	3.11014	0.999285
ENSG00000146833.15	TRIM4	ENSG00000146833	89122	tripartite motif containing 4	protein_coding	43.25	7q22.1	chr7:99876958-99919600 (-)	ENSG00000146833.15	0.641824	0.100045	3.10593	0.999285
ENSG00000255811.1	NA	ENSG00000255811	NA	novel transcript, antisense to GJB4 and GJB3	lncRNA	50.6	1p34.3	chr1:34761426-34788097 (-)	ENSG00000255811.1	-2.99896	0.100262	3.10554	0.999285
ENSG00000266524.3	GDF10	ENSG00000266524	2662	growth differentiation factor 10	protein_coding	52.96	10q11.22	chr10:47300197-47313577 (+)	ENSG00000266524.3	3.23489	0.100372	3.10333	0.999285
ENSG00000105676.14	ARMC6	ENSG00000105676	93436	armadillo repeat containing 6	protein_coding	51.45	19p13.11	chr19:19033575-19060311 (+)	ENSG00000105676.14	0.744021	0.100385	3.09907	0.999285
ENSG00000143365.19	RORC	ENSG00000143365	6097	RAR related orphan receptor C	protein_coding	53.06	1q21.3	chr1:151806071-151831845 (-)	ENSG00000143365.19	1.06122	0.100396	3.10284	0.999285
ENSG00000243970.3	PPIEL	ENSG00000243970	NA	peptidylprolyl isomerase E like pseudogene	transcribed_unprocessed_pseudogene	47.67	1p34.3	chr1:39522280-39559671 (-)	ENSG00000243970.3	1.92295	0.100421	3.09879	0.999285
ENSG00000144791.10	LIMD1	ENSG00000144791	8994	LIM domains containing 1	protein_coding	46.55	3p21.31	chr3:45555394-45686341 (+)	ENSG00000144791.10	0.651126	0.100441	3.09794	0.999285
ENSG00000269293.3	ZSCAN16-AS1	ENSG00000269293	NA	ZSCAN16 antisense RNA 1	lncRNA	39.19	6p22.1	chr6:28015122-28137293 (-)	ENSG00000269293.3	-1.9791	0.100459	3.09795	0.999285
ENSG00000057294.14	PKP2	ENSG00000057294	5318	plakophilin 2	protein_coding	40.8	12p11.21	chr12:32790745-32896840 (-)	ENSG00000057294.14	1.00338	0.100505	3.10065	0.999285
ENSG00000150667.8	FSIP1	ENSG00000150667	161835	fibrous sheath interacting protein 1	protein_coding	38.59	15q14	chr15:39588357-39782841 (-)	ENSG00000150667.8	0.864127	0.100522	3.10031	0.999285
ENSG00000136068.14	FLNB	ENSG00000136068	2317	filamin B	protein_coding	46.61	3p14.3	chr3:58008400-58172251 (+)	ENSG00000136068.14	1.02982	0.100554	3.0994	0.999285
ENSG00000279569.1	NA	ENSG00000279569	NA	novel transcript	TEC	65.95	16q22.1	chr16:70661667-70665836 (+)	ENSG00000279569.1	0.960743	0.10056	3.09954	0.999285
ENSG00000133392.18	MYH11	ENSG00000133392	4629	myosin heavy chain 11	protein_coding	48.16	16p13.11	chr16:15703135-15857028 (-)	ENSG00000133392.18	1.00943	0.100712	3.09648	0.999285
ENSG00000175575.12	PAAF1	ENSG00000175575	80227	proteasomal ATPase associated factor 1	protein_coding	42.99	11q13.4	chr11:73876699-73931124 (+)	ENSG00000175575.12	-0.747906	0.100898	3.08879	0.999285
ENSG00000205871.5	RPS3AP47	ENSG00000205871	NA	ribosomal protein S3a pseudogene 47	processed_pseudogene	42.17	15q15.2	chr15:43115702-43116493 (-)	ENSG00000205871.5	-2.05099	0.100958	3.08774	0.999285
ENSG00000139679.15	LPAR6	ENSG00000139679	10161	lysophosphatidic acid receptor 6	protein_coding	36.98	13q14.2	chr13:48389567-48444704 (-)	ENSG00000139679.15	-0.69686	0.101072	3.08787	0.999285
ENSG00000119899.13	SLC17A5	ENSG00000119899	26503	solute carrier family 17 member 5	protein_coding	42.17	6q13	chr6:73593379-73653992 (-)	ENSG00000119899.13	-0.624719	0.101086	3.08503	0.999285
ENSG00000138623.10	SEMA7A	ENSG00000138623	8482	semaphorin 7A (John Milton Hagen blood group)	protein_coding	57.81	15q24.1	chr15:74409289-74433958 (-)	ENSG00000138623.10	1.64502	0.101103	3.08865	0.999285
ENSG00000113108.19	APBB3	ENSG00000113108	10307	amyloid beta precursor protein binding family B member 3	protein_coding	53.75	5q31.3	chr5:140558268-140564781 (-)	ENSG00000113108.19	0.887911	0.101201	3.08668	0.999285
ENSG00000205209.7	SCGB2B2	ENSG00000205209	284402	secretoglobin family 2B member 2	protein_coding	42.31	19q13.11	chr19:34593329-34675699 (-)	ENSG00000205209.7	2.49065	0.101277	3.08517	0.999285
ENSG00000152413.15	HOMER1	ENSG00000152413	9456	homer scaffold protein 1	protein_coding	37.2	5q14.1	chr5:79372636-79514134 (-)	ENSG00000152413.15	-1.33975	0.101287	3.08497	0.999285
ENSG00000160539.6	PLPP7	ENSG00000160539	84814	phospholipid phosphatase 7 (inactive)	protein_coding	51.73	9q34.13	chr9:131289459-131359022 (+)	ENSG00000160539.6	2.232	0.101436	3.082	0.999285
ENSG00000177054.14	ZDHHC13	ENSG00000177054	54503	zinc finger DHHC-type containing 13	protein_coding	37.99	11p15.1	chr11:19117099-19176422 (+)	ENSG00000177054.14	-0.707863	0.101459	3.0776	0.999285
ENSG00000181240.14	SLC25A41	ENSG00000181240	284427	solute carrier family 25 member 41	protein_coding	50.86	19p13.3	chr19:6426037-6433779 (-)	ENSG00000181240.14	3.22466	0.101463	3.08147	0.999285
ENSG00000143772.9	ITPKB	ENSG00000143772	3707	inositol-trisphosphate 3-kinase B	protein_coding	49.82	1q42.12	chr1:226631690-226739323 (-)	ENSG00000143772.9	0.795532	0.101591	3.07892	0.999285
ENSG00000254324.3	MIR151A	ENSG00000254324	NA	microRNA 151a	miRNA	52.22	8q24.3	chr8:140732564-140732653 (-)	ENSG00000254324.3	1.96384	0.101635	3.07805	0.999285
ENSG00000188452.14	CERKL	ENSG00000188452	375298	ceramide kinase like	protein_coding	37.01	2q31.3	chr2:181536672-181680665 (-)	ENSG00000188452.14	-0.860993	0.101727	3.07623	0.999285
ENSG00000124535.16	WRNIP1	ENSG00000124535	56897	WRN helicase interacting protein 1	protein_coding	44.71	6p25.2	chr6:2765393-2786952 (+)	ENSG00000124535.16	0.515552	0.101837	3.07012	0.999285
ENSG00000122133.17	PAEP	ENSG00000122133	5047	progestagen associated endometrial protein	protein_coding	57.92	9q34.3	chr9:135561756-135566955 (+)	ENSG00000122133.17	-3.42499	0.10187	3.07339	0.999285
ENSG00000225934.2	NA	ENSG00000225934	NA	novel pseudogene	processed_pseudogene	35.17	1q42.13	chr1:227598424-227599094 (-)	ENSG00000225934.2	-2.53453	0.102028	3.07025	0.999285
ENSG00000159593.15	NAE1	ENSG00000159593	8883	NEDD8 activating enzyme E1 subunit 1	protein_coding	46.31	16q22.1	chr16:66802875-66873256 (-)	ENSG00000159593.15	-0.56041	0.102036	3.06618	0.999285
ENSG00000035499.13	DEPDC1B	ENSG00000035499	55789	DEP domain containing 1B	protein_coding	38.63	5q12.1	chr5:60596912-60700190 (-)	ENSG00000035499.13	-1.95857	0.102128	3.06829	0.999285
ENSG00000136872.20	ALDOB	ENSG00000136872	229	aldolase, fructose-bisphosphate B	protein_coding	40.95	9q31.1	chr9:101420560-101449664 (-)	ENSG00000136872.20	-3.17702	0.102152	3.06781	0.999285
ENSG00000256293.2	NA	ENSG00000256293	NA	ATPase, H+ transporting, lysosomal 31kDa, V1 subunit E1 (ATP6V1E1) pseudogene	processed_pseudogene	42.9	12q14.2	chr12:64338178-64338797 (-)	ENSG00000256293.2	-2.1714	0.102183	3.06542	0.999285
ENSG00000197969.14	VPS13A	ENSG00000197969	23230	vacuolar protein sorting 13 homolog A	protein_coding	35.88	9q21.2	chr9:77177445-77421537 (+)	ENSG00000197969.14	-0.9074	0.102217	3.06261	0.999285
ENSG00000147041.12	SYTL5	ENSG00000147041	94122	synaptotagmin like 5	protein_coding	37.6	Xp11.4	chrX:38006553-38128819 (+)	ENSG00000147041.12	-3.30333	0.102246	3.06596	0.999285
ENSG00000163563.8	MNDA	ENSG00000163563	4332	myeloid cell nuclear differentiation antigen	protein_coding	34.66	1q23.1	chr1:158831351-158849506 (+)	ENSG00000163563.8	-0.977644	0.102264	3.06169	0.999285
ENSG00000163736.4	PPBP	ENSG00000163736	5473	pro-platelet basic protein	protein_coding	38.3	4q13.3	chr4:73986439-73988190 (-)	ENSG00000163736.4	-3.06402	0.102293	3.06502	0.999285
ENSG00000177350.6	RPL13AP3	ENSG00000177350	NA	ribosomal protein L13a pseudogene 3	transcribed_processed_pseudogene	48.41	14q22.3	chr14:55766177-55767717 (+)	ENSG00000177350.6	2.0455	0.10237	3.06146	0.999285
ENSG00000163577.8	EIF5A2	ENSG00000163577	56648	eukaryotic translation initiation factor 5A2	protein_coding	38.2	3q26.2	chr3:170888418-170908644 (-)	ENSG00000163577.8	-2.12612	0.102405	3.06281	0.999285
ENSG00000234118.1	RPL13AP6	ENSG00000234118	NA	ribosomal protein L13a pseudogene 6	processed_pseudogene	55.72	10q25.2	chr10:110936622-110937233 (-)	ENSG00000234118.1	1.48763	0.102508	3.0569	0.999285
ENSG00000147434.8	CHRNA6	ENSG00000147434	8973	cholinergic receptor nicotinic alpha 6 subunit	protein_coding	44.71	8p11.21	chr8:42752620-42796392 (-)	ENSG00000147434.8	-2.55392	0.102512	3.06072	0.999285
ENSG00000227480.2	CCDC148-AS1	ENSG00000227480	NA	CCDC148 antisense RNA 1	lncRNA	38.12	2q24.1	chr2:158166650-158236169 (+)	ENSG00000227480.2	-1.84745	0.102554	3.05599	0.999285
ENSG00000173918.15	C1QTNF1	ENSG00000173918	114897	C1q and TNF related 1	protein_coding	54.12	17q25.3	chr17:79022814-79049788 (+)	ENSG00000173918.15	1.52107	0.102566	3.05966	0.999285
ENSG00000144161.13	ZC3H8	ENSG00000144161	84524	zinc finger CCCH-type containing 8	protein_coding	38.5	2q14.1	chr2:112211529-112255136 (-)	ENSG00000144161.13	-1.28578	0.102599	3.05901	0.999285
ENSG00000186889.10	TMEM17	ENSG00000186889	200728	transmembrane protein 17	protein_coding	39.28	2p15	chr2:62500218-62511894 (-)	ENSG00000186889.10	-1.92622	0.102728	3.05611	0.999285
ENSG00000131203.13	IDO1	ENSG00000131203	3620	indoleamine 2,3-dioxygenase 1	protein_coding	39.07	8p11.21	chr8:39902275-39928790 (+)	ENSG00000131203.13	-1.20571	0.102754	3.05595	0.999285
ENSG00000183840.7	GPR39	ENSG00000183840	2863	G protein-coupled receptor 39	protein_coding	42.9	2q21.2	chr2:132416805-132646582 (+)	ENSG00000183840.7	1.64101	0.102828	3.05452	0.999285
ENSG00000189433.7	GJB4	ENSG00000189433	127534	gap junction protein beta 4	protein_coding	55.91	1p34.3	chr1:34759740-34762327 (+)	ENSG00000189433.7	-2.52344	0.102837	3.05434	0.999285
ENSG00000134551.13	PRH2	ENSG00000134551	5555	proline rich protein HaeIII subfamily 2	protein_coding	38.25	12p13.2	chr12:10929236-10934845 (+)	ENSG00000134551.13	-1.5159	0.102867	3.04986	0.999285
ENSG00000055044.11	NOP58	ENSG00000055044	51602	NOP58 ribonucleoprotein	protein_coding	41.15	2q33.1	chr2:202265736-202303661 (+)	ENSG00000055044.11	-0.491136	0.102869	3.04983	0.999285
ENSG00000176083.17	ZNF683	ENSG00000176083	257101	zinc finger protein 683	protein_coding	52.46	1p36.11	chr1:26361634-26374522 (-)	ENSG00000176083.17	2.4056	0.102894	3.05322	0.999285
ENSG00000169752.17	NRG4	ENSG00000169752	145957	neuregulin 4	protein_coding	38.21	15q24.2	chr15:75935969-76059795 (-)	ENSG00000169752.17	-2.46728	0.102914	3.05283	0.999285
ENSG00000114854.8	TNNC1	ENSG00000114854	7134	troponin C1, slow skeletal and cardiac type	protein_coding	59.55	3p21.1	chr3:52451100-52454041 (-)	ENSG00000114854.8	3.27113	0.103088	3.04943	0.999285
ENSG00000228653.2	HNRNPCP7	ENSG00000228653	NA	heterogeneous nuclear ribonucleoprotein C pseudogene 7	processed_pseudogene	46.41	7q11.21	chr7:64500825-64501729 (+)	ENSG00000228653.2	-2.18615	0.103187	3.04719	0.999285
ENSG00000167157.11	PRRX2	ENSG00000167157	51450	paired related homeobox 2	protein_coding	54.69	9q34.11	chr9:129665647-129722674 (+)	ENSG00000167157.11	-3.41379	0.103193	3.04738	0.999285
ENSG00000187527.11	ATP13A5	ENSG00000187527	344905	ATPase 13A5	protein_coding	39.46	3q29	chr3:193274789-193378820 (-)	ENSG00000187527.11	-3.14188	0.103428	3.0428	0.999285
ENSG00000257599.3	OVCH1-AS1	ENSG00000257599	NA	OVCH1 antisense RNA 1	lncRNA	37.75	12p11.22	chr12:29389289-29487488 (+)	ENSG00000257599.3	-1.98613	0.103569	3.03723	0.999285
ENSG00000211659.2	IGLV3-25	ENSG00000211659	NA	immunoglobulin lambda variable 3-25	IG_V_gene	57.69	22q11.22	chr22:22686726-22687271 (+)	ENSG00000211659.2	-2.73608	0.10358	3.03984	0.999285
ENSG00000155542.12	SETD9	ENSG00000155542	133383	SET domain containing 9	protein_coding	38.6	5q11.2	chr5:56909260-56925532 (+)	ENSG00000155542.12	-1.19963	0.103585	3.03974	0.999285
ENSG00000095209.12	TMEM38B	ENSG00000095209	55151	transmembrane protein 38B	protein_coding	37.53	9q31.2	chr9:105694541-105776629 (+)	ENSG00000095209.12	-0.776591	0.103608	3.03545	0.999285
ENSG00000181355.21	OFCC1	ENSG00000181355	NA	orofacial cleft 1 candidate 1	transcribed_unitary_pseudogene	38.27	6p24.3	chr6:9596110-10211608 (-)	ENSG00000181355.21	-3.18106	0.103758	3.03639	0.999285
ENSG00000267026.5	NA	ENSG00000267026	102724684	novel transcript, antisense to GALNT12	lncRNA	45.09	9q22.33	chr9:98847172-98872415 (-)	ENSG00000267026.5	1.5655	0.103763	3.03501	0.999285
ENSG00000255847.5	NA	ENSG00000255847	NA	novel transcript	lncRNA	52.5	11q13.4	chr11:73963657-73970287 (-)	ENSG00000255847.5	2.01225	0.103775	3.03606	0.999285
ENSG00000163512.14	AZI2	ENSG00000163512	64343	5-azacytidine induced 2	protein_coding	34.16	3p24.1	chr3:28315003-28349050 (-)	ENSG00000163512.14	-0.726049	0.103797	3.03179	0.999285
ENSG00000122477.12	LRRC39	ENSG00000122477	127495	leucine rich repeat containing 39	protein_coding	36.25	1p21.2	chr1:100148449-100178273 (-)	ENSG00000122477.12	-1.28047	0.103869	3.03424	0.999285
ENSG00000204764.14	RANBP17	ENSG00000204764	64901	RAN binding protein 17	protein_coding	37.4	5q35.1	chr5:170861870-171300015 (+)	ENSG00000204764.14	-1.33322	0.103905	3.03355	0.999285
ENSG00000115946.8	PNO1	ENSG00000115946	56902	partner of NOB1 homolog	protein_coding	40.98	2p14	chr2:68157888-68176238 (+)	ENSG00000115946.8	-0.886545	0.103909	3.0321	0.999285
ENSG00000185483.12	ROR1	ENSG00000185483	4919	receptor tyrosine kinase like orphan receptor 1	protein_coding	40.97	1p31.3	chr1:63774017-64181498 (+)	ENSG00000185483.12	-0.997926	0.103937	3.03294	0.999285
ENSG00000248333.8	CDK11B	ENSG00000248333	984	cyclin dependent kinase 11B	protein_coding	51.91	1p36.33	chr1:1635227-1659012 (-)	ENSG00000248333.8	0.684579	0.103948	3.02889	0.999285
ENSG00000114021.12	NIT2	ENSG00000114021	56954	nitrilase family member 2	protein_coding	42.95	3q12.2	chr3:100334739-100361635 (+)	ENSG00000114021.12	-1.00434	0.104	3.03171	0.999285
ENSG00000204514.10	ZNF814	ENSG00000204514	730051	zinc finger protein 814	protein_coding	46.12	19q13.43	chr19:57848731-57889074 (-)	ENSG00000204514.10	0.690914	0.104001	3.0311	0.999285
ENSG00000227375.6	DLG1-AS1	ENSG00000227375	NA	DLG1 antisense RNA 1	lncRNA	46.4	3q29	chr3:197298252-197303755 (+)	ENSG00000227375.6	2.91447	0.104061	3.03053	0.999285
ENSG00000273983.1	H3C8	ENSG00000273983	8355	H3 clustered histone 8	protein_coding	42.68	6p22.2	chr6:26269405-26271815 (-)	ENSG00000273983.1	-1.46934	0.104187	3.02428	0.999285
ENSG00000155755.19	TMEM237	ENSG00000155755	65062	transmembrane protein 237	protein_coding	38.83	2q33.1	chr2:201620184-201643570 (-)	ENSG00000155755.19	-1.00638	0.104286	3.0262	0.999285
ENSG00000250751.1	NA	ENSG00000250751	NA	novel transcript	lncRNA	48.84	17q21.33	chr17:49708334-49720060 (+)	ENSG00000250751.1	3.0132	0.104317	3.0256	0.999285
ENSG00000078687.17	TNRC6C	ENSG00000078687	57690	trinucleotide repeat containing adaptor 6C	protein_coding	42.22	17q25.3	chr17:77959240-78108835 (+)	ENSG00000078687.17	0.589745	0.104359	3.02097	0.999285
ENSG00000173482.16	PTPRM	ENSG00000173482	5797	protein tyrosine phosphatase receptor type M	protein_coding	40.1	18p11.23	chr18:7566782-8406861 (+)	ENSG00000173482.16	1.14945	0.104487	3.02233	0.999285
ENSG00000138376.11	BARD1	ENSG00000138376	580	BRCA1 associated RING domain 1	protein_coding	36.37	2q35	chr2:214725646-214809683 (-)	ENSG00000138376.11	-1.03879	0.104509	3.02191	0.999285
ENSG00000111802.14	TDP2	ENSG00000111802	51567	tyrosyl-DNA phosphodiesterase 2	protein_coding	38.83	6p22.3	chr6:24649979-24666930 (-)	ENSG00000111802.14	-0.552541	0.104547	3.01736	0.999285
ENSG00000107949.17	BCCIP	ENSG00000107949	56647	BRCA2 and CDKN1A interacting protein	protein_coding	42.86	10q26.2	chr10:125823546-125853695 (+)	ENSG00000107949.17	-0.640763	0.10456	3.01713	0.999285
ENSG00000083838.16	ZNF446	ENSG00000083838	55663	zinc finger protein 446	protein_coding	59.14	19q13.43	chr19:58474017-58481230 (+)	ENSG00000083838.16	1.65032	0.104616	3.01985	0.999285
ENSG00000131437.15	KIF3A	ENSG00000131437	11127	kinesin family member 3A	protein_coding	36.68	5q31.1	chr5:132692628-132737638 (-)	ENSG00000131437.15	-0.654523	0.104656	3.01562	0.999285
ENSG00000250698.1	NA	ENSG00000250698	NA	novel transcript	lncRNA	42.16	4q31.1	chr4:140128015-140134565 (+)	ENSG00000250698.1	-1.99885	0.104789	3.01653	0.999285
ENSG00000159842.15	ABR	ENSG00000159842	29	ABR activator of RhoGEF and GTPase	protein_coding	55.27	17p13.3	chr17:1003518-1229738 (-)	ENSG00000159842.15	0.684205	0.104802	3.0154	0.999285
ENSG00000251453.1	HAUS1P1	ENSG00000251453	NA	HAUS augmin like complex subunit 1 pseudogene 1	processed_pseudogene	40.87	5q31.3	chr5:140581504-140582335 (+)	ENSG00000251453.1	-2.62742	0.104932	3.0138	0.999285
ENSG00000162624.14	LHX8	ENSG00000162624	431707	LIM homeobox 8	protein_coding	39.78	1p31.1	chr1:75128434-75161533 (+)	ENSG00000162624.14	-3.20154	0.104981	3.01286	0.999285
ENSG00000101004.15	NINL	ENSG00000101004	22981	ninein like	protein_coding	49.07	20p11.21	chr20:25452697-25585531 (-)	ENSG00000101004.15	0.954661	0.105084	3.01091	0.999285
ENSG00000141750.7	STAC2	ENSG00000141750	342667	SH3 and cysteine rich domain 2	protein_coding	57.83	17q12	chr17:39210541-39225945 (-)	ENSG00000141750.7	3.47289	0.105117	3.01028	0.999285
ENSG00000114388.14	NPRL2	ENSG00000114388	10641	NPR2 like, GATOR1 complex subunit	protein_coding	56.13	3p21.31	chr3:50347330-50350826 (-)	ENSG00000114388.14	1.00021	0.105151	3.0063	0.999285
ENSG00000180846.8	CSNK1G2-AS1	ENSG00000180846	NA	CSNK1G2 antisense RNA 1	lncRNA	62.89	19p13.3	chr19:1952531-1954586 (-)	ENSG00000180846.8	2.0365	0.105182	3.00718	0.999285
ENSG00000128973.13	CLN6	ENSG00000128973	54982	CLN6 transmembrane ER protein	protein_coding	47.26	15q23	chr15:68206992-68257211 (-)	ENSG00000128973.13	0.877666	0.10521	3.0085	0.999285
ENSG00000169019.11	COMMD8	ENSG00000169019	54951	COMM domain containing 8	protein_coding	36.36	4p12	chr4:47450787-47463702 (-)	ENSG00000169019.11	-1.1984	0.105302	3.00658	0.999285
ENSG00000133640.20	LRRIQ1	ENSG00000133640	84125	leucine rich repeats and IQ motif containing 1	protein_coding	33.34	12q21.31	chr12:85036314-85264457 (+)	ENSG00000133640.20	-1.66094	0.105398	3.00493	0.999285
ENSG00000211879.1	TRAJ10	ENSG00000211879	NA	T cell receptor alpha joining 10	TR_J_gene	48.44	14q11.2	chr14:22533497-22533560 (+)	ENSG00000211879.1	-2.61543	0.10552	3.0026	0.999285
ENSG00000159200.18	RCAN1	ENSG00000159200	1827	regulator of calcineurin 1	protein_coding	44.23	21q22.12	chr21:34513142-34615113 (-)	ENSG00000159200.18	-0.705955	0.105601	2.9973	0.999285
ENSG00000125538.12	IL1B	ENSG00000125538	3553	interleukin 1 beta	protein_coding	45.51	2q14.1	chr2:112829751-112836816 (-)	ENSG00000125538.12	-1.6443	0.105618	3.00075	0.999285
ENSG00000210140.1	MT-TC	ENSG00000210140	NA	mitochondrially encoded tRNA-Cys (UGU/C)	Mt_tRNA	45.45	MTNA	chrMT:5761-5826 (-)	ENSG00000210140.1	-2.14751	0.105689	2.999	0.999285
ENSG00000141556.21	TBCD	ENSG00000141556	6904	tubulin folding cofactor D	protein_coding	52.84	17q25.3	chr17:82752065-82945914 (+)	ENSG00000141556.21	0.639655	0.105746	2.99457	0.999285
ENSG00000131368.8	MRPS25	ENSG00000131368	64432	mitochondrial ribosomal protein S25	protein_coding	47.96	3p25.1	chr3:15042460-15065317 (-)	ENSG00000131368.8	0.85222	0.105777	2.99406	0.999285
ENSG00000104497.14	SNX16	ENSG00000104497	64089	sorting nexin 16	protein_coding	35.17	8q21.13	chr8:81799581-81842866 (-)	ENSG00000104497.14	-1.21838	0.105798	2.99735	0.999285
ENSG00000169905.12	TOR1AIP2	ENSG00000169905	163590	torsin 1A interacting protein 2	protein_coding	38.85	1q25.2	chr1:179839967-179877803 (-)	ENSG00000169905.12	0.691166	0.105809	2.99617	0.999285
ENSG00000119471.15	HSDL2	ENSG00000119471	84263	hydroxysteroid dehydrogenase like 2	protein_coding	40.76	9q32	chr9:112380080-112472405 (+)	ENSG00000119471.15	-1.10168	0.10585	2.99634	0.999285
ENSG00000117643.14	MAN1C1	ENSG00000117643	57134	mannosidase alpha class 1C member 1	protein_coding	48.51	1p36.11	chr1:25617468-25786207 (+)	ENSG00000117643.14	1.76853	0.105874	2.9959	0.999285
ENSG00000176601.13	MAP3K19	ENSG00000176601	80122	mitogen-activated protein kinase kinase kinase 19	protein_coding	41.95	2q21.3	chr2:134964485-135047468 (-)	ENSG00000176601.13	-2.0541	0.105888	2.99564	0.999285
ENSG00000135605.13	TEC	ENSG00000135605	7006	tec protein tyrosine kinase	protein_coding	40.43	4p11	chr4:48135783-48269838 (-)	ENSG00000135605.13	-0.983873	0.105947	2.99453	0.999285
ENSG00000175463.12	TBC1D10C	ENSG00000175463	374403	TBC1 domain family member 10C	protein_coding	61.91	11q13.2	chr11:67403915-67410089 (+)	ENSG00000175463.12	1.18438	0.105988	2.99241	0.999285
ENSG00000166166.13	TRMT61A	ENSG00000166166	115708	tRNA methyltransferase 61A	protein_coding	64.22	14q32.33	chr14:103529196-103537073 (+)	ENSG00000166166.13	1.06976	0.106014	2.99049	0.999285
ENSG00000092200.12	RPGRIP1	ENSG00000092200	57096	RPGR interacting protein 1	protein_coding	44.4	14q11.2	chr14:21287939-21351301 (+)	ENSG00000092200.12	-2.84723	0.106127	2.99113	0.999285
ENSG00000266729.5	DSG1-AS1	ENSG00000266729	NA	DSG1 antisense RNA 1	lncRNA	36.87	18q12.1	chr18:31343368-31426988 (-)	ENSG00000266729.5	-3.52537	0.106146	2.99076	0.999285
ENSG00000163002.13	NUP35	ENSG00000163002	129401	nucleoporin 35	protein_coding	38.01	2q32.1	chr2:183117513-183161680 (+)	ENSG00000163002.13	-0.859051	0.106176	2.98646	0.999285
ENSG00000139324.12	TMTC3	ENSG00000139324	160418	transmembrane O-mannosyltransferase targeting cadherins 3	protein_coding	34.6	12q21.32	chr12:88142296-88199887 (+)	ENSG00000139324.12	-0.538214	0.106254	2.98499	0.999285
ENSG00000250374.4	TRIM75P	ENSG00000250374	NA	tripartite motif containing 75, pseudogene	protein_coding	45.25	4q32.3	chr4:165053864-165060554 (+)	ENSG00000250374.4	-3.25547	0.106274	2.98836	0.999285
ENSG00000254295.1	NA	ENSG00000254295	NA	novel transcript	lncRNA	44.68	5q35.1	chr5:172954907-172957162 (+)	ENSG00000254295.1	-2.71367	0.106307	2.98773	0.999285
ENSG00000143450.16	OAZ3	ENSG00000143450	51686	ornithine decarboxylase antizyme 3	protein_coding	48.79	1q21.3	chr1:151762899-151771334 (+)	ENSG00000143450.16	1.33313	0.106413	2.98487	0.999285
ENSG00000141013.17	GAS8	ENSG00000141013	2622	growth arrest specific 8	protein_coding	52.63	16q24.3	chr16:90019629-90044975 (+)	ENSG00000141013.17	0.562422	0.106487	2.98062	0.999285
ENSG00000196756.13	SNHG17	ENSG00000196756	NA	small nucleolar RNA host gene 17	lncRNA	51.19	20q11.23	chr20:38419638-38435409 (-)	ENSG00000196756.13	1.47737	0.106529	2.97983	0.999285
ENSG00000262209.3	PCDHGB3	ENSG00000262209	56102	protocadherin gamma subfamily B, 3	protein_coding	45.3	5q31.3	chr5:141370242-141512975 (+)	ENSG00000262209.3	1.51553	0.106546	2.98325	0.999285
ENSG00000113460.13	BRIX1	ENSG00000113460	55299	biogenesis of ribosomes BRX1	protein_coding	37.61	5p13.2	chr5:34915677-34925996 (+)	ENSG00000113460.13	-0.897018	0.106573	2.98274	0.999285
ENSG00000101557.15	USP14	ENSG00000101557	9097	ubiquitin specific peptidase 14	protein_coding	38.05	18p11.32	chr18:158383-214629 (+)	ENSG00000101557.15	-0.578092	0.106701	2.97662	0.999285
ENSG00000147003.7	CLTRN	ENSG00000147003	57393	collectrin, amino acid transport regulator	protein_coding	39.71	Xp22.2	chrX:15627318-15675012 (-)	ENSG00000147003.7	-2.14254	0.106727	2.97984	0.999285
ENSG00000170222.12	ADPRM	ENSG00000170222	56985	ADP-ribose/CDP-alcohol diphosphatase, manganese dependent	protein_coding	40.47	17p13.1	chr17:10697594-10711558 (+)	ENSG00000170222.12	-1.25031	0.106743	2.97584	0.999285
ENSG00000140553.18	UNC45A	ENSG00000140553	55898	unc-45 myosin chaperone A	protein_coding	53.82	15q26.1	chr15:90930180-90954093 (+)	ENSG00000140553.18	0.646486	0.10678	2.97581	0.999285
ENSG00000141028.6	CDRT15P1	ENSG00000141028	NA	CMT1A duplicated region transcript 15 pseudogene 1	unprocessed_pseudogene	58.36	17p12	chr17:14024514-14025488 (+)	ENSG00000141028.6	2.74985	0.106804	2.9784	0.999285
ENSG00000188277.10	C15orf62	ENSG00000188277	643338	chromosome 15 open reading frame 62	protein_coding	58.62	15q15.1	chr15:40769980-40772449 (+)	ENSG00000188277.10	1.74819	0.106818	2.97816	0.999285
ENSG00000154188.10	ANGPT1	ENSG00000154188	284	angiopoietin 1	protein_coding	36.05	8q23.1	chr8:107249482-107498055 (-)	ENSG00000154188.10	-1.26691	0.106891	2.97678	0.999285
ENSG00000112343.11	TRIM38	ENSG00000112343	10475	tripartite motif containing 38	protein_coding	40.45	6p22.2	chr6:25962802-25991231 (+)	ENSG00000112343.11	-0.992153	0.106911	2.97642	0.999285
ENSG00000164941.14	INTS8	ENSG00000164941	55656	integrator complex subunit 8	protein_coding	40.21	8q22.1	chr8:94813311-94881746 (+)	ENSG00000164941.14	-0.638563	0.106913	2.97287	0.999285
ENSG00000156049.7	GNA14	ENSG00000156049	9630	G protein subunit alpha 14	protein_coding	42.21	9q21.2	chr9:77423079-77648322 (-)	ENSG00000156049.7	1.68188	0.106934	2.97597	0.999285
ENSG00000164896.20	FASTK	ENSG00000164896	10922	Fas activated serine/threonine kinase	protein_coding	61.75	7q36.1	chr7:151076593-151080866 (-)	ENSG00000164896.20	0.76865	0.107072	2.97341	0.999285
ENSG00000225663.8	MCRIP1	ENSG00000225663	348262	MAPK regulated corepressor interacting protein 1	protein_coding	59.8	17q25.3	chr17:81822361-81833302 (-)	ENSG00000225663.8	0.710284	0.107085	2.96945	0.999285
ENSG00000278934.1	NA	ENSG00000278934	NA	TEC	TEC	50.36	3p13	chr3:73624410-73627626 (+)	ENSG00000278934.1	2.26854	0.107149	2.97196	0.999285
ENSG00000242992.3	FTH1P4	ENSG00000242992	NA	ferritin heavy chain 1 pseudogene 4	processed_pseudogene	47.56	3q21.3	chr3:128764466-128765018 (-)	ENSG00000242992.3	1.43371	0.107194	2.96743	0.999285
ENSG00000234616.9	JRK	ENSG00000234616	8629	Jrk helix-turn-helix protein	protein_coding	56.58	8q24.3	chr8:142657460-142681968 (-)	ENSG00000234616.9	0.680842	0.10738	2.96398	0.999285
ENSG00000135049.15	AGTPBP1	ENSG00000135049	23287	ATP/GTP binding protein 1	protein_coding	36.66	9q21.33	chr9:85546539-85742029 (-)	ENSG00000135049.15	-0.662292	0.107399	2.9651	0.999285
ENSG00000264859.6	DSG2-AS1	ENSG00000264859	NA	DSG2 antisense RNA 1	lncRNA	40.22	18q12.1	chr18:31542146-31556948 (-)	ENSG00000264859.6	1.28156	0.107453	2.96263	0.999285
ENSG00000170537.13	TMC7	ENSG00000170537	79905	transmembrane channel like 7	protein_coding	46.16	16p12.3	chr16:18983934-19063942 (+)	ENSG00000170537.13	-1.65872	0.107498	2.96548	0.999285
ENSG00000167363.14	FN3K	ENSG00000167363	64122	fructosamine 3 kinase	protein_coding	51.26	17q25.3	chr17:82735615-82751196 (+)	ENSG00000167363.14	0.797244	0.107551	2.96451	0.999285
ENSG00000137033.11	IL33	ENSG00000137033	90865	interleukin 33	protein_coding	37.75	9p24.1	chr9:6215786-6257983 (+)	ENSG00000137033.11	-1.91132	0.107624	2.96314	0.999285
ENSG00000153933.10	DGKE	ENSG00000153933	8526	diacylglycerol kinase epsilon	protein_coding	38.37	17q22	chr17:56834107-56869567 (+)	ENSG00000153933.10	-1.14189	0.10763	2.9618	0.999285
ENSG00000124635.8	H2BC11	ENSG00000124635	8970	H2B clustered histone 11	protein_coding	41.7	6p22.1	chr6:27125897-27132750 (-)	ENSG00000124635.8	-1.88802	0.10764	2.96158	0.999285
ENSG00000162814.11	SPATA17	ENSG00000162814	128153	spermatogenesis associated 17	protein_coding	35.7	1q41	chr1:217631324-217871696 (+)	ENSG00000162814.11	-2.0108	0.10787	2.95859	0.999285
ENSG00000205702.11	CYP2D7	ENSG00000205702	1564	cytochrome P450 family 2 subfamily D member 7 (gene/pseudogene)	polymorphic_pseudogene	54.78	22q13.2	chr22:42140203-42149455 (-)	ENSG00000205702.11	1.97974	0.107872	2.95855	0.999285
ENSG00000236398.2	TAS2R39	ENSG00000236398	259285	taste 2 receptor member 39	protein_coding	43.85	7q34	chr7:143183419-143184435 (+)	ENSG00000236398.2	-2.98627	0.107932	2.95746	0.999285
ENSG00000198203.10	SULT1C2	ENSG00000198203	6819	sulfotransferase family 1C member 2	protein_coding	44.42	2q12.3	chr2:108288639-108309915 (+)	ENSG00000198203.10	1.75416	0.107984	2.95648	0.999285
ENSG00000119638.13	NEK9	ENSG00000119638	91754	NIMA related kinase 9	protein_coding	42.1	14q24.3	chr14:75079353-75127344 (-)	ENSG00000119638.13	0.540672	0.107988	2.95275	0.999285
ENSG00000261762.1	NA	ENSG00000261762	NA	novel transcript, antisense to CHRNA5	lncRNA	39.46	15q25.1	chr15:78589123-78591276 (-)	ENSG00000261762.1	-3.00894	0.107989	2.9564	0.999285
ENSG00000153165.18	RGPD3	ENSG00000153165	653489	RANBP2 like and GRIP domain containing 3	protein_coding	40.37	2q12.2	chr2:106391290-106468376 (-)	ENSG00000153165.18	-2.03905	0.108099	2.95437	0.999285
ENSG00000113532.13	ST8SIA4	ENSG00000113532	7903	ST8 alpha-N-acetyl-neuraminide alpha-2,8-sialyltransferase 4	protein_coding	34.13	5q21.1	chr5:100806933-100903282 (-)	ENSG00000113532.13	-0.869951	0.10815	2.95343	0.999285
ENSG00000230701.2	FBXW4P1	ENSG00000230701	NA	F-box and WD repeat domain containing 4 pseudogene 1	processed_pseudogene	58.69	22q11.23	chr22:23262767-23265005 (+)	ENSG00000230701.2	-1.57102	0.108215	2.94857	0.999285
ENSG00000142892.15	PIGK	ENSG00000142892	10026	phosphatidylinositol glycan anchor biosynthesis class K	protein_coding	35.84	1p31.1	chr1:77088989-77219430 (-)	ENSG00000142892.15	-0.634406	0.108299	2.94703	0.999285
ENSG00000137500.9	CCDC90B	ENSG00000137500	60492	coiled-coil domain containing 90B	protein_coding	37.59	11q14.1	chr11:83259097-83286407 (-)	ENSG00000137500.9	-0.687237	0.108317	2.94814	0.999285
ENSG00000145283.8	SLC10A6	ENSG00000145283	345274	solute carrier family 10 member 6	protein_coding	40.94	4q21.3	chr4:86823468-86849384 (-)	ENSG00000145283.8	-2.03433	0.108334	2.95004	0.999285
ENSG00000163507.14	CIP2A	ENSG00000163507	57650	cell proliferation regulating inhibitor of protein phosphatase 2A	protein_coding	34.15	3q13.13	chr3:108549864-108589644 (-)	ENSG00000163507.14	-1.137	0.108387	2.94906	0.999285
ENSG00000109680.11	TBC1D19	ENSG00000109680	55296	TBC1 domain family member 19	protein_coding	36.56	4p15.2	chr4:26576437-26756223 (+)	ENSG00000109680.11	-0.766078	0.108473	2.94748	0.999285
ENSG00000188596.11	CFAP54	ENSG00000188596	144535	cilia and flagella associated protein 54	protein_coding	38.09	12q23.1	chr12:96489571-96875555 (+)	ENSG00000188596.11	-2.04383	0.108516	2.9467	0.999285
ENSG00000114450.10	GNB4	ENSG00000114450	59345	G protein subunit beta 4	protein_coding	39.07	3q26.33	chr3:179396088-179451476 (-)	ENSG00000114450.10	-0.683376	0.108571	2.94203	0.999285
ENSG00000287133.1	NA	ENSG00000287133	NA	novel transcript, antisense to MPP4and TMEM237	lncRNA	39.38	2q33.1	chr2:201643398-201645990 (+)	ENSG00000287133.1	-2.77357	0.108678	2.94372	0.999285
ENSG00000142166.13	IFNAR1	ENSG00000142166	3454	interferon alpha and beta receptor subunit 1	protein_coding	41.33	21q22.11	chr21:33324429-33359864 (+)	ENSG00000142166.13	-0.576719	0.108681	2.94002	0.999285
ENSG00000286433.1	NA	ENSG00000286433	NA	novel transcript, antisense to PPP1R8	lncRNA	47.35	1p35.3	chr1:27827812-27831209 (-)	ENSG00000286433.1	-2.25977	0.108717	2.94302	0.999285
ENSG00000240401.9	NA	ENSG00000240401	NA	novel transcript, antisense to CCDC88A	lncRNA	36.02	2p16.1	chr2:55282350-55346049 (+)	ENSG00000240401.9	0.836441	0.10875	2.93877	0.999285
ENSG00000002726.20	AOC1	ENSG00000002726	26	amine oxidase copper containing 1	protein_coding	47.8	7q36.1	chr7:150824627-150861504 (+)	ENSG00000002726.20	-2.81902	0.108773	2.94199	0.999285
ENSG00000164742.16	ADCY1	ENSG00000164742	107	adenylate cyclase 1	protein_coding	47.64	7p12.3	chr7:45574140-45723116 (+)	ENSG00000164742.16	1.26505	0.108844	2.9407	0.999285
ENSG00000204956.5	PCDHGA1	ENSG00000204956	56114	protocadherin gamma subfamily A, 1	protein_coding	44.99	5q31.3	chr5:141330571-141512981 (+)	ENSG00000204956.5	1.60893	0.108879	2.94004	0.999285
ENSG00000132259.13	CNGA4	ENSG00000132259	1262	cyclic nucleotide gated channel subunit alpha 4	protein_coding	48.78	11p15.4	chr11:6234765-6244479 (+)	ENSG00000132259.13	2.17369	0.108917	2.93936	0.999285
ENSG00000006534.16	ALDH3B1	ENSG00000006534	221	aldehyde dehydrogenase 3 family member B1	protein_coding	58.4	11q13.2	chr11:68008578-68029282 (+)	ENSG00000006534.16	1.07719	0.109022	2.93743	0.999285
ENSG00000136108.15	CKAP2	ENSG00000136108	26586	cytoskeleton associated protein 2	protein_coding	38.86	13q14.3	chr13:52455429-52476628 (+)	ENSG00000136108.15	-0.742298	0.109032	2.93575	0.999285
ENSG00000176716.5	OR10AB1P	ENSG00000176716	NA	olfactory receptor family 10 subfamily AB member 1 pseudogene	transcribed_unprocessed_pseudogene	38.04	11p15.4	chr11:7726436-7729684 (+)	ENSG00000176716.5	-3.23516	0.109035	2.9372	0.999285
ENSG00000207821.1	MIR640	ENSG00000207821	NA	microRNA 640	miRNA	52.08	19p13.11	chr19:19435063-19435158 (+)	ENSG00000207821.1	2.69485	0.109065	2.93666	0.999285
ENSG00000102931.8	ARL2BP	ENSG00000102931	23568	ADP ribosylation factor like GTPase 2 binding protein	protein_coding	44.84	16q13	chr16:57245259-57253635 (+)	ENSG00000102931.8	-0.741171	0.109078	2.93642	0.999285
ENSG00000154165.5	GPR15	ENSG00000154165	2838	G protein-coupled receptor 15	protein_coding	39.35	3q11.2	chr3:98531978-98534681 (+)	ENSG00000154165.5	-2.13085	0.109085	2.93508	0.999285
ENSG00000081087.15	OSTM1	ENSG00000081087	28962	osteoclastogenesis associated transmembrane protein 1	protein_coding	42.48	6q21	chr6:108041409-108165854 (-)	ENSG00000081087.15	-0.771095	0.109098	2.93605	0.999285
ENSG00000099991.18	CABIN1	ENSG00000099991	23523	calcineurin binding protein 1	protein_coding	50.24	22q11.23	chr22:24011192-24178628 (+)	ENSG00000099991.18	0.713267	0.109153	2.93142	0.999285
ENSG00000112773.16	TENT5A	ENSG00000112773	55603	terminal nucleotidyltransferase 5A	protein_coding	36.03	6q14.1	chr6:81491439-81752774 (-)	ENSG00000112773.16	1.43677	0.109175	2.93465	0.999285
ENSG00000260807.7	CEROX1	ENSG00000260807	NA	cytoplasmic endogenous regulator of oxidative phosphorylation 1	lncRNA	64.43	16p13.3	chr16:975761-981596 (-)	ENSG00000260807.7	2.50228	0.109211	2.93399	0.999285
ENSG00000235734.4	HMGN1P36	ENSG00000235734	NA	high mobility group nucleosome binding domain 1 pseudogene 36	processed_pseudogene	49.66	2q11.2	chr2:97827248-97827545 (+)	ENSG00000235734.4	2.00434	0.109366	2.92949	0.999285
ENSG00000120265.17	PCMT1	ENSG00000120265	5110	protein-L-isoaspartate (D-aspartate) O-methyltransferase	protein_coding	41.51	6q25.1	chr6:149749443-149811420 (+)	ENSG00000120265.17	-1.09067	0.109381	2.9309	0.999285
ENSG00000075303.13	SLC25A40	ENSG00000075303	55972	solute carrier family 25 member 40	protein_coding	35.47	7q21.12	chr7:87833568-87876360 (-)	ENSG00000075303.13	-1.04218	0.109489	2.92893	0.999285
ENSG00000170074.19	FAM153A	ENSG00000170074	285596	family with sequence similarity 153 member A	protein_coding	44.34	5q35.3	chr5:177707981-177783398 (-)	ENSG00000170074.19	2.17253	0.109516	2.92845	0.999285
ENSG00000207651.1	MIR28	ENSG00000207651	NA	microRNA 28	miRNA	52.33	3q28	chr3:188688781-188688866 (+)	ENSG00000207651.1	-1.86224	0.109556	2.92412	0.999285
ENSG00000182132.13	KCNIP1	ENSG00000182132	30820	potassium voltage-gated channel interacting protein 1	protein_coding	46.29	5q35.1	chr5:170353487-170736632 (+)	ENSG00000182132.13	-3.01077	0.109571	2.92745	0.999285
ENSG00000011083.9	SLC6A7	ENSG00000011083	6534	solute carrier family 6 member 7	protein_coding	54.63	5q32	chr5:150190062-150222788 (+)	ENSG00000011083.9	-2.77647	0.109596	2.927	0.999285
ENSG00000267064.2	UXT-AS1	ENSG00000267064	NA	UXT antisense RNA 1	lncRNA	41.18	Xp11.23	chrX:47658833-47692326 (+)	ENSG00000267064.2	-2.39481	0.109617	2.92662	0.999285
ENSG00000179859.9	RNF227	ENSG00000179859	284023	ring finger protein 227	protein_coding	51.68	17p13.1	chr17:7913324-7916276 (-)	ENSG00000179859.9	-1.57165	0.109633	2.92272	0.999285
ENSG00000122512.16	PMS2	ENSG00000122512	5395	PMS1 homolog 2, mismatch repair system component	protein_coding	45.28	7p22.1	chr7:5970925-6009106 (-)	ENSG00000122512.16	-0.632421	0.109757	2.92048	0.999285
ENSG00000197632.9	SERPINB2	ENSG00000197632	5055	serpin family B member 2	protein_coding	38.08	18q21.33	chr18:63871692-63903888 (+)	ENSG00000197632.9	-3.12429	0.109846	2.92248	0.999285
ENSG00000267090.1	NA	ENSG00000267090	NA	novel transcript, antisense to GGN	lncRNA	70.19	19q13.2	chr19:38385522-38386759 (+)	ENSG00000267090.1	-3.04836	0.10985	2.92241	0.999285
ENSG00000225094.3	SETP20	ENSG00000225094	NA	SET pseudogene 20	processed_pseudogene	40.61	4q25	chr4:109553243-109554094 (-)	ENSG00000225094.3	-2.97204	0.109855	2.92232	0.999285
ENSG00000162980.17	ARL5A	ENSG00000162980	26225	ADP ribosylation factor like GTPase 5A	protein_coding	37.35	2q23.3	chr2:151788984-151828492 (-)	ENSG00000162980.17	-1.25473	0.109886	2.91815	0.999285
ENSG00000091656.19	ZFHX4	ENSG00000091656	79776	zinc finger homeobox 4	protein_coding	36.38	8q21.13	chr8:76681239-76867281 (+)	ENSG00000091656.19	1.35955	0.109932	2.92092	0.999285
ENSG00000138346.15	DNA2	ENSG00000138346	1763	DNA replication helicase/nuclease 2	protein_coding	42.26	10q21.3	chr10:68414064-68472121 (-)	ENSG00000138346.15	-1.13318	0.109984	2.91999	0.999285
ENSG00000224310.1	LINC01567	ENSG00000224310	NA	long intergenic non-protein coding RNA 1567	lncRNA	45.05	16p12.1	chr16:24661422-24671062 (-)	ENSG00000224310.1	3.22608	0.110015	2.91942	0.999285
ENSG00000267352.1	SH3GL1P3	ENSG00000267352	NA	SH3 domain containing GRB2 like 1, endophilin A2 pseudogene 3	processed_pseudogene	59.89	17q24.2	chr17:68134675-68135604 (-)	ENSG00000267352.1	2.25102	0.110018	2.91938	0.999285
ENSG00000120334.15	CENPL	ENSG00000120334	91687	centromere protein L	protein_coding	40.71	1q25.1	chr1:173799550-173824720 (-)	ENSG00000120334.15	-1.28669	0.110069	2.91485	0.999285
ENSG00000064195.7	DLX3	ENSG00000064195	1747	distal-less homeobox 3	protein_coding	57.41	17q21.33	chr17:49990005-49995224 (-)	ENSG00000064195.7	2.83914	0.110121	2.91751	0.999285
ENSG00000156574.10	NODAL	ENSG00000156574	4838	nodal growth differentiation factor	protein_coding	51.27	10q22.1	chr10:70431936-70447951 (-)	ENSG00000156574.10	-1.23967	0.110227	2.91201	0.999285
ENSG00000167114.13	SLC27A4	ENSG00000167114	10999	solute carrier family 27 member 4	protein_coding	54.79	9q34.11	chr9:128340527-128361470 (+)	ENSG00000167114.13	0.885273	0.110359	2.91323	0.999285
ENSG00000196632.10	WNK3	ENSG00000196632	65267	WNK lysine deficient protein kinase 3	protein_coding	40.03	Xp11.22	chrX:54192823-54358642 (-)	ENSG00000196632.10	-1.45681	0.110393	2.91262	0.999285
ENSG00000253384.1	NA	ENSG00000253384	NA	family with sequence similarity 175, member A (FAM175A) pseudogene	processed_pseudogene	43.61	8p22	chr8:18088569-18089687 (-)	ENSG00000253384.1	-2.74007	0.110426	2.91203	0.999285
ENSG00000272434.1	NA	ENSG00000272434	NA	novel transcript, antisense to IMPDH2 and QRICH1	lncRNA	62.4	3p21.31	chr3:49029316-49029706 (+)	ENSG00000272434.1	-1.64365	0.11051	2.90694	0.999285
ENSG00000211789.2	TRAV12-2	ENSG00000211789	NA	T cell receptor alpha variable 12-2	TR_V_gene	42.57	14q11.2	chr14:21887857-21888502 (+)	ENSG00000211789.2	-2.74393	0.11058	2.90926	0.999285
ENSG00000101049.17	SGK2	ENSG00000101049	10110	serum/glucocorticoid regulated kinase 2	protein_coding	49.23	20q13.12	chr20:43558968-43588237 (+)	ENSG00000101049.17	1.58819	0.110585	2.90918	0.999285
ENSG00000123358.20	NR4A1	ENSG00000123358	3164	nuclear receptor subfamily 4 group A member 1	protein_coding	56.01	12q13.13	chr12:52022832-52059507 (+)	ENSG00000123358.20	1.37519	0.110622	2.90852	0.999285
ENSG00000188786.10	MTF1	ENSG00000188786	4520	metal regulatory transcription factor 1	protein_coding	43.6	1p34.3	chr1:37809574-37859592 (-)	ENSG00000188786.10	-0.620022	0.110674	2.90402	0.999285
ENSG00000213862.4	NA	ENSG00000213862	NA	ribosomal protein L7a (RPL7A) pseudogene	processed_pseudogene	53.66	15q21.1	chr15:47730144-47730935 (-)	ENSG00000213862.4	1.60641	0.1107	2.90354	0.999285
ENSG00000234176.1	HSPA8P1	ENSG00000234176	NA	heat shock protein family A (Hsp70) member 8 pseudogene 1	processed_pseudogene	44.08	Xq24	chrX:121203182-121205014 (-)	ENSG00000234176.1	-1.95967	0.110765	2.90273	0.999285
ENSG00000146556.14	WASH2P	ENSG00000146556	NA	WASP family homolog 2, pseudogene	transcribed_unprocessed_pseudogene	56.48	2q14.1	chr2:113588550-113599043 (+)	ENSG00000146556.14	1.43428	0.110789	2.90552	0.999285
ENSG00000228205.1	NA	ENSG00000228205	NA	ribosomal protein S3 (RPS3) pseudogene	processed_pseudogene	52.19	3q27.1	chr3:184149704-184150435 (+)	ENSG00000228205.1	-2.04508	0.110843	2.90328	0.999285
ENSG00000144029.12	MRPS5	ENSG00000144029	64969	mitochondrial ribosomal protein S5	protein_coding	42.15	2q11.1	chr2:95085369-95149434 (-)	ENSG00000144029.12	0.658936	0.110853	2.90224	0.999285
ENSG00000258947.7	TUBB3	ENSG00000258947	10381	tubulin beta 3 class III	protein_coding	58.5	16q24.3	chr16:89921392-89938761 (+)	ENSG00000258947.7	2.84605	0.110891	2.90369	0.999285
ENSG00000168000.14	BSCL2	ENSG00000168000	26580	BSCL2 lipid droplet biogenesis associated, seipin	protein_coding	51.19	11q12.3	chr11:62690275-62709845 (-)	ENSG00000168000.14	-1.16998	0.110916	2.89977	0.999285
ENSG00000255532.1	NA	ENSG00000255532	NA	NADPH oxidase 4 pseudogene	transcribed_unprocessed_pseudogene	35.68	11p11.12	chr11:49305714-49379669 (+)	ENSG00000255532.1	-2.70487	0.110956	2.90254	0.999285
ENSG00000081014.11	AP4E1	ENSG00000081014	23431	adaptor related protein complex 4 subunit epsilon 1	protein_coding	37.92	15q21.2	chr15:50908672-51005895 (+)	ENSG00000081014.11	-0.938794	0.110997	2.9018	0.999285
ENSG00000253341.1	NA	ENSG00000253341	NA	poly(rC) binding protein 2 (PCBP2) pseudogene	processed_pseudogene	49.15	8q21.12	chr8:74603244-74604244 (-)	ENSG00000253341.1	1.61366	0.111188	2.89484	0.999285
ENSG00000137843.12	PAK6	ENSG00000137843	56924;106821730	p21 (RAC1) activated kinase 6	protein_coding	51.07	15q15.1	chr15:40217428-40277487 (+)	ENSG00000137843.12	-1.96055	0.111379	2.89238	0.999285
ENSG00000156885.6	COX6A2	ENSG00000156885	1339	cytochrome c oxidase subunit 6A2	protein_coding	72.38	16p11.2	chr16:31427731-31428360 (-)	ENSG00000156885.6	-2.90594	0.111389	2.89483	0.999285
ENSG00000115112.8	TFCP2L1	ENSG00000115112	29842	transcription factor CP2 like 1	protein_coding	48.53	2q14.2	chr2:121216587-121285202 (-)	ENSG00000115112.8	1.66617	0.111406	2.89451	0.999285
ENSG00000137992.14	DBT	ENSG00000137992	1629	dihydrolipoamide branched chain transacylase E2	protein_coding	39.15	1p21.2	chr1:100186919-100249834 (-)	ENSG00000137992.14	-1.0392	0.111446	2.8938	0.999285
ENSG00000267072.2	NAGPA-AS1	ENSG00000267072	NA	NAGPA antisense RNA 1	lncRNA	52.55	16p13.3	chr16:5010909-5043999 (+)	ENSG00000267072.2	-2.79083	0.11154	2.89214	0.999285
ENSG00000173083.15	HPSE	ENSG00000173083	10855	heparanase	protein_coding	41.22	4q21.23	chr4:83292461-83335153 (-)	ENSG00000173083.15	-1.17893	0.111545	2.88851	0.999285
ENSG00000138379.5	MSTN	ENSG00000138379	2660	myostatin	protein_coding	32.84	2q32.2	chr2:190055700-190062729 (-)	ENSG00000138379.5	-2.48423	0.111546	2.89203	0.999285
ENSG00000110871.15	COQ5	ENSG00000110871	84274	coenzyme Q5, methyltransferase	protein_coding	45.87	12q24.31	chr12:120503279-120534434 (-)	ENSG00000110871.15	-0.975523	0.111555	2.89187	0.999285
ENSG00000165312.6	OTUD1	ENSG00000165312	220213	OTU deubiquitinase 1	protein_coding	49.91	10p12.2	chr10:23439458-23442390 (+)	ENSG00000165312.6	1.12523	0.11158	2.89143	0.999285
ENSG00000248099.4	INSL3	ENSG00000248099	3640	insulin like 3	protein_coding	53.07	19p13.11	chr19:17816512-17821574 (-)	ENSG00000248099.4	2.47911	0.111636	2.89044	0.999285
ENSG00000169515.8	CCDC8	ENSG00000169515	83987	coiled-coil domain containing 8	protein_coding	59.3	19q13.32	chr19:46410329-46413564 (-)	ENSG00000169515.8	1.73455	0.111663	2.88996	0.999285
ENSG00000136682.15	CBWD2	ENSG00000136682	150472	COBW domain containing 2	protein_coding	36.28	2q14.1	chr2:113437691-113496204 (+)	ENSG00000136682.15	-0.964627	0.11168	2.88966	0.999285
ENSG00000232803.1	SLCO4A1-AS1	ENSG00000232803	NA	SLCO4A1 antisense RNA 1	lncRNA	60.96	20q13.33	chr20:62663019-62666724 (-)	ENSG00000232803.1	-2.38071	0.111792	2.88767	0.999285
ENSG00000187398.12	LUZP2	ENSG00000187398	338645	leucine zipper protein 2	protein_coding	35.15	11p14.3	chr11:24496970-25082638 (+)	ENSG00000187398.12	-3.822	0.111876	2.88619	0.999285
ENSG00000133739.16	LRRCC1	ENSG00000133739	85444	leucine rich repeat and coiled-coil centrosomal protein 1	protein_coding	36.03	8q21.2	chr8:85107215-85146080 (+)	ENSG00000133739.16	-0.964697	0.111948	2.88492	0.999285
ENSG00000243368.2	MCCC1-AS1	ENSG00000243368	NA	MCCC1 antisense RNA 1	lncRNA	41.63	3q27.1	chr3:183016255-183017808 (+)	ENSG00000243368.2	-1.46272	0.11199	2.88091	0.999285
ENSG00000164185.6	ZNF474	ENSG00000164185	133923	zinc finger protein 474	protein_coding	37.49	5q23.2	chr5:122129546-122153569 (+)	ENSG00000164185.6	-2.33743	0.112063	2.88288	0.999285
ENSG00000125731.13	SH2D3A	ENSG00000125731	10045	SH2 domain containing 3A	protein_coding	51.73	19p13.3	chr19:6752160-6767463 (-)	ENSG00000125731.13	1.45106	0.112156	2.88124	0.999285
ENSG00000137166.15	FOXP4	ENSG00000137166	116113	forkhead box P4	protein_coding	54.7	6p21.1	chr6:41546426-41602384 (+)	ENSG00000137166.15	0.870582	0.11229	2.87889	0.999285
ENSG00000224281.5	SLC25A5-AS1	ENSG00000224281	NA	SLC25A5 antisense RNA 1	lncRNA	49.28	Xq24	chrX:119465986-119469128 (-)	ENSG00000224281.5	0.949793	0.112298	2.87524	0.999285
ENSG00000187775.17	DNAH17	ENSG00000187775	8632	dynein axonemal heavy chain 17	protein_coding	52.35	17q25.3	chr17:78423697-78577396 (-)	ENSG00000187775.17	1.55942	0.112336	2.87807	0.999285
ENSG00000100109.17	TFIP11	ENSG00000100109	24144	tuftelin interacting protein 11	protein_coding	44.89	22q12.1	chr22:26491225-26512505 (-)	ENSG00000100109.17	0.550983	0.112546	2.87089	0.999285
ENSG00000275582.1	NA	ENSG00000275582	NA	novel transcript, antisense to PANK2	lncRNA	46.94	20p13	chr20:3921279-3923400 (-)	ENSG00000275582.1	2.30607	0.11257	2.87397	0.999285
ENSG00000112494.10	UNC93A	ENSG00000112494	54346	unc-93 homolog A	protein_coding	49.13	6q27	chr6:167271169-167316014 (+)	ENSG00000112494.10	-3.20268	0.112583	2.87373	0.999285
ENSG00000211799.3	TRAV19	ENSG00000211799	NA	T cell receptor alpha variable 19	TR_V_gene	45.07	14q11.2	chr14:22007512-22008181 (+)	ENSG00000211799.3	-2.53986	0.112681	2.87203	0.999285
ENSG00000129925.11	PGAP6	ENSG00000129925	58986	post-glycosylphosphatidylinositol attachment to proteins 6	protein_coding	61.64	16p13.3	chr16:370788-387113 (-)	ENSG00000129925.11	0.804489	0.112784	2.87022	0.999285
ENSG00000150403.18	TMCO3	ENSG00000150403	55002	transmembrane and coiled-coil domains 3	protein_coding	48.37	13q34	chr13:113491021-113554590 (+)	ENSG00000150403.18	0.720279	0.112793	2.87007	0.999285
ENSG00000033627.16	ATP6V0A1	ENSG00000033627	535	ATPase H+ transporting V0 subunit a1	protein_coding	45.47	17q21.2	chr17:42458844-42522611 (+)	ENSG00000033627.16	-0.546939	0.112851	2.86556	0.999285
ENSG00000226455.1	NA	ENSG00000226455	NA	novel transcript	lncRNA	51.74	6q15	chr6:89950116-89953186 (+)	ENSG00000226455.1	2.23983	0.112889	2.86838	0.999285
ENSG00000011523.14	CEP68	ENSG00000011523	23177	centrosomal protein 68	protein_coding	47.81	2p14	chr2:65056366-65087004 (+)	ENSG00000011523.14	0.705753	0.1129	2.86583	0.999285
ENSG00000211592.8	IGKC	ENSG00000211592	NA	immunoglobulin kappa constant	IG_C_gene	53.35	2p11.2	chr2:88857161-88857683 (-)	ENSG00000211592.8	-2.76959	0.112949	2.86733	0.999285
ENSG00000154438.8	ASZ1	ENSG00000154438	136991	ankyrin repeat, SAM and basic leucine zipper domain containing 1	protein_coding	35.27	7q31.2	chr7:117363222-117428123 (-)	ENSG00000154438.8	-3.27402	0.112962	2.86711	0.999285
ENSG00000266236.1	NARF-IT1	ENSG00000266236	NA	NARF intronic transcript 1	lncRNA	49.03	17q25.3	chr17:82482098-82483388 (+)	ENSG00000266236.1	1.87345	0.112966	2.86567	0.999285
ENSG00000185873.8	TMPRSS11B	ENSG00000185873	132724	transmembrane serine protease 11B	protein_coding	35.41	4q13.2	chr4:68226653-68245694 (-)	ENSG00000185873.8	-2.98573	0.113002	2.86641	0.999285
ENSG00000151623.15	NR3C2	ENSG00000151623	4306	nuclear receptor subfamily 3 group C member 2	protein_coding	38.42	4q31.23	chr4:148078762-148444698 (-)	ENSG00000151623.15	1.34563	0.113047	2.86562	0.999285
ENSG00000229230.3	MT1P3	ENSG00000229230	NA	metallothionein 1 pseudogene 3	processed_pseudogene	62.15	20q11.22	chr20:35218009-35218185 (+)	ENSG00000229230.3	2.82951	0.11315	2.86382	0.999285
ENSG00000087269.16	NOP14	ENSG00000087269	8602	NOP14 nucleolar protein	protein_coding	50.02	4p16.3	chr4:2937933-2963406 (-)	ENSG00000087269.16	0.584361	0.113188	2.85967	0.999285
ENSG00000207641.1	MIR510	ENSG00000207641	NA	microRNA 510	miRNA	44.59	Xq27.3	chrX:147272335-147272408 (-)	ENSG00000207641.1	3.13796	0.113197	2.86301	0.999285
ENSG00000124784.9	RIOK1	ENSG00000124784	83732	RIO kinase 1	protein_coding	39.88	6p24.3	chr6:7389793-7418037 (+)	ENSG00000124784.9	-0.749672	0.113386	2.85904	0.999285
ENSG00000129194.8	SOX15	ENSG00000129194	6665	SRY-box transcription factor 15	protein_coding	63.43	17p13.1	chr17:7588178-7590094 (-)	ENSG00000129194.8	2.35389	0.113452	2.85857	0.999285
ENSG00000215126.10	CBWD6	ENSG00000215126	644019	COBW domain containing 6	protein_coding	36.14	9p11.2	chr9:41131306-41199261 (-)	ENSG00000215126.10	-1.81053	0.113511	2.85755	0.999285
ENSG00000204435.13	CSNK2B	ENSG00000204435	1460	casein kinase 2 beta	protein_coding	52.7	6p21.33	chr6:31665236-31670343 (+)	ENSG00000204435.13	-1.04841	0.113567	2.8533	0.999285
ENSG00000121335.12	PRB2	ENSG00000121335	653247	proline rich protein BstNI subfamily 2	protein_coding	41.24	12p13.2	chr12:11391540-11501041 (-)	ENSG00000121335.12	2.11466	0.113636	2.85538	0.999285
ENSG00000130699.18	TAF4	ENSG00000130699	6874	TATA-box binding protein associated factor 4	protein_coding	52.35	20q13.33	chr20:61953469-62065810 (-)	ENSG00000130699.18	0.569063	0.11368	2.85115	0.999285
ENSG00000129968.15	ABHD17A	ENSG00000129968	81926	abhydrolase domain containing 17A	protein_coding	65.16	19p13.3	chr19:1876810-1885547 (-)	ENSG00000129968.15	0.787987	0.113701	2.85425	0.999285
ENSG00000130055.13	GDPD2	ENSG00000130055	54857	glycerophosphodiester phosphodiesterase domain containing 2	protein_coding	51.44	Xq13.1	chrX:70423031-70433390 (+)	ENSG00000130055.13	1.83128	0.113734	2.85022	0.999285
ENSG00000165076.14	PRSS37	ENSG00000165076	136242	serine protease 37	protein_coding	41.54	7q34	chr7:141836300-141841487 (-)	ENSG00000165076.14	-1.48728	0.113806	2.84897	0.999285
ENSG00000156096.14	UGT2B4	ENSG00000156096	7363	UDP glucuronosyltransferase family 2 member B4	protein_coding	36.28	4q13.3	chr4:69480165-69526014 (-)	ENSG00000156096.14	-2.78257	0.113807	2.85241	0.999285
ENSG00000183625.15	CCR3	ENSG00000183625	1232	C-C motif chemokine receptor 3	protein_coding	40.99	3p21.31	chr3:46163604-46266706 (+)	ENSG00000183625.15	3.02962	0.113932	2.85024	0.999285
ENSG00000206634.1	SNORA22	ENSG00000206634	NA	small nucleolar RNA, H/ACA box 22	snoRNA	41.04	7q11.21	chr7:65755526-65755659 (+)	ENSG00000206634.1	-1.56202	0.113981	2.84941	0.999285
ENSG00000135929.9	CYP27A1	ENSG00000135929	1593	cytochrome P450 family 27 subfamily A member 1	protein_coding	43.71	2q35	chr2:218781749-218815293 (+)	ENSG00000135929.9	0.822219	0.114041	2.84836	0.999285
ENSG00000259709.1	NA	ENSG00000259709	NA	novel transcript, antisense to GNB5	lncRNA	45.08	15q21.2	chr15:52124561-52140246 (+)	ENSG00000259709.1	1.20118	0.114104	2.84382	0.999285
ENSG00000148358.19	GPR107	ENSG00000148358	57720	G protein-coupled receptor 107	protein_coding	46.73	9q34.11	chr9:130053426-130140169 (+)	ENSG00000148358.19	-0.556366	0.114157	2.84291	0.999285
ENSG00000170509.12	HSD17B13	ENSG00000170509	345275	hydroxysteroid 17-beta dehydrogenase 13	protein_coding	39.19	4q22.1	chr4:87303789-87322886 (-)	ENSG00000170509.12	-3.12886	0.114223	2.84523	0.999285
ENSG00000204622.11	HLA-J	ENSG00000204622	NA	major histocompatibility complex, class I, J (pseudogene)	transcribed_unprocessed_pseudogene	57.53	6p22.1	chr6:30005971-30009956 (+)	ENSG00000204622.11	-1.34556	0.114225	2.84174	0.999285
ENSG00000188873.4	RPL10AP2	ENSG00000188873	NA	ribosomal protein L10a pseudogene 2	processed_pseudogene	49.69	8q11.1	chr8:47157118-47157771 (+)	ENSG00000188873.4	2.05457	0.114275	2.84432	0.999285
ENSG00000006282.21	SPATA20	ENSG00000006282	64847	spermatogenesis associated 20	protein_coding	57.05	17q21.33	chr17:50543058-50555852 (+)	ENSG00000006282.21	0.842966	0.114282	2.8442	0.999285
ENSG00000187522.16	HSPA14	ENSG00000187522	51182	heat shock protein family A (Hsp70) member 14	protein_coding	39.43	10p13	chr10:14838306-14871741 (+)	ENSG00000187522.16	-0.877867	0.114294	2.84401	0.999285
ENSG00000186019.11	NA	ENSG00000186019	NA	novel transcript, antisense to ZNF225 and ZNF224	lncRNA	39.83	19q13.31	chr19:44103007-44113183 (-)	ENSG00000186019.11	1.00806	0.114384	2.83992	0.999285
ENSG00000130382.9	MLLT1	ENSG00000130382	4298	MLLT1 super elongation complex subunit	protein_coding	55.58	19p13.3	chr19:6210381-6279975 (-)	ENSG00000130382.9	0.888586	0.114483	2.84075	0.999285
ENSG00000279539.1	NA	ENSG00000279539	NA	TEC	TEC	54.66	19q13.2	chr19:42242775-42244973 (+)	ENSG00000279539.1	-3.37773	0.114508	2.84032	0.999285
ENSG00000203724.11	C1orf53	ENSG00000203724	388722	chromosome 1 open reading frame 53	protein_coding	40.5	1q31.3	chr1:197902630-197907367 (+)	ENSG00000203724.11	-3.01429	0.114519	2.84013	0.999285
ENSG00000163606.11	CD200R1	ENSG00000163606	131450	CD200 receptor 1	protein_coding	35.84	3q13.2	chr3:112921205-112975103 (-)	ENSG00000163606.11	-1.88551	0.114566	2.83932	0.999285
ENSG00000257242.8	LINC01619	ENSG00000257242	NA	long intergenic non-protein coding RNA 1619	lncRNA	38.41	12q21.33	chr12:91984976-92142914 (-)	ENSG00000257242.8	-1.80758	0.114583	2.83876	0.999285
ENSG00000116824.5	CD2	ENSG00000116824	914	CD2 molecule	protein_coding	47.11	1p13.1	chr1:116754430-116769229 (+)	ENSG00000116824.5	-0.937763	0.114593	2.83778	0.999285
ENSG00000171960.11	PPIH	ENSG00000171960	10465	peptidylprolyl isomerase H	protein_coding	43.8	1p34.2	chr1:42658423-42676758 (+)	ENSG00000171960.11	-1.02497	0.114619	2.83639	0.999285
ENSG00000105325.14	FZR1	ENSG00000105325	51343	fizzy and cell division cycle 20 related 1	protein_coding	60.71	19p13.3	chr19:3506273-3538330 (+)	ENSG00000105325.14	0.670673	0.114698	2.8355	0.999285
ENSG00000128886.12	ELL3	ENSG00000128886	80237	elongation factor for RNA polymerase II 3	protein_coding	51.37	15q15.3	chr15:43772605-43777315 (-)	ENSG00000128886.12	2.66309	0.114807	2.83519	0.999285
ENSG00000175161.13	CADM2	ENSG00000175161	253559	cell adhesion molecule 2	protein_coding	34	3p12.1	chr3:84958981-86074429 (+)	ENSG00000175161.13	-3.23711	0.114859	2.8343	0.999285
ENSG00000211947.2	IGHV3-21	ENSG00000211947	NA	immunoglobulin heavy variable 3-21	IG_V_gene	52.17	14q32.33	chr14:106235064-106235594 (-)	ENSG00000211947.2	-3.03417	0.114883	2.83388	0.999285
ENSG00000122025.15	FLT3	ENSG00000122025	2322	fms related tyrosine kinase 3	protein_coding	43.22	13q12.2	chr13:28003274-28100592 (-)	ENSG00000122025.15	-1.7673	0.114921	2.83324	0.999285
ENSG00000150051.14	MKX	ENSG00000150051	283078	mohawk homeobox	protein_coding	40.22	10p12.1	chr10:27672874-27746060 (-)	ENSG00000150051.14	-3.4209	0.11511	2.83001	0.999285
ENSG00000138686.10	BBS7	ENSG00000138686	55212	Bardet-Biedl syndrome 7	protein_coding	35.62	4q27	chr4:121824329-121870487 (-)	ENSG00000138686.10	-1.41459	0.115184	2.82875	0.999285
ENSG00000180347.13	ITPRID1	ENSG00000180347	223075	ITPR interacting domain containing 1	protein_coding	38.14	7p14.3	chr7:31514071-31658720 (+)	ENSG00000180347.13	-2.16858	0.115258	2.82749	0.999285
ENSG00000113525.10	IL5	ENSG00000113525	3567	interleukin 5	protein_coding	39.54	5q31.1	chr5:132541445-132556838 (-)	ENSG00000113525.10	-1.95579	0.115294	2.82661	0.999285
ENSG00000198010.12	DLGAP2	ENSG00000198010	9228	DLG associated protein 2	protein_coding	47.91	8p23.3	chr8:737596-1708474 (+)	ENSG00000198010.12	-2.32016	0.115373	2.82553	0.999285
ENSG00000196535.16	MYO18A	ENSG00000196535	399687	myosin XVIIIA	protein_coding	53.74	17q11.2	chr17:29071124-29180412 (-)	ENSG00000196535.16	0.731503	0.115407	2.82291	0.999285
ENSG00000170627.11	GTSF1	ENSG00000170627	121355	gametocyte specific factor 1	protein_coding	39.63	12q13.13	chr12:54455950-54473602 (-)	ENSG00000170627.11	-2.27295	0.115468	2.8239	0.999285
ENSG00000154898.15	CCDC144CP	ENSG00000154898	NA	coiled-coil domain containing 144C, pseudogene	transcribed_processed_pseudogene	38.11	17p11.2	chr17:20321164-20403557 (+)	ENSG00000154898.15	-1.94021	0.11548	2.8237	0.999285
ENSG00000229358.3	DPY19L1P1	ENSG00000229358	NA	DPY19L1 pseudogene 1	unprocessed_pseudogene	38.96	7p14.3	chr7:32580949-32761787 (-)	ENSG00000229358.3	-1.17813	0.115486	2.82171	0.999285
ENSG00000185813.10	PCYT2	ENSG00000185813	5833	phosphate cytidylyltransferase 2, ethanolamine	protein_coding	64.46	17q25.3	chr17:81900965-81911464 (-)	ENSG00000185813.10	-1.11197	0.115499	2.82339	0.999285
ENSG00000136560.14	TANK	ENSG00000136560	10010	TRAF family member associated NFKB activator	protein_coding	35.76	2q24.2	chr2:161136908-161236230 (+)	ENSG00000136560.14	-0.633679	0.115553	2.81962	0.999285
ENSG00000059377.17	TBXAS1	ENSG00000059377	6916	thromboxane A synthase 1	protein_coding	44.8	7q34	chr7:139777051-140020325 (+)	ENSG00000059377.17	-0.595841	0.115564	2.81887	0.999285
ENSG00000266261.1	NA	ENSG00000266261	NA	novel transcript	lncRNA	48.69	17p12	chr17:15651590-15654489 (+)	ENSG00000266261.1	-3.15292	0.115567	2.82223	0.999285
ENSG00000105808.17	RASA4	ENSG00000105808	10156	RAS p21 protein activator 4	protein_coding	55.6	7q22.1	chr7:102573807-102616757 (-)	ENSG00000105808.17	-2.05181	0.1157	2.81916	0.999285
ENSG00000211725.3	TRBV5-5	ENSG00000211725	NA	T cell receptor beta variable 5-5	TR_V_gene	55.51	7q34	chr7:142482548-142483019 (+)	ENSG00000211725.3	-2.86244	0.115774	2.8187	0.999285
ENSG00000214185.3	XPOTP1	ENSG00000214185	NA	exportin for tRNA pseudogene 1	processed_pseudogene	40.2	20q11.22	chr20:34213495-34215892 (-)	ENSG00000214185.3	-1.52805	0.115805	2.81819	0.999285
ENSG00000257790.1	EIF4A1P4	ENSG00000257790	NA	eukaryotic translation initiation factor 4A1 pseudogene 4	processed_pseudogene	49.13	12q13.13	chr12:53153272-53154484 (+)	ENSG00000257790.1	1.95715	0.115857	2.8173	0.999285
ENSG00000072571.20	HMMR	ENSG00000072571	3161	hyaluronan mediated motility receptor	protein_coding	36.97	5q34	chr5:163460203-163491941 (+)	ENSG00000072571.20	-1.68917	0.115882	2.81689	0.999285
ENSG00000177425.11	PAWR	ENSG00000177425	5074	pro-apoptotic WT1 regulator	protein_coding	36.81	12q21.2	chr12:79574979-79690964 (-)	ENSG00000177425.11	0.827987	0.115901	2.81655	0.999285
ENSG00000116885.18	OSCP1	ENSG00000116885	127700	organic solute carrier partner 1	protein_coding	45.44	1p34.3	chr1:36415827-36450451 (-)	ENSG00000116885.18	-1.04549	0.115986	2.81261	0.999285
ENSG00000262576.3	PCDHGA4	ENSG00000262576	56111	protocadherin gamma subfamily A, 4	protein_coding	45.2	5q31.3	chr5:141355021-141512975 (+)	ENSG00000262576.3	1.37487	0.116025	2.81446	0.999285
ENSG00000232993.1	NA	ENSG00000232993	NA	novel transcript	lncRNA	55.97	1p32.3	chr1:53069938-53085502 (-)	ENSG00000232993.1	2.78634	0.116141	2.81249	0.999285
ENSG00000243538.1	RPS26P28	ENSG00000243538	NA	ribosomal protein S26 pseudogene 28	processed_pseudogene	52.59	5p15.1	chr5:16902294-16902641 (-)	ENSG00000243538.1	2.23414	0.116151	2.81233	0.999285
ENSG00000164129.12	NPY5R	ENSG00000164129	4889	neuropeptide Y receptor Y5	protein_coding	38.41	4q32.2	chr4:163343892-163351934 (+)	ENSG00000164129.12	-2.8643	0.116468	2.80699	0.999285
ENSG00000188771.5	PLET1	ENSG00000188771	349633	placenta expressed transcript 1	protein_coding	44.78	11q23.1	chr11:112248153-112260860 (-)	ENSG00000188771.5	-1.96024	0.116503	2.80639	0.999285
ENSG00000174844.14	DNAH12	ENSG00000174844	201625	dynein axonemal heavy chain 12	protein_coding	38.66	3p14.3	chr3:57293699-57544344 (-)	ENSG00000174844.14	-2.3367	0.116596	2.80483	0.999285
ENSG00000277053.4	GTF2IP1	ENSG00000277053	NA	general transcription factor IIi pseudogene 1	transcribed_unprocessed_pseudogene	46.82	7q11.23	chr7:75185385-75237696 (-)	ENSG00000277053.4	-1.49393	0.116615	2.80451	0.999285
ENSG00000198156.10	NPIPB6	ENSG00000198156	728741	nuclear pore complex interacting protein family member B6	protein_coding	46.08	16p12.1	chr16:28342555-28363508 (-)	ENSG00000198156.10	-3.05078	0.116664	2.8037	0.999285
ENSG00000108439.10	PNPO	ENSG00000108439	55163	pyridoxamine 5'-phosphate oxidase	protein_coding	50.7	17q21.32	chr17:47941506-47949308 (+)	ENSG00000108439.10	-0.808666	0.116923	2.79793	0.999285
ENSG00000176049.16	JAKMIP2	ENSG00000176049	9832	janus kinase and microtubule interacting protein 2	protein_coding	38.28	5q32	chr5:147585438-147782775 (-)	ENSG00000176049.16	-1.59731	0.116962	2.7987	0.999285
ENSG00000013588.8	GPRC5A	ENSG00000013588	9052	G protein-coupled receptor class C group 5 member A	protein_coding	46.77	12p13.1	chr12:12890782-12917937 (+)	ENSG00000013588.8	1.99236	0.117055	2.79714	0.999285
ENSG00000092068.20	SLC7A8	ENSG00000092068	23428	solute carrier family 7 member 8	protein_coding	47.13	14q11.2	chr14:23125295-23183674 (-)	ENSG00000092068.20	1.50074	0.117092	2.79653	0.999285
ENSG00000118965.14	WDR35	ENSG00000118965	57539	WD repeat domain 35	protein_coding	36.9	2p24.1	chr2:19910260-19990131 (-)	ENSG00000118965.14	-0.764871	0.117161	2.79536	0.999285
ENSG00000280852.2	NA	ENSG00000280852	NA	adaptor-related protein complex 1, sigma 2 subunit (AP1S2) pseudogene	transcribed_processed_pseudogene	40.83	17q23.1	chr17:60101759-60102919 (-)	ENSG00000280852.2	-2.14827	0.117246	2.79395	0.999285
ENSG00000149489.8	ROM1	ENSG00000149489	6094	retinal outer segment membrane protein 1	protein_coding	63.4	11q12.3	chr11:62611722-62615120 (+)	ENSG00000149489.8	-1.38123	0.117247	2.79059	0.999285
ENSG00000273706.5	LHX1	ENSG00000273706	3975	LIM homeobox 1	protein_coding	57.79	17q12	chr17:36936785-36944612 (+)	ENSG00000273706.5	2.53484	0.11727	2.79355	0.999285
ENSG00000160214.13	RRP1	ENSG00000160214	8568	ribosomal RNA processing 1	protein_coding	57.27	21q22.3	chr21:43789513-43805293 (+)	ENSG00000160214.13	0.96188	0.117302	2.79301	0.999285
ENSG00000129250.12	KIF1C	ENSG00000129250	10749	kinesin family member 1C	protein_coding	53.87	17p13.2	chr17:4997950-5028401 (+)	ENSG00000129250.12	0.807705	0.117376	2.79178	0.999285
ENSG00000213977.8	TAX1BP3	ENSG00000213977	30851	Tax1 binding protein 3	protein_coding	57.29	17p13.2	chr17:3662895-3668679 (-)	ENSG00000213977.8	-2.36556	0.117399	2.79138	0.999285
ENSG00000182185.18	RAD51B	ENSG00000182185	5890	RAD51 paralog B	protein_coding	40.99	14q24.1	chr14:67819779-68730218 (+)	ENSG00000182185.18	-1.25096	0.117411	2.79119	0.999285
ENSG00000136631.15	VPS45	ENSG00000136631	11311	vacuolar protein sorting 45 homolog	protein_coding	39.17	1q21.2	chr1:150067279-150145329 (+)	ENSG00000136631.15	-0.590589	0.117425	2.78763	0.999285
ENSG00000063127.16	SLC6A16	ENSG00000063127	28968	solute carrier family 6 member 16	protein_coding	43.07	19q13.33	chr19:49289638-49325215 (-)	ENSG00000063127.16	1.58285	0.117486	2.78994	0.999285
ENSG00000180448.10	NA	ENSG00000180448	23526	Rho GTPase activating protein 45	protein_coding	61.63	19p13.3	chr19:1065923-1086628 (+)	ENSG00000180448.10	0.744314	0.117492	2.78984	0.999285
ENSG00000286190.1	NA	ENSG00000286190	728392	uncharacterized LOC728392	protein_coding	61.16	17p13.2	chr17:5499439-5501145 (-)	ENSG00000286190.1	-1.52131	0.117546	2.78562	0.999285
ENSG00000187753.13	C9orf153	ENSG00000187753	389766	chromosome 9 open reading frame 153	protein_coding	41.62	9q21.33	chr9:86220265-86259657 (-)	ENSG00000187753.13	-1.98375	0.117592	2.78595	0.999285
ENSG00000179387.10	ELMOD2	ENSG00000179387	255520	ELMO domain containing 2	protein_coding	34.79	4q31.1	chr4:140524168-140553770 (+)	ENSG00000179387.10	-1.12065	0.117665	2.78696	0.999285
ENSG00000087077.14	TRIP6	ENSG00000087077	7205	thyroid hormone receptor interactor 6	protein_coding	56.08	7q22.1	chr7:100867387-100873454 (+)	ENSG00000087077.14	0.816335	0.117742	2.78568	0.999285
ENSG00000019991.18	HGF	ENSG00000019991	3082	hepatocyte growth factor	protein_coding	34.42	7q21.11	chr7:81699010-81770438 (-)	ENSG00000019991.18	-1.24236	0.117769	2.78524	0.999285
ENSG00000279924.1	NA	ENSG00000279924	NA	novel ankyrin repeat domain-containing protein pseudogene	unprocessed_pseudogene	32.5	13q11	chr13:18174010-18178465 (-)	ENSG00000279924.1	-2.88138	0.117769	2.78524	0.999285
ENSG00000163138.19	PACRGL	ENSG00000163138	133015	parkin coregulated like	protein_coding	38.27	4p15.31	chr4:20696282-20752907 (+)	ENSG00000163138.19	-0.862949	0.117864	2.78075	0.999285
ENSG00000137941.17	TTLL7	ENSG00000137941	79739	tubulin tyrosine ligase like 7	protein_coding	35.53	1p31.1	chr1:83865024-83999150 (-)	ENSG00000137941.17	-1.11008	0.117991	2.78156	0.999285
ENSG00000064199.6	SPA17	ENSG00000064199	53340	sperm autoantigenic protein 17	protein_coding	37.97	11q24.2	chr11:124673798-124697518 (+)	ENSG00000064199.6	-1.79509	0.118113	2.77954	0.999285
ENSG00000166526.18	ZNF3	ENSG00000166526	7551	zinc finger protein 3	protein_coding	48.95	7q22.1	chr7:100064033-100082548 (-)	ENSG00000166526.18	0.608102	0.118119	2.77613	0.999285
ENSG00000101109.12	STK4	ENSG00000101109	6789	serine/threonine kinase 4	protein_coding	38.46	20q13.12	chr20:44966479-45080021 (+)	ENSG00000101109.12	-0.539957	0.118214	2.77456	0.999285
ENSG00000139343.10	SNRPF	ENSG00000139343	6636	small nuclear ribonucleoprotein polypeptide F	protein_coding	39.09	12q23.1	chr12:95858928-95903828 (+)	ENSG00000139343.10	-1.03144	0.118267	2.777	0.999285
ENSG00000156853.13	ZNF689	ENSG00000156853	115509	zinc finger protein 689	protein_coding	48.18	16p11.2	chr16:30602558-30624012 (-)	ENSG00000156853.13	-1.27074	0.118327	2.77601	0.999285
ENSG00000137628.17	DDX60	ENSG00000137628	55601	DExD/H-box helicase 60	protein_coding	36.27	4q32.3	chr4:168216294-168318804 (-)	ENSG00000137628.17	-0.623736	0.118386	2.77173	0.999285
ENSG00000183137.14	CEP57L1	ENSG00000183137	285753	centrosomal protein 57 like 1	protein_coding	36.59	6q21	chr6:109095110-109163932 (+)	ENSG00000183137.14	-0.817973	0.118455	2.77059	0.999285
ENSG00000254821.1	NA	ENSG00000254821	NA	novel transcript, antisense to ECI2	lncRNA	42.04	6p25.2	chr6:4135423-4146053 (+)	ENSG00000254821.1	2.49815	0.118537	2.77253	0.999285
ENSG00000100196.11	KDELR3	ENSG00000100196	11015	KDEL endoplasmic reticulum protein retention receptor 3	protein_coding	49.55	22q13.1	chr22:38468078-38483447 (+)	ENSG00000100196.11	1.26488	0.118579	2.7704	0.999285
ENSG00000166960.16	CCDC178	ENSG00000166960	374864	coiled-coil domain containing 178	protein_coding	34.9	18q12.1	chr18:32937402-33441101 (-)	ENSG00000166960.16	-2.05087	0.1186	2.77149	0.999285
ENSG00000225630.1	MTND2P28	ENSG00000225630	NA	MT-ND2 pseudogene 28	unprocessed_pseudogene	43.1	1p36.33	chr1:629640-630683 (+)	ENSG00000225630.1	-1.55156	0.118659	2.77054	0.999285
ENSG00000101247.18	NDUFAF5	ENSG00000101247	79133	NADH:ubiquinone oxidoreductase complex assembly factor 5	protein_coding	39.86	20p12.1	chr20:13785007-13821580 (+)	ENSG00000101247.18	-0.970192	0.118686	2.77009	0.999285
ENSG00000130827.6	PLXNA3	ENSG00000130827	55558	plexin A3	protein_coding	60.44	Xq28	chrX:154458281-154477779 (+)	ENSG00000130827.6	1.20872	0.118698	2.76989	0.999285
ENSG00000199436.1	SNORD9	ENSG00000199436	NA	small nucleolar RNA, C/D box 9	snoRNA	47.12	14q11.2	chr14:21392150-21392253 (-)	ENSG00000199436.1	-1.67119	0.118842	2.76752	0.999285
ENSG00000211660.3	IGLV2-23	ENSG00000211660	NA	immunoglobulin lambda variable 2-23	IG_V_gene	60.26	22q11.22	chr22:22697789-22698407 (+)	ENSG00000211660.3	-2.99564	0.118892	2.7667	0.999285
ENSG00000225636.1	HNRNPA3P15	ENSG00000225636	NA	heterogeneous nuclear ribonucleoprotein A3 pseudogene 15	processed_pseudogene	43.86	2q33.1	chr2:197014990-197016015 (+)	ENSG00000225636.1	-1.55519	0.118944	2.76256	0.999285
ENSG00000100304.13	TTLL12	ENSG00000100304	23170	tubulin tyrosine ligase like 12	protein_coding	58.3	22q13.2	chr22:43166622-43187134 (-)	ENSG00000100304.13	1.11508	0.118946	2.76582	0.999285
ENSG00000176731.12	RBIS	ENSG00000176731	401466	ribosomal biogenesis factor	protein_coding	38.7	8q21.2	chr8:85214048-85220421 (-)	ENSG00000176731.12	-0.897239	0.119039	2.76134	0.999285
ENSG00000079393.20	DUSP13	ENSG00000079393	51207	dual specificity phosphatase 13	protein_coding	54.85	10q22.2	chr10:75094432-75109221 (-)	ENSG00000079393.20	3.4253	0.119209	2.76151	0.999285
ENSG00000164675.11	IQUB	ENSG00000164675	154865	IQ motif and ubiquitin domain containing	protein_coding	36.64	7q31.32	chr7:123452193-123535077 (-)	ENSG00000164675.11	-1.06816	0.119217	2.76137	0.999285
ENSG00000109066.14	TMEM104	ENSG00000109066	54868	transmembrane protein 104	protein_coding	54.35	17q25.1	chr17:74776499-74839753 (+)	ENSG00000109066.14	-0.756292	0.119234	2.75783	0.999285
ENSG00000204392.11	LSM2	ENSG00000204392	57819	LSM2 homolog, U6 small nuclear RNA and mRNA degradation associated	protein_coding	48.09	6p21.33	chr6:31797396-31806966 (-)	ENSG00000204392.11	-1.00177	0.119254	2.7575	0.999285
ENSG00000131828.14	PDHA1	ENSG00000131828	5160	pyruvate dehydrogenase E1 alpha 1 subunit	protein_coding	44.44	Xp22.12	chrX:19343893-19361718 (+)	ENSG00000131828.14	0.98013	0.1193	2.76003	0.999285
ENSG00000147601.14	TERF1	ENSG00000147601	7013	telomeric repeat binding factor 1	protein_coding	36.98	8q21.11	chr8:73008864-73048123 (+)	ENSG00000147601.14	-0.547775	0.119358	2.7558	0.999285
ENSG00000007968.7	E2F2	ENSG00000007968	1870	E2F transcription factor 2	protein_coding	51.65	1p36.12	chr1:23506438-23531233 (-)	ENSG00000007968.7	-2.03688	0.119372	2.75737	0.999285
ENSG00000150625.16	GPM6A	ENSG00000150625	2823	glycoprotein M6A	protein_coding	35.77	4q34.2	chr4:175632934-176002664 (-)	ENSG00000150625.16	-1.98502	0.119415	2.75814	0.999285
ENSG00000259086.3	NA	ENSG00000259086	NA	KIAA1143 (KIAA1143) pseudogene	processed_pseudogene	44.72	14q12	chr14:32271857-32272301 (-)	ENSG00000259086.3	-2.1698	0.119434	2.75783	0.999285
ENSG00000275454.1	NA	ENSG00000275454	NA	novel transcript, antisense to IMP3	lncRNA	59	15q24.2	chr15:75639760-75640976 (+)	ENSG00000275454.1	-1.08972	0.119546	2.75274	0.999285
ENSG00000258568.1	RHOQP1	ENSG00000258568	NA	ras homolog family member Q pseudogene 1	processed_pseudogene	48.88	14q21.3	chr14:49599994-49600572 (+)	ENSG00000258568.1	-2.39673	0.119609	2.75498	0.999285
ENSG00000188691.5	OR56A5	ENSG00000188691	390084	olfactory receptor family 56 subfamily A member 5	protein_coding	44.46	11p15.4	chr11:5967177-5968494 (-)	ENSG00000188691.5	-3.28671	0.119641	2.75445	0.999285
ENSG00000125246.15	CLYBL	ENSG00000125246	171425	citrate lyase beta like	protein_coding	43.21	13q32.3	chr13:99606669-99897134 (+)	ENSG00000125246.15	0.979792	0.119742	2.75281	0.999285
ENSG00000216657.1	GLRX3P2	ENSG00000216657	NA	glutaredoxin 3 pseudogene 2	processed_pseudogene	43.35	6p25.2	chr6:3978062-3979099 (+)	ENSG00000216657.1	-1.55448	0.119815	2.74838	0.999285
ENSG00000279342.2	NA	ENSG00000279342	NA	novel transcript, sense intronic to MSANTD2	lncRNA	39.09	11q24.2	chr11:124789240-124792818 (-)	ENSG00000279342.2	1.30867	0.119821	2.74827	0.999285
ENSG00000126970.16	ZC4H2	ENSG00000126970	55906	zinc finger C4H2-type containing	protein_coding	39.24	Xq11.2	chrX:64915802-65034713 (-)	ENSG00000126970.16	1.74475	0.119907	2.74689	0.999285
ENSG00000196372.13	ASB13	ENSG00000196372	79754	ankyrin repeat and SOCS box containing 13	protein_coding	50.97	10p15.1	chr10:5638867-5666595 (-)	ENSG00000196372.13	-1.04152	0.120043	2.74792	0.999285
ENSG00000119986.7	AVPI1	ENSG00000119986	60370	arginine vasopressin induced 1	protein_coding	48.89	10q24.2	chr10:97677424-97687241 (-)	ENSG00000119986.7	2.27243	0.120047	2.74786	0.999285
ENSG00000115919.15	KYNU	ENSG00000115919	8942	kynureninase	protein_coding	37.45	2q22.2	chr2:142877657-143055833 (+)	ENSG00000115919.15	-1.23747	0.120236	2.74479	0.999285
ENSG00000287356.1	NA	ENSG00000287356	NA	novel transcript, antisense to MORN1	lncRNA	66.12	1p36.32	chr1:2315040-2323085 (+)	ENSG00000287356.1	-1.73519	0.120327	2.74024	0.999285
ENSG00000226091.7	LINC00937	ENSG00000226091	NA	long intergenic non-protein coding RNA 937	lncRNA	45.31	12p13.31	chr12:8295986-8396803 (-)	ENSG00000226091.7	-2.64171	0.120433	2.7416	0.999285
ENSG00000109184.15	DCUN1D4	ENSG00000109184	23142	defective in cullin neddylation 1 domain containing 4	protein_coding	40.07	4q12	chr4:51843000-51916837 (+)	ENSG00000109184.15	-0.54291	0.120499	2.73732	0.999285
ENSG00000269313.5	MAGIX	ENSG00000269313	79917	MAGI family member, X-linked	protein_coding	58.87	Xp11.23	chrX:49162564-49168483 (+)	ENSG00000269313.5	1.50397	0.120732	2.73356	0.999285
ENSG00000138092.11	CENPO	ENSG00000138092	79172	centromere protein O	protein_coding	43.93	2p23.3	chr2:24793136-24822376 (+)	ENSG00000138092.11	-1.09928	0.120825	2.73529	0.999285
ENSG00000124177.15	CHD6	ENSG00000124177	84181	chromodomain helicase DNA binding protein 6	protein_coding	41.09	20q12	chr20:41402083-41618384 (-)	ENSG00000124177.15	0.530858	0.120845	2.73175	0.999285
ENSG00000154608.14	CEP170P1	ENSG00000154608	NA	centrosomal protein 170 pseudogene 1	transcribed_unprocessed_pseudogene	35.63	4q26	chr4:118467590-118554100 (+)	ENSG00000154608.14	-1.98793	0.120874	2.7345	0.999285
ENSG00000164187.7	LMBRD2	ENSG00000164187	92255	LMBR1 domain containing 2	protein_coding	35.48	5p13.2	chr5:36098407-36151887 (-)	ENSG00000164187.7	-0.605292	0.12089	2.73103	0.999285
ENSG00000132702.13	HAPLN2	ENSG00000132702	60484	hyaluronan and proteoglycan link protein 2	protein_coding	54.26	1q23.1	chr1:156619331-156625725 (+)	ENSG00000132702.13	2.41464	0.121012	2.73228	0.999285
ENSG00000138741.11	TRPC3	ENSG00000138741	7222	transient receptor potential cation channel subfamily C member 3	protein_coding	37.91	4q27	chr4:121874481-121952060 (-)	ENSG00000138741.11	-2.21718	0.121033	2.73195	0.999285
ENSG00000134490.14	TMEM241	ENSG00000134490	85019	transmembrane protein 241	protein_coding	45.61	18q11.2	chr18:23197144-23437961 (-)	ENSG00000134490.14	-1.48494	0.121041	2.73181	0.999285
ENSG00000242067.1	RPL9P28	ENSG00000242067	NA	ribosomal protein L9 pseudogene 28	processed_pseudogene	43.35	17q21.32	chr17:48691116-48691694 (-)	ENSG00000242067.1	-2.79872	0.121238	2.72865	0.999285
ENSG00000254509.1	NA	ENSG00000254509	NA	endothelial cell adhesion molecule (ESAM) pseudogene	processed_pseudogene	53.81	11q24.2	chr11:124791228-124791660 (+)	ENSG00000254509.1	1.37991	0.121294	2.72456	0.999285
ENSG00000181450.18	ZNF678	ENSG00000181450	339500	zinc finger protein 678	protein_coding	40.32	1q42.13	chr1:227563543-227677443 (+)	ENSG00000181450.18	-0.951871	0.121546	2.72054	0.999285
ENSG00000134612.12	FOLH1B	ENSG00000134612	219595	folate hydrolase 1B	transcribed_unprocessed_pseudogene	35.28	11q14.3	chr11:89639237-89698718 (+)	ENSG00000134612.12	-2.88042	0.121599	2.72288	0.999285
ENSG00000123219.13	CENPK	ENSG00000123219	64105	centromere protein K	protein_coding	37.27	5q12.3	chr5:65517766-65563168 (-)	ENSG00000123219.13	-1.32284	0.121602	2.72284	0.999285
ENSG00000165269.13	AQP7	ENSG00000165269	364;112267859	aquaporin 7	protein_coding	53.23	9p13.3	chr9:33383179-33402682 (-)	ENSG00000165269.13	-1.43312	0.121688	2.72146	0.999285
ENSG00000151240.17	DIP2C	ENSG00000151240	22982	disco interacting protein 2 homolog C	protein_coding	48.43	10p15.3	chr10:274190-689668 (-)	ENSG00000151240.17	0.820151	0.121861	2.71871	0.999285
ENSG00000184788.13	SATL1	ENSG00000184788	340562	spermidine/spermine N1-acetyl transferase like 1	protein_coding	37.26	Xq21.1	chrX:85092287-85243961 (-)	ENSG00000184788.13	-1.20253	0.121885	2.71513	0.999285
ENSG00000198870.8	STKLD1	ENSG00000198870	169436	serine/threonine kinase like domain containing 1	protein_coding	54.49	9q34.2	chr9:133376366-133406096 (+)	ENSG00000198870.8	1.94492	0.121924	2.7177	0.999285
ENSG00000213339.9	QTRT1	ENSG00000213339	81890	queuine tRNA-ribosyltransferase catalytic subunit 1	protein_coding	52.81	19p13.2	chr19:10701430-10713437 (+)	ENSG00000213339.9	0.81531	0.121934	2.71754	0.999285
ENSG00000186188.10	FFAR4	ENSG00000186188	338557	free fatty acid receptor 4	protein_coding	47.74	10q23.33	chr10:93566665-93604480 (+)	ENSG00000186188.10	2.14244	0.12194	2.71745	0.999285
ENSG00000253525.1	NA	ENSG00000253525	NA	ceruloplasmin (ferroxidase) (CP) pseudogene	processed_pseudogene	40.57	8q21.3	chr8:91157285-91158748 (+)	ENSG00000253525.1	-2.06902	0.122004	2.71644	0.999285
ENSG00000232457.4	SLC16A6P1	ENSG00000232457	NA	SLC16A6 pseudogene 1	transcribed_unprocessed_pseudogene	46.93	17q24.1	chr17:64953683-64956546 (+)	ENSG00000232457.4	2.74433	0.122122	2.71456	0.999285
ENSG00000287528.1	NA	ENSG00000287528	NA	novel transcript, antisense to FZD8	lncRNA	51.93	10p11.21	chr10:35641097-35647826 (+)	ENSG00000287528.1	-1.4315	0.122131	2.71124	0.999285
ENSG00000132122.12	SPATA6	ENSG00000132122	54558	spermatogenesis associated 6	protein_coding	37.04	1p33	chr1:48295373-48472208 (-)	ENSG00000132122.12	-0.670797	0.122142	2.71174	0.999285
ENSG00000141564.15	RPTOR	ENSG00000141564	57521	regulatory associated protein of MTOR complex 1	protein_coding	49.12	17q25.3	chr17:80544819-80966371 (+)	ENSG00000141564.15	0.654401	0.122159	2.71296	0.999285
ENSG00000179832.17	MROH1	ENSG00000179832	727957	maestro heat like repeat family member 1	protein_coding	53.17	8q24.3	chr8:144148016-144261940 (+)	ENSG00000179832.17	0.722325	0.122175	2.71372	0.999285
ENSG00000151952.16	TMEM132D	ENSG00000151952	121256	transmembrane protein 132D	protein_coding	42.69	12q24.33	chr12:129071725-129904025 (-)	ENSG00000151952.16	-2.50639	0.122207	2.71321	0.999285
ENSG00000123552.17	USP45	ENSG00000123552	85015	ubiquitin specific peptidase 45	protein_coding	37.98	6q16.2	chr6:99432379-99521728 (-)	ENSG00000123552.17	-0.802402	0.122224	2.71293	0.999285
ENSG00000214283.4	RAD51AP1P1	ENSG00000214283	NA	RAD51AP1 pseudogene 1	processed_pseudogene	38.86	3q22.3	chr3:136899076-136900076 (-)	ENSG00000214283.4	-1.74226	0.122227	2.70971	0.999285
ENSG00000154114.12	TBCEL	ENSG00000154114	219899	tubulin folding cofactor E like	protein_coding	36.59	11q23.3	chr11:121024072-121090775 (+)	ENSG00000154114.12	-1.67222	0.122272	2.71217	0.999285
ENSG00000257446.4	ZNF878	ENSG00000257446	729747	zinc finger protein 878	protein_coding	46.15	19p13.2	chr19:12043805-12052961 (-)	ENSG00000257446.4	-2.21641	0.122513	2.70836	0.999285
ENSG00000241525.4	NA	ENSG00000241525	NA	novel transcript, antisense to C17orf97	lncRNA	50.98	17p13.3	chr17:404468-414023 (-)	ENSG00000241525.4	2.04038	0.122638	2.70638	0.999285
ENSG00000121931.16	LRIF1	ENSG00000121931	55791	ligand dependent nuclear receptor interacting factor 1	protein_coding	36.39	1p13.3	chr1:110947190-110963965 (-)	ENSG00000121931.16	-0.80578	0.122669	2.70272	0.999285
ENSG00000111886.11	GABRR2	ENSG00000111886	2570	gamma-aminobutyric acid type A receptor rho2 subunit	protein_coding	45.69	6q15	chr6:89254464-89315299 (-)	ENSG00000111886.11	-1.52924	0.12267	2.70272	0.999285
ENSG00000141622.14	RNF165	ENSG00000141622	494470	ring finger protein 165	protein_coding	49.03	18q21.1	chr18:46326809-46463140 (+)	ENSG00000141622.14	-1.47405	0.122691	2.70238	0.999285
ENSG00000254440.3	PBOV1	ENSG00000254440	59351	prostate and breast cancer overexpressed 1	protein_coding	38.19	6q23.3	chr6:138215986-138218491 (-)	ENSG00000254440.3	-2.80261	0.122708	2.70527	0.999285
ENSG00000159712.10	ANKRD18CP	ENSG00000159712	NA	ankyrin repeat domain 18C, pseudogene	unprocessed_pseudogene	38.17	9q22.33	chr9:97156570-97221235 (-)	ENSG00000159712.10	-1.91775	0.122775	2.70255	0.999285
ENSG00000140905.11	GCSH	ENSG00000140905	2653	glycine cleavage system protein H	protein_coding	43.85	16q23.2	chr16:81081945-81096395 (-)	ENSG00000140905.11	-1.85376	0.122848	2.70307	0.999285
ENSG00000176855.11	KRT18P28	ENSG00000176855	NA	keratin 18 pseudogene 28	processed_pseudogene	55.78	1q25.3	chr1:182959074-182960405 (-)	ENSG00000176855.11	2.21198	0.122849	2.70305	0.999285
ENSG00000168081.9	PNOC	ENSG00000168081	5368	prepronociceptin	protein_coding	47.01	8p21.1	chr8:28316986-28343355 (+)	ENSG00000168081.9	-2.62202	0.12286	2.70288	0.999285
ENSG00000105889.15	STEAP1B	ENSG00000105889	256227	STEAP family member 1B	protein_coding	41.54	7p15.3	chr7:22419444-22727613 (-)	ENSG00000105889.15	-2.85372	0.122928	2.70181	0.999285
ENSG00000168234.13	TTC39C	ENSG00000168234	125488	tetratricopeptide repeat domain 39C	protein_coding	41.64	18q11.2	chr18:23992773-24135610 (+)	ENSG00000168234.13	-0.812069	0.122999	2.69964	0.999285
ENSG00000198088.10	NUP62CL	ENSG00000198088	54830	nucleoporin 62 C-terminal like	protein_coding	37.06	Xq22.3	chrX:107123427-107206433 (-)	ENSG00000198088.10	-1.50107	0.123069	2.69644	0.999285
ENSG00000228801.6	NA	ENSG00000228801	102724330	novel transcript	lncRNA	40.52	8q11.23	chr8:51899268-51949874 (+)	ENSG00000228801.6	-1.64805	0.123082	2.69623	0.999285
ENSG00000161533.12	ACOX1	ENSG00000161533	51	acyl-CoA oxidase 1	protein_coding	44.18	17q25.1	chr17:75941507-75979177 (-)	ENSG00000161533.12	-0.594533	0.123127	2.69552	0.999285
ENSG00000024526.17	DEPDC1	ENSG00000024526	55635	DEP domain containing 1	protein_coding	34.94	1p31.3	chr1:68474152-68497221 (-)	ENSG00000024526.17	-2.53926	0.123167	2.69805	0.999285
ENSG00000089558.9	KCNH4	ENSG00000089558	23415	potassium voltage-gated channel subfamily H member 4	protein_coding	54.88	17q21.2	chr17:42156891-42181142 (-)	ENSG00000089558.9	2.4185	0.123167	2.69804	0.999285
ENSG00000052802.13	MSMO1	ENSG00000052802	6307	methylsterol monooxygenase 1	protein_coding	37	4q32.3	chr4:165327667-165343164 (+)	ENSG00000052802.13	-0.824823	0.123198	2.69475	0.999285
ENSG00000206557.6	TRIM71	ENSG00000206557	131405	tripartite motif containing 71	protein_coding	45.55	3p22.3	chr3:32817997-32897824 (+)	ENSG00000206557.6	1.41117	0.123231	2.69604	0.999285
ENSG00000122873.12	CISD1	ENSG00000122873	55847	CDGSH iron sulfur domain 1	protein_coding	36.69	10q21.1	chr10:58269162-58289586 (+)	ENSG00000122873.12	-1.18292	0.12326	2.69658	0.999285
ENSG00000108785.7	HSD17B1P1	ENSG00000108785	NA	hydroxysteroid 17-beta dehydrogenase 1 pseudogene 1	unprocessed_pseudogene	64.13	17q21.2	chr17:42546764-42548706 (+)	ENSG00000108785.7	2.39128	0.123314	2.69574	0.999285
ENSG00000177483.11	RBM44	ENSG00000177483	375316	RNA binding motif protein 44	protein_coding	37.39	2q37.3	chr2:237798389-237842808 (+)	ENSG00000177483.11	-1.58102	0.123386	2.69461	0.999285
ENSG00000266173.7	STRADA	ENSG00000266173	92335	STE20 related adaptor alpha	protein_coding	48.88	17q23.3	chr17:63682336-63741986 (-)	ENSG00000266173.7	1.3733	0.123404	2.69136	0.999285
ENSG00000167759.13	KLK13	ENSG00000167759	26085	kallikrein related peptidase 13	protein_coding	44.98	19q13.41	chr19:51055626-51065114 (-)	ENSG00000167759.13	2.80241	0.123414	2.69416	0.999285
ENSG00000185238.13	PRMT3	ENSG00000185238	10196	protein arginine methyltransferase 3	protein_coding	36	11p15.1	chr11:20387558-20509338 (+)	ENSG00000185238.13	-0.9067	0.123424	2.69401	0.999285
ENSG00000090104.12	RGS1	ENSG00000090104	5996	regulator of G protein signaling 1	protein_coding	33.81	1q31.2	chr1:192575763-192580024 (+)	ENSG00000090104.12	-0.858208	0.123593	2.69137	0.999285
ENSG00000137265.15	IRF4	ENSG00000137265	3662	interferon regulatory factor 4	protein_coding	48.32	6p25.3	chr6:391752-411443 (+)	ENSG00000137265.15	-2.0334	0.123755	2.68883	0.999285
ENSG00000216937.13	CCDC7	ENSG00000216937	79741	coiled-coil domain containing 7	protein_coding	37.33	10p11.22	chr10:32446140-32882874 (+)	ENSG00000216937.13	-1.04677	0.123809	2.68798	0.999285
ENSG00000188818.12	ZDHHC11	ENSG00000188818	79844	zinc finger DHHC-type containing 11	protein_coding	47.93	5p15.33	chr5:795606-850986 (-)	ENSG00000188818.12	-1.45024	0.123815	2.68477	0.999285
ENSG00000136866.13	ZFP37	ENSG00000136866	7539	ZFP37 zinc finger protein	protein_coding	39.08	9q32	chr9:113038380-113056759 (-)	ENSG00000136866.13	-1.49136	0.1239	2.68657	0.999285
ENSG00000137574.11	TGS1	ENSG00000137574	96764	trimethylguanosine synthase 1	protein_coding	39.78	8q12.1	chr8:55773446-55826445 (+)	ENSG00000137574.11	-0.563771	0.123904	2.68337	0.999285
ENSG00000204923.4	FBXO48	ENSG00000204923	554251	F-box protein 48	protein_coding	40.06	2p13.3	chr2:68459422-68467294 (-)	ENSG00000204923.4	-1.79441	0.123945	2.68587	0.999285
ENSG00000129071.9	MBD4	ENSG00000129071	8930	methyl-CpG binding domain 4, DNA glycosylase	protein_coding	39.9	3q21.3	chr3:129430944-129440179 (-)	ENSG00000129071.9	-0.530545	0.123982	2.68217	0.999285
ENSG00000172296.13	SPTLC3	ENSG00000172296	55304	serine palmitoyltransferase long chain base subunit 3	protein_coding	39.89	20p12.1	chr20:13008972-13169103 (+)	ENSG00000172296.13	-0.858223	0.124048	2.68426	0.999285
ENSG00000159197.3	KCNE2	ENSG00000159197	9992	potassium voltage-gated channel subfamily E regulatory subunit 2	protein_coding	43.25	21q22.11	chr21:34364024-34371389 (+)	ENSG00000159197.3	-2.79176	0.124132	2.68295	0.999285
ENSG00000227694.1	RPL23AP74	ENSG00000227694	NA	ribosomal protein L23a pseudogene 74	processed_pseudogene	49.68	17q23.2	chr17:61069871-61070341 (+)	ENSG00000227694.1	-1.69757	0.124179	2.6791	0.999285
ENSG00000162510.6	MATN1	ENSG00000162510	4146	matrilin 1	protein_coding	56.37	1p35.2	chr1:30711277-30723585 (-)	ENSG00000162510.6	-2.49019	0.124198	2.68193	0.999285
ENSG00000279162.1	NA	ENSG00000279162	NA	tec	TEC	55.66	16p13.3	chr16:2592514-2594563 (+)	ENSG00000279162.1	-2.56246	0.124232	2.68139	0.999285
ENSG00000186280.7	KDM4D	ENSG00000186280	55693	lysine demethylase 4D	protein_coding	36.25	11q21	chr11:94973709-94999519 (+)	ENSG00000186280.7	-2.10648	0.124237	2.68129	0.999285
ENSG00000183206.17	POTEC	ENSG00000183206	388468	POTE ankyrin domain family member C	protein_coding	38.01	18p11.21	chr18:14507339-14543585 (-)	ENSG00000183206.17	-3.18466	0.124266	2.68087	0.999285
ENSG00000120659.15	TNFSF11	ENSG00000120659	8600	TNF superfamily member 11	protein_coding	41.03	13q14.11	chr13:42562736-42608013 (+)	ENSG00000120659.15	-2.44749	0.124275	2.68073	0.999285
ENSG00000236320.3	SLFN14	ENSG00000236320	342618	schlafen family member 14	protein_coding	42.48	17q12	chr17:35548125-35558098 (-)	ENSG00000236320.3	-2.88553	0.124293	2.68045	0.999285
ENSG00000213049.3	HNRNPA1P34	ENSG00000213049	NA	heterogeneous nuclear ribonucleoprotein A1 pseudogene 34	processed_pseudogene	48.33	12p13.31	chr12:9027532-9029089 (-)	ENSG00000213049.3	-1.79443	0.124295	2.67731	0.999285
ENSG00000102024.18	PLS3	ENSG00000102024	5358	plastin 3	protein_coding	38.9	Xq23	chrX:115561174-115650861 (+)	ENSG00000102024.18	0.629674	0.124345	2.67699	0.999285
ENSG00000221970.2	OR2A1	ENSG00000221970	346528	olfactory receptor family 2 subfamily A member 1	protein_coding	39.08	7q35	chr7:144312464-144322668 (+)	ENSG00000221970.2	-2.9033	0.124362	2.67937	0.999285
ENSG00000105662.16	CRTC1	ENSG00000105662	23373	CREB regulated transcription coactivator 1	protein_coding	56.04	19p13.11	chr19:18683678-18782333 (+)	ENSG00000105662.16	0.663025	0.124393	2.67703	0.999285
ENSG00000172172.8	MRPL13	ENSG00000172172	28998	mitochondrial ribosomal protein L13	protein_coding	35.86	8q24.12	chr8:120380761-120445402 (-)	ENSG00000172172.8	-0.903259	0.124416	2.67853	0.999285
ENSG00000213553.4	RPLP0P6	ENSG00000213553	NA	ribosomal protein lateral stalk subunit P0 pseudogene 6	processed_pseudogene	53.56	2p22.1	chr2:38481851-38482804 (+)	ENSG00000213553.4	1.2804	0.124422	2.67845	0.999285
ENSG00000201448.1	SNORA63C	ENSG00000201448	NA	small nucleolar RNA, H/ACA box 63C	snoRNA	40.31	1p34.3	chr1:36418450-36418578 (-)	ENSG00000201448.1	-2.20899	0.124455	2.67793	0.999285
ENSG00000279072.1	NA	ENSG00000279072	NA	novel piRNA host transcript	lncRNA	56.51	7p11.2	chr7:56809214-56848800 (-)	ENSG00000279072.1	-2.36972	0.124475	2.67763	0.999285
ENSG00000145819.18	ARHGAP26	ENSG00000145819	23092	Rho GTPase activating protein 26	protein_coding	42.17	5q31.3	chr5:142770377-143229011 (+)	ENSG00000145819.18	-0.61662	0.12449	2.67428	0.999285
ENSG00000146856.14	AGBL3	ENSG00000146856	340351	ATP/GTP binding protein like 3	protein_coding	36.82	7q33	chr7:134986508-135147963 (+)	ENSG00000146856.14	-1.10164	0.124647	2.67496	0.999285
ENSG00000273777.5	CEACAM20	ENSG00000273777	125931	CEA cell adhesion molecule 20	protein_coding	45.62	19q13.31	chr19:44501677-44529788 (-)	ENSG00000273777.5	-3.01264	0.124703	2.67408	0.999285
ENSG00000147535.17	PLPP5	ENSG00000147535	84513	phospholipid phosphatase 5	protein_coding	45.35	8p11.23	chr8:38263130-38269243 (-)	ENSG00000147535.17	0.726597	0.124759	2.67012	0.999285
ENSG00000186675.7	MAGEE2	ENSG00000186675	139599	MAGE family member E2	protein_coding	46.87	Xq13.3	chrX:75782987-75785254 (-)	ENSG00000186675.7	-3.4678	0.124822	2.67225	0.999285
ENSG00000205362.11	MT1A	ENSG00000205362	4489	metallothionein 1A	protein_coding	51.05	16q13	chr16:56638666-56640087 (+)	ENSG00000205362.11	-2.21736	0.124952	2.67024	0.999285
ENSG00000238280.2	NA	ENSG00000238280	NA	novel transcript	lncRNA	41.09	10q21.3	chr10:62682652-62805887 (-)	ENSG00000238280.2	-2.32528	0.12509	2.66811	0.999285
ENSG00000120885.22	CLU	ENSG00000120885	1191	clusterin	protein_coding	49.61	8p21.1	chr8:27596917-27614700 (-)	ENSG00000120885.22	-1.46722	0.125108	2.66783	0.999285
ENSG00000163481.8	RNF25	ENSG00000163481	64320	ring finger protein 25	protein_coding	49.28	2q35	chr2:218663892-218672002 (-)	ENSG00000163481.8	0.855654	0.125132	2.66437	0.999285
ENSG00000163624.6	CDS1	ENSG00000163624	1040	CDP-diacylglycerol synthase 1	protein_coding	38.31	4q21.23	chr4:84583127-84651334 (+)	ENSG00000163624.6	-1.20794	0.125202	2.66638	0.999285
ENSG00000157881.15	PANK4	ENSG00000157881	55229	pantothenate kinase 4 (inactive)	protein_coding	60.7	1p36.32	chr1:2508537-2526611 (-)	ENSG00000157881.15	0.604289	0.125202	2.66329	0.999285
ENSG00000112237.13	CCNC	ENSG00000112237	892	cyclin C	protein_coding	35.15	6q16.2	chr6:99542387-99568825 (-)	ENSG00000112237.13	-0.552477	0.125322	2.66145	0.999285
ENSG00000230373.8	GOLGA6L5P	ENSG00000230373	NA	golgin A6 family like 5, pseudogene	transcribed_unprocessed_pseudogene	49.46	15q25.2	chr15:84507885-84516814 (-)	ENSG00000230373.8	2.24426	0.125434	2.66281	0.999285
ENSG00000071054.16	MAP4K4	ENSG00000071054	9448	mitogen-activated protein kinase kinase kinase kinase 4	protein_coding	41.04	2q11.2	chr2:101696850-101894689 (+)	ENSG00000071054.16	0.665101	0.12546	2.65934	0.999285
ENSG00000263335.1	NA	ENSG00000263335	NA	novel transcript, antisense to MYH11	lncRNA	50.3	16p13.11	chr16:15726674-15732993 (+)	ENSG00000263335.1	1.03773	0.125543	2.66114	0.999285
ENSG00000143185.4	XCL2	ENSG00000143185	6846	X-C motif chemokine ligand 2	protein_coding	42.17	1q24.2	chr1:168540768-168543997 (-)	ENSG00000143185.4	-2.53304	0.125557	2.66092	0.999285
ENSG00000229313.1	NA	ENSG00000229313	NA	novel transcript	lncRNA	40.93	6p22.3	chr6:25041839-25056664 (+)	ENSG00000229313.1	-3.03792	0.125573	2.66067	0.999285
ENSG00000235098.8	ANKRD65	ENSG00000235098	441869	ankyrin repeat domain 65	protein_coding	66.51	1p36.33	chr1:1418420-1421769 (-)	ENSG00000235098.8	-2.92643	0.125574	2.66066	0.999285
ENSG00000177414.13	UBE2U	ENSG00000177414	148581	ubiquitin conjugating enzyme E2 U	protein_coding	37.76	1p31.3	chr1:64203627-64267368 (+)	ENSG00000177414.13	-3.17901	0.125641	2.65963	0.999285
ENSG00000198055.11	GRK6	ENSG00000198055	2870	G protein-coupled receptor kinase 6	protein_coding	54.65	5q35.3	chr5:177403204-177442901 (+)	ENSG00000198055.11	0.724213	0.125744	2.65752	0.999285
ENSG00000129422.14	MTUS1	ENSG00000129422	57509	microtubule associated scaffold protein 1	protein_coding	40.89	8p22	chr8:17643795-17800917 (-)	ENSG00000129422.14	0.873632	0.125762	2.65778	0.999285
ENSG00000027644.5	INSRR	ENSG00000027644	3645	insulin receptor related receptor	protein_coding	55.62	1q23.1	chr1:156840063-156859117 (-)	ENSG00000027644.5	2.19968	0.125763	2.65777	0.999285
ENSG00000172379.21	ARNT2	ENSG00000172379	9915	aryl hydrocarbon receptor nuclear translocator 2	protein_coding	45.48	15q25.1	chr15:80404350-80597933 (+)	ENSG00000172379.21	0.960926	0.125846	2.6565	0.999285
ENSG00000166228.9	PCBD1	ENSG00000166228	5092	pterin-4 alpha-carbinolamine dehydratase 1	protein_coding	50.57	10q22.1	chr10:70882280-70888565 (-)	ENSG00000166228.9	1.34131	0.125949	2.65491	0.999285
ENSG00000114503.11	NCBP2	ENSG00000114503	22916	nuclear cap binding protein subunit 2	protein_coding	44.02	3q29	chr3:196935402-196942594 (-)	ENSG00000114503.11	0.935207	0.126008	2.65402	0.999285
ENSG00000189050.16	RNFT1	ENSG00000189050	51136	ring finger protein, transmembrane 1	protein_coding	38.09	17q23.1	chr17:59952240-59964761 (-)	ENSG00000189050.16	-0.914197	0.126079	2.65138	0.999285
ENSG00000170485.17	NPAS2	ENSG00000170485	4862	neuronal PAS domain protein 2	protein_coding	45.84	2q11.2	chr2:100820139-100996829 (+)	ENSG00000170485.17	0.96836	0.126104	2.65254	0.999285
ENSG00000249042.6	NA	ENSG00000249042	NA	novel transcript	lncRNA	37.81	5q14.1	chr5:80411231-80488095 (-)	ENSG00000249042.6	-1.78717	0.126137	2.64932	0.999285
ENSG00000127054.20	INTS11	ENSG00000127054	54973	integrator complex subunit 11	protein_coding	60.46	1p36.33	chr1:1311585-1324691 (-)	ENSG00000127054.20	0.65874	0.1262	2.65109	0.999285
ENSG00000164483.17	SAMD3	ENSG00000164483	154075	sterile alpha motif domain containing 3	protein_coding	39.15	6q23.1	chr6:130144315-130365425 (-)	ENSG00000164483.17	-1.33974	0.126237	2.64746	0.999285
ENSG00000030419.16	IKZF2	ENSG00000030419	22807	IKAROS family zinc finger 2	protein_coding	34.84	2q34	chr2:212999691-213152427 (-)	ENSG00000030419.16	-1.06359	0.126281	2.64679	0.999285
ENSG00000100890.16	PRORP	ENSG00000100890	9692	protein only RNase P catalytic subunit	protein_coding	40.29	14q13.2	chr14:35121846-35277622 (+)	ENSG00000100890.16	-1.82746	0.126382	2.64526	0.999285
ENSG00000256223.6	ZNF10	ENSG00000256223	7556	zinc finger protein 10	protein_coding	40.03	12q24.33	chr12:133130575-133159465 (+)	ENSG00000256223.6	-1.24178	0.126424	2.64479	0.999285
ENSG00000181444.13	ZNF467	ENSG00000181444	168544	zinc finger protein 467	protein_coding	59.66	7q36.1	chr7:149764182-149773588 (-)	ENSG00000181444.13	1.06284	0.126486	2.64672	0.999285
ENSG00000113600.11	C9	ENSG00000113600	735	complement C9	protein_coding	38.28	5p13.1	chr5:39284140-39424868 (-)	ENSG00000113600.11	-2.04159	0.126505	2.64644	0.999285
ENSG00000205659.10	LIN52	ENSG00000205659	91750	lin-52 DREAM MuvB core complex component	protein_coding	40.2	14q24.3	chr14:74084796-74201235 (+)	ENSG00000205659.10	-1.67859	0.126564	2.64554	0.999285
ENSG00000081059.20	TCF7	ENSG00000081059	6932	transcription factor 7	protein_coding	54.55	5q31.1	chr5:134114681-134151865 (+)	ENSG00000081059.20	0.830514	0.12661	2.64484	0.999285
ENSG00000148335.14	NTMT1	ENSG00000148335	28989	N-terminal Xaa-Pro-Lys N-methyltransferase 1	protein_coding	55.42	9q34.11	chr9:129608884-129636131 (+)	ENSG00000148335.14	1.29774	0.126641	2.64133	0.999285
ENSG00000028116.17	VRK2	ENSG00000028116	7444	VRK serine/threonine kinase 2	protein_coding	35.24	2p16.1	chr2:57907629-58159920 (+)	ENSG00000028116.17	-0.668958	0.126677	2.64269	0.999285
ENSG00000167792.13	NDUFV1	ENSG00000167792	4723	NADH:ubiquinone oxidoreductase core subunit V1	protein_coding	56.2	11q13.2	chr11:67605653-67612554 (+)	ENSG00000167792.13	0.712297	0.126677	2.64382	0.999285
ENSG00000160360.13	GPSM1	ENSG00000160360	26086	G protein signaling modulator 1	protein_coding	66.05	9q34.3	chr9:136327476-136359605 (+)	ENSG00000160360.13	0.696611	0.126824	2.63855	0.999285
ENSG00000189134.4	NKAPL	ENSG00000189134	222698	NFKB activating protein like	protein_coding	45.01	6p22.1	chr6:28259297-28260958 (+)	ENSG00000189134.4	-2.77887	0.126913	2.64024	0.999285
ENSG00000259670.1	NA	ENSG00000259670	NA	novel transcript, antisense to CEP152	lncRNA	30.15	15q21.1	chr15:48783190-48784121 (+)	ENSG00000259670.1	-1.88505	0.126976	2.63929	0.999285
ENSG00000076924.12	XAB2	ENSG00000076924	56949	XPA binding protein 2	protein_coding	60.81	19p13.2	chr19:7619525-7629545 (-)	ENSG00000076924.12	0.737803	0.127057	2.63807	0.999285
ENSG00000187726.8	DNAJB13	ENSG00000187726	374407	DnaJ heat shock protein family (Hsp40) member B13	protein_coding	50.45	11q13.4	chr11:73950319-73970366 (+)	ENSG00000187726.8	1.912	0.127072	2.63784	0.999285
ENSG00000177994.16	C2orf73	ENSG00000177994	129852	chromosome 2 open reading frame 73	protein_coding	38.88	2p16.2	chr2:54330034-54383742 (+)	ENSG00000177994.16	-2.66601	0.127074	2.6378	0.999285
ENSG00000163541.12	SUCLG1	ENSG00000163541	8802	succinate-CoA ligase alpha subunit	protein_coding	39.25	2p11.2	chr2:84423528-84460045 (-)	ENSG00000163541.12	1.00673	0.127115	2.63719	0.999285
ENSG00000166073.11	GPR176	ENSG00000166073	11245	G protein-coupled receptor 176	protein_coding	40.66	15q15.1	chr15:39799008-39920266 (-)	ENSG00000166073.11	-1.58138	0.127118	2.63715	0.999285
ENSG00000164308.17	ERAP2	ENSG00000164308	64167	endoplasmic reticulum aminopeptidase 2	protein_coding	38.41	5q15	chr5:96875986-96919703 (+)	ENSG00000164308.17	-1.03618	0.127213	2.6357	0.999285
ENSG00000134765.9	DSC1	ENSG00000134765	1823	desmocollin 1	protein_coding	35.2	18q12.1	chr18:31129236-31162856 (-)	ENSG00000134765.9	-1.99561	0.127332	2.63392	0.999285
ENSG00000095066.11	HOOK2	ENSG00000095066	29911	hook microtubule tethering protein 2	protein_coding	53.64	19p13.13	chr19:12763003-12872740 (-)	ENSG00000095066.11	0.613758	0.127339	2.63199	0.999285
ENSG00000176092.15	CRYBG2	ENSG00000176092	55057	crystallin beta-gamma domain containing 2	protein_coding	52.62	1p36.11	chr1:26321698-26360080 (-)	ENSG00000176092.15	-1.39003	0.127345	2.63276	0.999285
ENSG00000185024.17	BRF1	ENSG00000185024	2972	BRF1 RNA polymerase III transcription initiation factor subunit	protein_coding	56.66	14q32.33	chr14:105209286-105315589 (-)	ENSG00000185024.17	0.679855	0.127394	2.63227	0.999285
ENSG00000149548.15	CCDC15	ENSG00000149548	80071	coiled-coil domain containing 15	protein_coding	37.57	11q24.2	chr11:124954121-125041489 (+)	ENSG00000149548.15	-1.06243	0.127441	2.63226	0.999285
ENSG00000079101.16	CLUL1	ENSG00000079101	27098	clusterin like 1	protein_coding	41.51	18p11.32	chr18:596988-650334 (+)	ENSG00000079101.16	-1.54483	0.127472	2.63179	0.999285
ENSG00000138131.4	LOXL4	ENSG00000138131	84171	lysyl oxidase like 4	protein_coding	53.19	10q24.2	chr10:98247690-98268194 (-)	ENSG00000138131.4	0.861904	0.127508	2.62824	0.999285
ENSG00000196284.16	SUPT3H	ENSG00000196284	8464	SPT3 homolog, SAGA and STAGA complex component	protein_coding	36.3	6p21.1	chr6:44809317-45377953 (-)	ENSG00000196284.16	-0.962894	0.12753	2.63051	0.999285
ENSG00000287080.1	H3C3	ENSG00000287080	8352	H3 clustered histone 3	protein_coding	58.61	6p22.2	chr6:26045411-26045869 (+)	ENSG00000287080.1	-1.24266	0.127731	2.6279	0.999285
ENSG00000136153.20	LMO7	ENSG00000136153	4008	LIM domain 7	protein_coding	38.67	13q22.2	chr13:75620434-75859870 (+)	ENSG00000136153.20	0.742694	0.127773	2.62728	0.999285
ENSG00000196696.13	NA	ENSG00000196696	NA	novel transcript	lncRNA	44.73	16q22.1	chr16:69976297-70065948 (-)	ENSG00000196696.13	1.4358	0.127831	2.62339	0.999285
ENSG00000187957.8	DNER	ENSG00000187957	92737	delta/notch like EGF repeat containing	protein_coding	41.04	2q36.3	chr2:229357629-229714555 (-)	ENSG00000187957.8	2.17751	0.127836	2.62633	0.999285
ENSG00000213047.13	DENND1B	ENSG00000213047	163486	DENN domain containing 1B	protein_coding	34.32	1q31.3	chr1:197504748-197775696 (-)	ENSG00000213047.13	-1.02365	0.127853	2.62606	0.999285
ENSG00000119922.10	IFIT2	ENSG00000119922	3433	interferon induced protein with tetratricopeptide repeats 2	protein_coding	42.26	10q23.31	chr10:89283694-89309271 (+)	ENSG00000119922.10	-0.752371	0.127941	2.62265	0.999285
ENSG00000139899.11	CBLN3	ENSG00000139899	643866	cerebellin 3 precursor	protein_coding	60.63	14q12	chr14:24426545-24430954 (-)	ENSG00000139899.11	0.974383	0.127949	2.62162	0.999285
[truncated: 19,449 more rows]
