# Supplementary material for: Extended Opioid Exposure Modulates the Molecular Metabolism of Clear Cell Renal Cell Carcinoma
Source: Life (Basel). 2023 May 17;13(5):1196. doi: 10.3390/life13051196 (PMC10222048; doi:10.3390/life13051196)
Supplement: Supplementary file 1 [file life-13-01196-s001.zip › life-2329997-supplementary/Table S2.xlsx]

## Sheet: KEGG_gsea_results_all_table
database	comparison	ID	Description	setSize	enrichmentScore	NES	pvalue	p.adjust	qvalue	rank	leading_edge	leading_edge_tags	leading_edge_list	leading_edge_signal	core_enrichment	ONTOLOGY	gene_entrez_ids	gene_ensembl_ids	gene_symbols
KEGG	Opioids	hsa05332	Graft-versus-host disease	33	-0.72206	-2.04043	4.54763e-06	0.00152346	0.00142173	2311	tags=45%, list=14%, signal=39%	0.45	0.14	0.39	940/3106/3117/3118/7124/3821/3553/941/3458/3135/3569/3824/3552/3812/3804	NA	3106;3106;3106;3106;3106;3106;3117;3117;3117;3117;3117;3117;3117;3117;3117;3117;3117;3117;3117;3117;3118;3118;3118;3118;3118;3118;3118;3118;3135;3135;3135;3135;3135;3135;3135;3135;3458;3552;3553;3569;3804;3804;3804;3804;3804;3804;3804;3804;3804;3804;3804;3804;3804;3804;3804;3804;3804;3804;3804;3804;3804;3804;3804;3804;3804;3804;3804;3804;3804;3804;3804;3812;3812;3812;3812;3812;3812;3812;3812;3812…	ENSG00000111537;ENSG00000115008;ENSG00000121594;ENSG00000125538;ENSG00000134539;ENSG00000134545;ENSG00000136244;ENSG00000178562;ENSG00000196735;ENSG00000204490;ENSG00000204632;ENSG00000206301;ENSG00000206301;ENSG00000206305;ENSG00000206439;ENSG00000206450;ENSG00000206506;ENSG00000223532;ENSG00000223793;ENSG00000223793;ENSG00000223952;ENSG00000224608;ENSG00000225103;ENSG00000225103;ENSG00000225890…	CD28;CD80;HLA-B;HLA-B;HLA-B;HLA-B;HLA-B;HLA-B;HLA-DQA1;HLA-DQA1;HLA-DQA1;HLA-DQA1;HLA-DQA1;HLA-DQA1;HLA-DQA1;HLA-DQA1;HLA-DQA1;HLA-DQA1;HLA-DQA1;HLA-DQA1;HLA-DQA1;HLA-DQA1;HLA-DQA2;HLA-DQA2;HLA-DQA2;HLA-DQA2;HLA-DQA2;HLA-DQA2;HLA-DQA2;HLA-DQA2;HLA-G;HLA-G;HLA-G;HLA-G;HLA-G;HLA-G;HLA-G;HLA-G;IFNG;IL1A;IL1B;IL6;KIR2DL3;KIR2DL3;KIR2DL3;KIR2DL3;KIR2DL3;KIR2DL3;KIR2DL3;KIR2DL3;KIR2DL3;KIR2DL3;KIR2DL3;…
KEGG	Opioids	hsa04080	Neuroactive ligand-receptor interaction	253	-0.422596	-1.53895	0.000362137	0.060658	0.0566078	2739	tags=35%, list=16%, signal=30%	0.35	0.16	0.3	9340/1140/5644/5443/10911/10203/5340/1135/2893/9568/56413/2741/2894/5732/3953/553/2690/59350/2151/680/2913/3360/8698/5646/1910/2147/150/2915/2912/2562/2554/2555/2900/53829/3363/2862/9934/727/3062/1133/257313/5030/6752/2569/1134/2743/7433/799/185/2898/6013/6019/3001/2570/122042/2917/7425/2559/4988/2914/796/2918/2847/3351/7432/2492/2895/5367/5737/4922/59340/134864/2696/53637/8973/5368/1908/4852/488…	NA	10203;10874;10911;1133;1134;1135;1138;1140;1140;122042;134864;150;185;186;1908;1910;2147;2151;2492;2554;2555;2558;2559;2562;2569;2570;257313;2690;2696;2741;2743;2847;2862;2891;2893;2894;2895;2898;2900;2912;2913;2914;2915;2917;2918;3001;3062;3351;3356;3360;3363;3952;3953;4852;4889;4922;4988;5030;5340;53637;5367;5368;53829;5443;553;56413;56413;5644;5644;5646;5732;5737;59340;59350;6013;6019;6752;680…	ENSG00000004948;ENSG00000010310;ENSG00000010438;ENSG00000022355;ENSG00000049247;ENSG00000064989;ENSG00000065325;ENSG00000099957;ENSG00000102239;ENSG00000102468;ENSG00000102539;ENSG00000106804;ENSG00000107014;ENSG00000107018;ENSG00000109255;ENSG00000109738;ENSG00000110680;ENSG00000111886;ENSG00000112038;ENSG00000112964;ENSG00000114812;ENSG00000115138;ENSG00000116678;ENSG00000120251;ENSG00000120903…	ADRA2A;AGTR1;AGTR2;AVPR1B;BRS3;C5;CALCA;CALCR;CALCRL;CHRM5;CHRNA1;CHRNA2;CHRNA5;CHRNA6;CHRNB1;CHRNB1;EDN3;EDNRB;F2;F2RL2;FSHR;GABBR2;GABRA1;GABRA2;GABRA5;GABRA6;GABRB3;GABRR1;GABRR2;GHR;GIPR;GLP2R;GLRA1;GLRB;GRIA2;GRIA4;GRID1;GRID2;GRIK2;GRIK4;GRM2;GRM3;GRM4;GRM5;GRM7;GRM8;GZMA;HCRTR2;HRH4;HTR1B;HTR2A;HTR4;HTR7;LEP;LEPR;LTB4R2;LTB4R2;MCHR1;MLNR;NMU;NPY;NPY5R;NTS;OPRM1;P2RX6;P2RY13;P2RY14;P2RY4;PL…
KEGG	Opioids	hsa04740	Olfactory transduction	105	-0.481118	-1.62202	0.000885369	0.0988662	0.0922647	3210	tags=44%, list=19%, signal=36%	0.44	0.19	0.36	2788/346525/130075/120065/157/5592/401427/219484/196335/144124/5997/135941/391189/5567/219436/390064/347169/340980/442361/81466/6547/286365/26664/23538/390066/390261/341276/390072/81327/26692/403284/120775/120066/123041/26735/390067/8590/127069/346528/128368/120776/390084/127077/81697/403253/391211	NA	120065;120065;120065;120066;120066;120066;120775;120776;123041;127069;127077;128368;130075;135941;135941;144124;157;196335;219436;219484;23538;26664;26692;26692;26692;26692;26692;26692;26692;26692;26735;2788;286365;340980;341276;346525;346525;346528;346528;347169;390064;390066;390067;390072;390084;390261;391189;391211;401427;401427;403253;403284;442361;442361;5567;5592;5997;6547;81327;81466;81697…	ENSG00000100077;ENSG00000100678;ENSG00000116741;ENSG00000127530;ENSG00000140090;ENSG00000142875;ENSG00000166363;ENSG00000166368;ENSG00000168131;ENSG00000170790;ENSG00000171481;ENSG00000176533;ENSG00000178358;ENSG00000179055;ENSG00000180919;ENSG00000181074;ENSG00000181371;ENSG00000181609;ENSG00000181616;ENSG00000181961;ENSG00000182070;ENSG00000182334;ENSG00000183303;ENSG00000184022;ENSG00000184933…	GNG7;GRK3;OR10A2;OR10A5;OR10Z1;OR11L1;OR13D1;OR1B1;OR1L3;OR2A1;OR2A1;OR2A12;OR2A12;OR2A14;OR2A14;OR2A2;OR2A2;OR2A7;OR2A7;OR2B2;OR2D2;OR2D3;OR2G6;OR2L5;OR2T10;OR2T11;OR2W1;OR2W1;OR2W1;OR2W1;OR2W1;OR2W1;OR2W1;OR2W1;OR4A16;OR4A47;OR51I2;OR52A1;OR52B6;OR52D1;OR52H1;OR52N4;OR56A5;OR56B4;OR5D14;OR5M8;OR5P2;OR5P2;OR5P2;OR5P3;OR5P3;OR5P3;OR6A2;OR6C68;OR6M1;OR7C1;OR9A4;PRKACB;PRKG1;RGS2;SLC24A4;SLC8A3
KEGG	Opioids	hsa00760	Nicotinate and nicotinamide metabolism	34	0.530776	1.80747	0.00225094	0.165524	0.154472	922	tags=18%, list=6%, signal=17%	0.18	0.06	0.17	27231/316/56953/93034/23475/23530	NA	23475;23530;27231;316;56953;93034	ENSG00000077009;ENSG00000103485;ENSG00000112992;ENSG00000138356;ENSG00000185013;ENSG00000205309	AOX1;NMRK2;NNT;NT5C1B;NT5M;QPRT
KEGG	Opioids	hsa04976	Bile secretion	80	-0.495281	-1.59912	0.00247051	0.165524	0.154472	2105	tags=26%, list=13%, signal=23%	0.26	0.13	0.23	54600/5567/54578/64240/200931/5244/10720/114/1080/7365/8647/10864/54490/478/10599/480/366/8431/7363/7366/6579	NA	10599;10720;1080;10864;114;200931;366;478;480;5244;54490;54578;54600;5567;64240;6579;7363;7365;7365;7366;7366;8431;8647;8647	ENSG00000001626;ENSG00000005471;ENSG00000073734;ENSG00000084453;ENSG00000103569;ENSG00000105409;ENSG00000109181;ENSG00000131910;ENSG00000132681;ENSG00000134538;ENSG00000135226;ENSG00000137204;ENSG00000138075;ENSG00000142875;ENSG00000155897;ENSG00000156096;ENSG00000163959;ENSG00000167165;ENSG00000196620;ENSG00000213759;ENSG00000241119;ENSG00000275190;ENSG00000276582;ENSG00000277132	ABCB11;ABCB11;ABCB4;ABCG5;ADCY8;AQP9;ATP1A3;ATP1A4;CFTR;NR0B2;PRKACB;SLC22A7;SLC51A;SLCO1A2;SLCO1B1;UGT1A6;UGT1A9;UGT2B10;UGT2B10;UGT2B11;UGT2B15;UGT2B15;UGT2B28;UGT2B4
KEGG	Opioids	hsa04925	Aldosterone synthesis and secretion	91	0.38814	1.57497	0.00301547	0.168364	0.157122	2206	tags=27%, list=13%, signal=24%	0.27	0.13	0.24	90993/4878/492/6770/815/1583/3164/107/778/5578/476/816/8536/481/3710/183/5331/4881/4929/113/3762/491/3991/747/468	NA	107;113;1583;1583;183;3164;3710;3762;3991;468;476;481;4878;4881;491;492;4929;5331;5578;6770;747;778;815;816;8536;90993	ENSG00000058404;ENSG00000067842;ENSG00000070808;ENSG00000079435;ENSG00000096433;ENSG00000102001;ENSG00000120457;ENSG00000121281;ENSG00000123358;ENSG00000128272;ENSG00000134072;ENSG00000134780;ENSG00000135744;ENSG00000140459;ENSG00000143153;ENSG00000147465;ENSG00000149782;ENSG00000153234;ENSG00000154229;ENSG00000157087;ENSG00000157613;ENSG00000163399;ENSG00000164742;ENSG00000169418;ENSG00000175206…	ADCY1;ADCY7;AGT;ATF4;ATP1A1;ATP1B1;ATP2B2;ATP2B3;CACNA1F;CAMK1;CAMK2A;CAMK2B;CREB3L1;CYP11A1;CYP11A1;DAGLA;ITPR3;KCNJ5;LIPE;NPPA;NPR1;NR4A1;NR4A2;PLCB3;PRKCA;STAR
KEGG	Opioids	hsa00020	Citrate cycle (TCA cycle)	29	0.553106	1.7922	0.00484742	0.185276	0.172905	1875	tags=38%, list=11%, signal=34%	0.38	0.11	0.34	48/6392/8802/4967/1431/5160/1743/55753/3419/3418/4190	NA	1431;1743;3418;3419;4190;48;4967;5160;55753;6392;8802	ENSG00000014641;ENSG00000062485;ENSG00000105953;ENSG00000119689;ENSG00000122729;ENSG00000131828;ENSG00000163541;ENSG00000166411;ENSG00000182054;ENSG00000197444;ENSG00000204370	ACO1;CS;DLST;IDH2;IDH3A;MDH1;OGDH;OGDHL;PDHA1;SDHD;SUCLG1
KEGG	Opioids	hsa04940	Type I diabetes mellitus	37	-0.577569	-1.64748	0.00497756	0.185276	0.172905	3975	tags=46%, list=24%, signal=35%	0.46	0.24	0.35	3105/3113/3382/3107/3593/4049/940/3106/3117/3118/7124/2572/3553/941/3458/3135/3552	NA	2572;3105;3105;3105;3105;3105;3105;3105;3105;3106;3106;3106;3106;3106;3106;3107;3107;3107;3107;3107;3107;3107;3113;3113;3113;3113;3113;3113;3113;3113;3117;3117;3117;3117;3117;3117;3117;3117;3117;3117;3117;3117;3117;3117;3118;3118;3118;3118;3118;3118;3118;3118;3135;3135;3135;3135;3135;3135;3135;3135;3382;3458;3552;3553;3593;4049;4049;4049;4049;4049;4049;4049;7124;7124;7124;7124;7124;7124;7124;7124…	ENSG00000003147;ENSG00000111537;ENSG00000113302;ENSG00000115008;ENSG00000121594;ENSG00000125538;ENSG00000136750;ENSG00000168384;ENSG00000173503;ENSG00000178562;ENSG00000196735;ENSG00000204490;ENSG00000204525;ENSG00000204632;ENSG00000206291;ENSG00000206301;ENSG00000206301;ENSG00000206305;ENSG00000206435;ENSG00000206439;ENSG00000206450;ENSG00000206452;ENSG00000206503;ENSG00000206505;ENSG00000206506…	CD28;CD80;GAD2;HLA-A;HLA-A;HLA-A;HLA-A;HLA-A;HLA-A;HLA-A;HLA-A;HLA-B;HLA-B;HLA-B;HLA-B;HLA-B;HLA-B;HLA-C;HLA-C;HLA-C;HLA-C;HLA-C;HLA-C;HLA-C;HLA-DPA1;HLA-DPA1;HLA-DPA1;HLA-DPA1;HLA-DPA1;HLA-DPA1;HLA-DPA1;HLA-DPA1;HLA-DQA1;HLA-DQA1;HLA-DQA1;HLA-DQA1;HLA-DQA1;HLA-DQA1;HLA-DQA1;HLA-DQA1;HLA-DQA1;HLA-DQA1;HLA-DQA1;HLA-DQA1;HLA-DQA1;HLA-DQA1;HLA-DQA2;HLA-DQA2;HLA-DQA2;HLA-DQA2;HLA-DQA2;HLA-DQA2;HLA-DQ…
KEGG	Opioids	hsa05130	Pathogenic Escherichia coli infection	186	0.30611	1.38927	0.00418618	0.185276	0.172905	4182	tags=32%, list=25%, signal=24%	0.32	0.25	0.24	10382/10381/113457/149461/112714/23562/578/2353/7278/7280/3554/137075/100288814/57121/10810/4629/1366/9826/347733/5600/2149/24146/79784/4651/2768/4640/10095/8795/7122/54205/55971/71/26999/10454/10972/3654/6714/387/53842/10376/375/4627/257397/27128/84790/5602/4628/5603/23191/1365/4641/7082/84617/4642/10552/55930/2597/4542/57180	NA	100288814;10095;10376;10381;10382;10454;10552;10810;10972;112714;113457;1365;1366;1366;137075;137075;149461;2149;23191;23191;23191;2353;23562;24146;257397;2597;26999;27128;2768;347733;3554;3654;375;387;4542;4627;4628;4629;4629;4640;4641;4642;4651;53842;54205;55930;55971;5600;5602;5603;57121;57180;578;6714;7082;7082;71;7122;7278;7280;79784;84617;84790;8795;9826	ENSG00000006453;ENSG00000030110;ENSG00000055163;ENSG00000067560;ENSG00000075886;ENSG00000100055;ENSG00000100324;ENSG00000100345;ENSG00000104067;ENSG00000104833;ENSG00000105357;ENSG00000106404;ENSG00000109339;ENSG00000111640;ENSG00000115594;ENSG00000120889;ENSG00000123416;ENSG00000128833;ENSG00000130429;ENSG00000132694;ENSG00000132970;ENSG00000133026;ENSG00000133392;ENSG00000133627;ENSG00000137267…	ACTG1;ACTR3B;ARF1;ARHGEF11;ARPC1A;ARPC1B;BAIAP2L1;BAK1;CLDN14;CLDN15;CLDN19;CLDN22;CLDN23;CLDN23;CLDN3;CLDN34;CLDN5;CLDN7;CLDN7;CYCS;CYFIP1;CYFIP1;CYFIP1;CYFIP2;CYTH4;F2R;FOS;GAPDH;GNA12;IL1R1;IRAK1;LPAR5;MAPK10;MAPK11;MAPK13;MYH10;MYH11;MYH11;MYH14;MYH9;MYO10;MYO1A;MYO1C;MYO1D;MYO1F;MYO5C;RHOA;SRC;TAB1;TAB3;TJP1;TJP1;TMED10;TNFRSF10B;TUBA1B;TUBA1C;TUBA3C;TUBA3D;TUBA3E;TUBB2A;TUBB2B;TUBB3;TUBB4A;…
KEGG	Opioids	hsa03440	Homologous recombination	41	-0.546973	-1.59532	0.0079753	0.247056	0.23056	3971	tags=41%, list=24%, signal=32%	0.41	0.24	0.32	57804/6118/50511/10714/4683/672/4361/580/146956/6119/5890/641/675/7516/5888/83990/25788	NA	10714;146956;25788;4361;4683;50511;57804;580;5888;5890;6118;6119;641;672;675;7516;83990	ENSG00000012048;ENSG00000020922;ENSG00000051180;ENSG00000077514;ENSG00000104320;ENSG00000106399;ENSG00000117748;ENSG00000136492;ENSG00000138376;ENSG00000139351;ENSG00000139618;ENSG00000154920;ENSG00000175482;ENSG00000182185;ENSG00000196584;ENSG00000197275;ENSG00000197299	BARD1;BLM;BRCA1;BRCA2;BRIP1;EME1;MRE11;NBN;POLD3;POLD4;RAD51;RAD51B;RAD54B;RPA2;RPA3;SYCP3;XRCC2
KEGG	Opioids	hsa04975	Fat digestion and absorption	37	-0.554893	-1.58279	0.0111477	0.247056	0.23056	1953	tags=35%, list=12%, signal=31%	0.35	0.12	0.31	64240/84649/948/5408/2169/5319/5320/50487/391013/29881/8513/335/2168	NA	2168;2169;29881;335;391013;50487;5319;5320;5408;64240;84649;8513;948	ENSG00000015520;ENSG00000062282;ENSG00000100078;ENSG00000118137;ENSG00000135218;ENSG00000138075;ENSG00000145384;ENSG00000163586;ENSG00000170890;ENSG00000182333;ENSG00000187980;ENSG00000188257;ENSG00000266200	ABCG5;APOA1;CD36;DGAT2;FABP1;FABP2;LIPF;NPC1L1;PLA2G1B;PLA2G2A;PLA2G2C;PLA2G3;PNLIPRP2
KEGG	Opioids	hsa00860	Porphyrin metabolism	39	-0.544857	-1.57867	0.0154871	0.247056	0.23056	2105	tags=21%, list=13%, signal=18%	0.21	0.13	0.18	54600/54578/10720/7365/54490/1356/7363/7366	NA	10720;1356;54490;54578;54600;7363;7365;7365;7366;7366	ENSG00000047457;ENSG00000109181;ENSG00000135226;ENSG00000156096;ENSG00000167165;ENSG00000196620;ENSG00000213759;ENSG00000241119;ENSG00000275190;ENSG00000277132	CP;UGT1A6;UGT1A9;UGT2B10;UGT2B10;UGT2B11;UGT2B15;UGT2B15;UGT2B28;UGT2B4
KEGG	Opioids	hsa05330	Allograft rejection	31	-0.563861	-1.55711	0.0105055	0.247056	0.23056	3975	tags=45%, list=24%, signal=34%	0.45	0.24	0.34	3105/3113/3107/3593/3586/940/3106/3117/3118/7124/941/3458/3135/3567	NA	3105;3105;3105;3105;3105;3105;3105;3105;3106;3106;3106;3106;3106;3106;3107;3107;3107;3107;3107;3107;3107;3113;3113;3113;3113;3113;3113;3113;3113;3117;3117;3117;3117;3117;3117;3117;3117;3117;3117;3117;3117;3117;3117;3118;3118;3118;3118;3118;3118;3118;3118;3135;3135;3135;3135;3135;3135;3135;3135;3458;3567;3586;3593;7124;7124;7124;7124;7124;7124;7124;7124;940;941	ENSG00000111537;ENSG00000113302;ENSG00000113525;ENSG00000121594;ENSG00000136634;ENSG00000168384;ENSG00000178562;ENSG00000196735;ENSG00000204490;ENSG00000204525;ENSG00000204632;ENSG00000206291;ENSG00000206301;ENSG00000206301;ENSG00000206305;ENSG00000206435;ENSG00000206439;ENSG00000206450;ENSG00000206452;ENSG00000206503;ENSG00000206505;ENSG00000206506;ENSG00000223532;ENSG00000223793;ENSG00000223793…	CD28;CD80;HLA-A;HLA-A;HLA-A;HLA-A;HLA-A;HLA-A;HLA-A;HLA-A;HLA-B;HLA-B;HLA-B;HLA-B;HLA-B;HLA-B;HLA-C;HLA-C;HLA-C;HLA-C;HLA-C;HLA-C;HLA-C;HLA-DPA1;HLA-DPA1;HLA-DPA1;HLA-DPA1;HLA-DPA1;HLA-DPA1;HLA-DPA1;HLA-DPA1;HLA-DQA1;HLA-DQA1;HLA-DQA1;HLA-DQA1;HLA-DQA1;HLA-DQA1;HLA-DQA1;HLA-DQA1;HLA-DQA1;HLA-DQA1;HLA-DQA1;HLA-DQA1;HLA-DQA1;HLA-DQA1;HLA-DQA2;HLA-DQA2;HLA-DQA2;HLA-DQA2;HLA-DQA2;HLA-DQA2;HLA-DQA2;HL…
KEGG	Opioids	hsa05204	Chemical carcinogenesis - DNA adducts	52	-0.505688	-1.54243	0.011501	0.247056	0.23056	2353	tags=29%, list=14%, signal=25%	0.29	0.14	0.25	5743/54600/54578/1548/1559/1545/10720/2949/7365/54490/653689/27306/7363/64816/7366	NA	10720;1545;1548;1559;27306;2949;54490;54578;54600;5743;64816;653689;653689;7363;7365;7365;7366;7366	ENSG00000021461;ENSG00000073756;ENSG00000109181;ENSG00000133433;ENSG00000134201;ENSG00000135226;ENSG00000138061;ENSG00000138109;ENSG00000156096;ENSG00000163106;ENSG00000167165;ENSG00000196620;ENSG00000213759;ENSG00000241119;ENSG00000255974;ENSG00000275190;ENSG00000277132;ENSG00000278695	CYP1B1;CYP2A6;CYP2C9;CYP3A43;GSTM5;GSTT2B;GSTT2B;HPGDS;PTGS2;UGT1A6;UGT1A9;UGT2B10;UGT2B10;UGT2B11;UGT2B15;UGT2B15;UGT2B28;UGT2B4
KEGG	Opioids	hsa04340	Hedgehog signaling pathway	53	0.412833	1.5372	0.0107386	0.247056	0.23056	4046	tags=36%, list=24%, signal=27%	0.36	0.24	0.27	57467/1454/23432/2736/2735/6608/374654/730094/408/55733/5727/1954/1455/596/50937/23288/3549/339745/894	NA	1454;1455;1954;23288;23432;2735;2736;339745;3549;374654;408;50937;55733;55733;5727;57467;596;6608;730094;730094;894	ENSG00000010282;ENSG00000054392;ENSG00000064309;ENSG00000074047;ENSG00000105429;ENSG00000106012;ENSG00000111087;ENSG00000118971;ENSG00000128602;ENSG00000133275;ENSG00000137486;ENSG00000143147;ENSG00000144228;ENSG00000163501;ENSG00000166813;ENSG00000171791;ENSG00000185716;ENSG00000185920;ENSG00000213923;ENSG00000280680;ENSG00000284487	ARRB1;BCL2;CCND2;CDON;CSNK1E;CSNK1G2;GLI1;GLI2;GPR161;HHAT;HHAT;HHATL;IHH;IQCE;KIF7;MEGF8;MOSMO;MOSMO;PTCH1;SMO;SPOPL
KEGG	Opioids	hsa00040	Pentose and glucuronate interconversions	31	-0.553373	-1.52815	0.0130509	0.247056	0.23056	2105	tags=26%, list=13%, signal=23%	0.26	0.13	0.23	54600/57016/54578/10720/7365/54490/7363/7366	NA	10720;54490;54578;54600;57016;7363;7365;7365;7366;7366	ENSG00000109181;ENSG00000135226;ENSG00000156096;ENSG00000167165;ENSG00000196620;ENSG00000198074;ENSG00000213759;ENSG00000241119;ENSG00000275190;ENSG00000277132	AKR1B10;UGT1A6;UGT1A9;UGT2B10;UGT2B10;UGT2B11;UGT2B15;UGT2B15;UGT2B28;UGT2B4
KEGG	Opioids	hsa03460	Fanconi anemia pathway	50	-0.500202	-1.5163	0.0152876	0.247056	0.23056	4043	tags=48%, list=24%, signal=37%	0.48	0.24	0.37	4292/80010/91442/545/55120/6118/5395/2176/84126/7398/672/2188/2187/146956/6119/2177/2072/2178/641/201254/675/57697/5888/83990	NA	146956;201254;2072;2176;2177;2178;2187;2188;4292;5395;545;55120;57697;5888;6118;6119;641;672;675;7398;80010;83990;84126;91442	ENSG00000012048;ENSG00000051180;ENSG00000076242;ENSG00000106399;ENSG00000112039;ENSG00000115392;ENSG00000117748;ENSG00000122512;ENSG00000131944;ENSG00000136492;ENSG00000139618;ENSG00000144554;ENSG00000154920;ENSG00000158169;ENSG00000162607;ENSG00000164053;ENSG00000169689;ENSG00000175054;ENSG00000175595;ENSG00000178966;ENSG00000181544;ENSG00000183161;ENSG00000187790;ENSG00000197299	ATR;ATRIP;BLM;BRCA1;BRCA2;BRIP1;CENPX;EME1;ERCC4;FAAP24;FANCB;FANCC;FANCD2;FANCE;FANCF;FANCL;FANCM;MLH1;PMS2;RAD51;RMI1;RPA2;RPA3;USP1
KEGG	Opioids	hsa05322	Systemic lupus erythematosus	113	-0.429786	-1.45957	0.0108573	0.247056	0.23056	2719	tags=29%, list=16%, signal=25%	0.29	0.16	0.25	2214/3586/8358/8344/8335/940/8969/8346/8331/255626/2209/8357/732/3117/3118/8359/717/8352/727/8348/7124/3018/723790/8355/8356/8354/941/3458/8368/8970/731/735/1991	NA	1991;1991;2209;2214;255626;3018;3117;3117;3117;3117;3117;3117;3117;3117;3117;3117;3117;3117;3117;3117;3118;3118;3118;3118;3118;3118;3118;3118;3458;3586;7124;7124;7124;7124;7124;7124;7124;7124;717;717;717;717;717;717;717;723790;727;731;732;735;8331;8335;8344;8346;8348;8352;8354;8355;8356;8357;8358;8359;8368;8969;8970;940;941	ENSG00000021852;ENSG00000106804;ENSG00000111537;ENSG00000113600;ENSG00000121594;ENSG00000124635;ENSG00000136634;ENSG00000146047;ENSG00000150337;ENSG00000157131;ENSG00000166278;ENSG00000178562;ENSG00000196735;ENSG00000196787;ENSG00000197153;ENSG00000197561;ENSG00000203747;ENSG00000204364;ENSG00000204490;ENSG00000206301;ENSG00000206301;ENSG00000206305;ENSG00000206372;ENSG00000206439;ENSG00000223793…	C2;C2;C2;C2;C2;C2;C2;C5;C8A;C8B;C9;CD28;CD80;ELANE;ELANE;FCGR1A;FCGR3A;H2AC11;H2AC14;H2AC19;H2AC4;H2BC1;H2BC10;H2BC11;H2BC17;H2BC3;H2BC6;H3C10;H3C11;H3C12;H3C2;H3C3;H3C8;H4C1;H4C13;HLA-DQA1;HLA-DQA1;HLA-DQA1;HLA-DQA1;HLA-DQA1;HLA-DQA1;HLA-DQA1;HLA-DQA1;HLA-DQA1;HLA-DQA1;HLA-DQA1;HLA-DQA1;HLA-DQA1;HLA-DQA1;HLA-DQA2;HLA-DQA2;HLA-DQA2;HLA-DQA2;HLA-DQA2;HLA-DQA2;HLA-DQA2;HLA-DQA2;IFNG;IL10;TNF;TNF;TN…
KEGG	Opioids	hsa04723	Retrograde endocannabinoid signaling	135	-0.414853	-1.43345	0.0139422	0.247056	0.23056	3286	tags=28%, list=20%, signal=23%	0.28	0.2	0.23	59345/2788/4725/4695/5582/2566/779/2893/4718/5743/2785/6300/57084/5567/54331/2915/2562/2554/2555/3763/114/2569/2570/22999/2559/2792/4539/246213/4535/4538/4536/2793/4540/4541/2790/4537/2891/2558	NA	114;22999;246213;2554;2555;2558;2559;2562;2566;2569;2570;2785;2788;2790;2792;2793;2891;2893;2915;3763;4535;4536;4537;4538;4539;4540;4541;4695;4718;4725;54331;5567;5582;57084;5743;59345;6300;779	ENSG00000022355;ENSG00000073756;ENSG00000079841;ENSG00000081248;ENSG00000091664;ENSG00000111886;ENSG00000113327;ENSG00000114450;ENSG00000120251;ENSG00000126583;ENSG00000127928;ENSG00000131495;ENSG00000142875;ENSG00000145863;ENSG00000146276;ENSG00000151366;ENSG00000151834;ENSG00000152578;ENSG00000155897;ENSG00000157542;ENSG00000162188;ENSG00000166206;ENSG00000167083;ENSG00000168653;ENSG00000168959…	ADCY8;CACNA1S;GABRA1;GABRA2;GABRA5;GABRA6;GABRB3;GABRG2;GABRR1;GABRR2;GNB4;GNG10;GNG2;GNG3;GNG7;GNGT1;GNGT2;GRIA2;GRIA4;GRM5;KCNJ6;MAPK12;ND1;ND2;ND3;ND4;ND4L;ND5;ND6;NDUFA2;NDUFC2;NDUFS5;PRKACB;PRKCG;PTGS2;RIMS1;SLC17A6;SLC17A8
KEGG	Opioids	hsa04210	Apoptosis	132	0.31899	1.36387	0.013002	0.247056	0.23056	3691	tags=32%, list=22%, signal=25%	0.32	0.22	0.25	1513/113457/112714/10912/578/2353/7278/4616/7185/56616/1512/824/3710/4000/27113/8795/208/1522/468/207/54205/4803/3265/3002/6709/5894/1677/71/5293/84823/63970/1508/10376/55367/5170/5783/823/8722/84790/5602/596/1649	NA	10376;10912;112714;113457;1508;1508;1512;1513;1522;1649;1677;207;208;2353;27113;3002;3265;3265;3710;4000;4616;468;4803;5170;5293;54205;55367;5602;56616;578;5783;5894;596;63970;6709;71;7185;7278;823;824;84790;84823;8722;8795	ENSG00000014216;ENSG00000030110;ENSG00000056558;ENSG00000075886;ENSG00000096433;ENSG00000099860;ENSG00000100453;ENSG00000101160;ENSG00000103811;ENSG00000105221;ENSG00000105327;ENSG00000109339;ENSG00000120471;ENSG00000120889;ENSG00000123416;ENSG00000128272;ENSG00000130222;ENSG00000132155;ENSG00000134259;ENSG00000140992;ENSG00000142208;ENSG00000143387;ENSG00000152086;ENSG00000160789;ENSG00000162909…	ACTG1;AKT1;AKT2;ATF4;BAK1;BBC3;BCL2;CAPN1;CAPN2;CTSB;CTSB;CTSF;CTSH;CTSK;CTSZ;CYCS;DDIT3;DFFB;DIABLO;FOS;GADD45B;GADD45G;GZMB;HRAS;HRAS;ITPR3;LMNA;LMNB2;MAPK10;NGF;PDPK1;PIDD1;PIK3CD;PTPN13;RAF1;SPTAN1;TNFRSF10B;TP53AIP1;TRAF1;TUBA1B;TUBA1C;TUBA3C;TUBA3D;TUBA3E
KEGG	Opioids	hsa03010	Ribosome	127	0.31091	1.33623	0.0141805	0.247056	0.23056	4759	tags=40%, list=28%, signal=29%	0.4	0.28	0.29	6175/6139/6231/3921/6204/6193/64968/6187/6223/6128/63931/6123/65003/6134/6122/64969/6161/6138/6192/6132/23521/6129/6166/6141/6222/6142/6202/6209/6203/64983/6143/4736/6130/6137/79590/54948/6150/6159/51081/6224/6133/9045/65005/6189/51264/6208/6147/51073/6229/6124/6191	NA	23521;3921;4736;51073;51081;51264;54948;6122;6123;6124;6128;6129;6130;6130;6132;6133;6134;6137;6138;6139;6141;6142;6143;6147;6150;6150;6159;6161;6166;6175;6187;6189;6191;6192;6193;6202;6203;6203;6203;6203;6203;6203;6203;6203;6203;6203;6204;6208;6209;6222;6222;6222;6222;6222;6222;6223;6224;6229;6231;63931;64968;64969;64983;65003;65005;79590;9045	ENSG00000008988;ENSG00000063177;ENSG00000083845;ENSG00000089009;ENSG00000089157;ENSG00000096150;ENSG00000100316;ENSG00000105364;ENSG00000105372;ENSG00000105640;ENSG00000106591;ENSG00000108298;ENSG00000108826;ENSG00000115268;ENSG00000120333;ENSG00000124614;ENSG00000125445;ENSG00000129824;ENSG00000138326;ENSG00000140986;ENSG00000140988;ENSG00000142541;ENSG00000142937;ENSG00000143314;ENSG00000143436…	MRPL11;MRPL16;MRPL23;MRPL23;MRPL24;MRPL27;MRPL32;MRPL4;MRPL9;MRPS14;MRPS5;MRPS6;MRPS7;RPL10;RPL10A;RPL13;RPL13A;RPL14;RPL15;RPL17;RPL18;RPL18A;RPL19;RPL23A;RPL29;RPL3;RPL32;RPL36AL;RPL3L;RPL4;RPL6;RPL7;RPL7A;RPL7A;RPL8;RPL9;RPLP0;RPS10;RPS14;RPS15;RPS18;RPS18;RPS18;RPS18;RPS18;RPS18;RPS19;RPS2;RPS20;RPS24;RPS26;RPS3A;RPS4X;RPS4Y1;RPS5;RPS8;RPS9;RPS9;RPS9;RPS9;RPS9;RPS9;RPS9;RPS9;RPS9;RPS9;RPSA
KEGG	Opioids	hsa04060	Cytokine-cytokine receptor interaction	228	-0.371751	-1.34518	0.0179971	0.274046	0.255748	3141	tags=34%, list=19%, signal=28%	0.34	0.19	0.28	3574/6376/8740/3556/10344/3606/27242/652/9966/7066/10673/6374/3593/7292/2826/3586/2661/3953/2690/4049/4352/59067/10913/130399/6354/944/8743/3559/3600/653/4838/9573/51330/8744/3626/8794/7124/3627/8808/5008/9173/6375/3579/3553/269/3458/1271/658/83729/53342/2833/10148/90865/4982/9547/3567/133396/11009/608/10563/55540/4283/149233/284340/8600/2660/6846/3569/6373/53832/3568/5473/55801/3552/3952/1237/29…	NA	10148;10344;10563;10673;10913;11009;1237;1271;130399;133396;149233;2660;2661;269;2690;27177;27242;2826;2833;284340;29949;3458;3552;3553;3556;3559;3567;3568;3569;3574;3579;3586;3593;3600;3606;3626;3627;3952;3953;4049;4049;4049;4049;4049;4049;4049;4283;4352;4838;4982;5008;51330;53342;53832;5473;55540;55801;59067;608;6354;6373;6374;6375;6376;652;653;658;6846;7066;7124;7124;7124;7124;7124;7124;7124;7…	ENSG00000006210;ENSG00000006327;ENSG00000006606;ENSG00000016402;ENSG00000048462;ENSG00000056736;ENSG00000090534;ENSG00000091181;ENSG00000099985;ENSG00000102524;ENSG00000104432;ENSG00000105246;ENSG00000106952;ENSG00000108688;ENSG00000111536;ENSG00000111537;ENSG00000112175;ENSG00000112964;ENSG00000113302;ENSG00000113525;ENSG00000115008;ENSG00000115598;ENSG00000115602;ENSG00000116678;ENSG00000117400…	ACVR1C;AMHR2;BMP4;BMP5;BMPR1B;CCL26;CCL7;CCR10;CCR8;CNTFR;CX3CL1;CXCL10;CXCL11;CXCL13;CXCL14;CXCL17;CXCL5;CXCL9;CXCR2;CXCR3;EBI3;EDAR;GDF3;GDF9;GHR;IFNG;IL10;IL12B;IL15;IL17D;IL17RB;IL18;IL19;IL1A;IL1B;IL1RAP;IL1RL1;IL1RL2;IL20RA;IL21;IL23R;IL24;IL26;IL2RA;IL31RA;IL33;IL36B;IL5;IL5RA;IL6;IL7;INHBC;INHBE;LEP;LEPR;LTA;LTA;LTA;LTA;LTA;LTA;LTA;MPL;MSTN;NODAL;OSM;PPBP;THPO;TNF;TNF;TNF;TNF;TNF;TNF;TNF;…
KEGG	Opioids	hsa00190	Oxidative phosphorylation	125	-0.396577	-1.3639	0.0228054	0.332165	0.309986	1140	tags=13%, list=7%, signal=12%	0.13	0.07	0.12	496/4508/4512/4514/495/4539/4535/4538/4513/4509/4536/4519/4540/4541/4537/1339	NA	1339;4508;4509;4512;4513;4514;4519;4535;4536;4537;4538;4539;4540;4541;495;496;496	ENSG00000105675;ENSG00000156885;ENSG00000186009;ENSG00000198695;ENSG00000198712;ENSG00000198727;ENSG00000198763;ENSG00000198786;ENSG00000198804;ENSG00000198840;ENSG00000198886;ENSG00000198888;ENSG00000198899;ENSG00000198938;ENSG00000212907;ENSG00000228253;ENSG00000288359	ATP4A;ATP4B;ATP4B;ATP6;ATP8;COX1;COX2;COX3;COX6A2;CYTB;ND1;ND2;ND3;ND4;ND4L;ND5;ND6
KEGG	Opioids	hsa00053	Ascorbate and aldarate metabolism	26	-0.572249	-1.5296	0.0254499	0.341029	0.318258	4404	tags=69%, list=26%, signal=51%	0.69	0.26	0.51	54658/54577/54659/7358/501/217/54576/7364/224/219/55586/54600/54578/10720/7365/54490/7363/7366	NA	10720;217;219;224;501;54490;54576;54577;54578;54600;54658;54659;55586;7358;7363;7364;7365;7365;7366;7366	ENSG00000072210;ENSG00000100253;ENSG00000109181;ENSG00000109814;ENSG00000111275;ENSG00000135226;ENSG00000137124;ENSG00000156096;ENSG00000164904;ENSG00000167165;ENSG00000171234;ENSG00000196620;ENSG00000213759;ENSG00000241119;ENSG00000241635;ENSG00000242366;ENSG00000244122;ENSG00000275190;ENSG00000277132;ENSG00000288702	ALDH1B1;ALDH2;ALDH3A2;ALDH7A1;MIOX;UGDH;UGT1A1;UGT1A3;UGT1A6;UGT1A7;UGT1A8;UGT1A9;UGT2B10;UGT2B10;UGT2B11;UGT2B15;UGT2B15;UGT2B28;UGT2B4;UGT2B7
KEGG	Opioids	hsa04024	cAMP signaling pathway	190	0.284341	1.30288	0.0250667	0.341029	0.318258	1304	tags=17%, list=8%, signal=16%	0.17	0.08	0.16	90993/4878/492/1262/815/5021/2353/6751/610/4886/1258/153/8843/10021/2903/107/51738/117/1816/2905/268/778/2904/1261/5881/2735/476/7252/6750/816/481/1907	NA	10021;107;117;1258;1261;1262;153;1816;1907;2353;268;2735;2903;2904;2905;476;481;4878;4886;492;5021;51738;5881;610;6750;6751;7252;778;815;816;8843;90993	ENSG00000043591;ENSG00000058404;ENSG00000067842;ENSG00000070729;ENSG00000070808;ENSG00000078549;ENSG00000099822;ENSG00000102001;ENSG00000104899;ENSG00000111087;ENSG00000127129;ENSG00000132259;ENSG00000134200;ENSG00000138622;ENSG00000139874;ENSG00000143153;ENSG00000144191;ENSG00000157005;ENSG00000157017;ENSG00000157613;ENSG00000161509;ENSG00000163399;ENSG00000164128;ENSG00000164742;ENSG00000169676…	ADCY1;ADCYAP1R1;ADRB1;AMH;ATP1A1;ATP1B1;ATP2B3;CACNA1F;CAMK2A;CAMK2B;CNGA3;CNGA4;CNGB1;CREB3L1;DRD5;EDN2;FOS;GHRL;GLI1;GRIN2A;GRIN2B;GRIN2C;HCAR3;HCN2;HCN4;NPPA;NPY1R;OXTR;RAC3;SST;SSTR1;TSHB
KEGG	Opioids	hsa00592	alpha-Linolenic acid metabolism	19	-0.607425	-1.54294	0.02873	0.346992	0.323823	1414	tags=32%, list=8%, signal=29%	0.32	0.08	0.29	5321/5319/5320/50487/391013/283748	NA	283748;391013;50487;5319;5320;5321	ENSG00000100078;ENSG00000116711;ENSG00000159337;ENSG00000170890;ENSG00000187980;ENSG00000188257	PLA2G1B;PLA2G2A;PLA2G2C;PLA2G3;PLA2G4A;PLA2G4D
KEGG	Opioids	hsa04726	Serotonergic synapse	97	-0.420479	-1.39878	0.0290023	0.346992	0.323823	2888	tags=27%, list=17%, signal=22%	0.27	0.17	0.22	5582/779/240/5743/2785/3360/5567/7166/54331/3359/2562/6532/1559/3363/3763/5321/247/121278/2792/9177/3351/2793/2790/3751/3356/283748	NA	121278;1559;240;240;247;2562;2785;2790;2792;2793;283748;3351;3356;3359;3360;3363;3751;3763;5321;54331;5567;5582;5743;6532;7166;779;9177	ENSG00000012779;ENSG00000073756;ENSG00000081248;ENSG00000102468;ENSG00000108576;ENSG00000116711;ENSG00000126583;ENSG00000127928;ENSG00000129167;ENSG00000135312;ENSG00000138109;ENSG00000139287;ENSG00000142875;ENSG00000148680;ENSG00000149305;ENSG00000157542;ENSG00000159337;ENSG00000162188;ENSG00000164270;ENSG00000166206;ENSG00000166736;ENSG00000167083;ENSG00000179593;ENSG00000184408;ENSG00000186469…	ALOX15B;ALOX5;ALOX5;CACNA1S;CYP2C9;GABRB3;GNG10;GNG2;GNG3;GNGT1;GNGT2;HTR1B;HTR2A;HTR3A;HTR3B;HTR4;HTR7;KCND2;KCNJ6;PLA2G4A;PLA2G4D;PRKACB;PRKCG;PTGS2;SLC6A4;TPH1;TPH2
KEGG	Opioids	hsa04022	cGMP-PKG signaling pathway	152	0.30607	1.33869	0.0287409	0.346992	0.323823	3915	tags=33%, list=23%, signal=25%	0.33	0.23	0.25	90993/4878/492/624/8660/3667/1258/153/91807/152/107/778/476/292/481/3710/5331/4881/1909/2768/113/491/208/468/207/151/4638/291/6546/5894/5593/146/486/2776/140/387/163688/9569/84699/775/5330/4882/85366/2969/489/10398/4776/5605/3779/2767	NA	10398;107;113;1258;140;146;151;152;153;163688;1909;207;208;2767;2768;2776;291;292;2969;3667;3710;3779;387;4638;468;476;4776;4776;481;486;4878;4881;4882;489;491;492;5330;5331;5593;5605;5894;624;6546;775;775;778;84699;85366;8660;90993;91807;9569	ENSG00000005022;ENSG00000006704;ENSG00000043591;ENSG00000060566;ENSG00000065534;ENSG00000067560;ENSG00000067842;ENSG00000070729;ENSG00000074370;ENSG00000088256;ENSG00000096433;ENSG00000100968;ENSG00000101306;ENSG00000101335;ENSG00000102001;ENSG00000105221;ENSG00000121281;ENSG00000126934;ENSG00000128272;ENSG00000132155;ENSG00000137731;ENSG00000137841;ENSG00000138669;ENSG00000140795;ENSG00000142208…	ADCY1;ADCY7;ADORA3;ADRA1D;ADRA2B;ADRA2C;ADRB1;AKT1;AKT2;ATF4;ATP1A1;ATP1B1;ATP2A3;ATP2B2;ATP2B3;BDKRB2;CACNA1C;CACNA1C;CACNA1F;CALML6;CNGB1;CREB3L1;CREB3L3;EDNRA;FXYD2;GNA11;GNA12;GNAQ;GTF2I;GTF2IRD1;IRS1;IRS2;ITPR3;KCNMB1;MAP2K2;MYL9;MYLK;MYLK2;MYLK3;NFATC4;NFATC4;NPPA;NPR1;NPR2;PLCB2;PLCB3;PRKG2;RAF1;RHOA;SLC25A4;SLC25A5;SLC8A1
KEGG	Opioids	hsa04960	Aldosterone-regulated sodium reabsorption	34	0.439728	1.49742	0.0313695	0.351183	0.327734	1280	tags=21%, list=8%, signal=19%	0.21	0.08	0.19	6338/6340/3667/4306/5578/476/481	NA	3667;4306;476;481;5578;6338;6340	ENSG00000143153;ENSG00000151623;ENSG00000154229;ENSG00000163399;ENSG00000166828;ENSG00000168447;ENSG00000169047	ATP1A1;ATP1B1;IRS1;NR3C2;PRKCA;SCNN1B;SCNN1G
KEGG	Opioids	hsa05031	Amphetamine addiction	61	0.378095	1.43645	0.0314492	0.351183	0.327734	1224	tags=16%, list=7%, signal=15%	0.16	0.07	0.15	90993/2354/815/2353/6531/2903/2905/2904/5578/816	NA	2353;2354;2903;2904;2905;5578;6531;6531;815;816;90993	ENSG00000058404;ENSG00000070808;ENSG00000125740;ENSG00000142319;ENSG00000154229;ENSG00000157613;ENSG00000161509;ENSG00000170345;ENSG00000183454;ENSG00000273079;ENSG00000276996	CAMK2A;CAMK2B;CREB3L1;FOS;FOSB;GRIN2A;GRIN2B;GRIN2C;PRKCA;SLC6A3;SLC6A3
KEGG	Opioids	hsa04650	Natural killer cell mediated cytotoxicity	95	-0.412111	-1.36771	0.0349243	0.358873	0.334911	3331	tags=24%, list=20%, signal=20%	0.24	0.2	0.2	3107/637/3383/5582/2214/53358/51744/5534/8503/962/10870/3106/8743/7124/3821/353091/79465/3458/399694/3135/3824/3812/3804	NA	10870;2214;3106;3106;3106;3106;3106;3106;3107;3107;3107;3107;3107;3107;3107;3135;3135;3135;3135;3135;3135;3135;3135;3383;3458;353091;3804;3804;3804;3804;3804;3804;3804;3804;3804;3804;3804;3804;3804;3804;3804;3804;3804;3804;3804;3804;3804;3804;3804;3804;3804;3804;3804;3804;3804;3804;3804;3812;3812;3812;3812;3812;3812;3812;3812;3812;3812;3812;3812;3812;3812;3812;3812;3812;3812;3812;3812;3812;3812;3…	ENSG00000015475;ENSG00000090339;ENSG00000111537;ENSG00000117091;ENSG00000117461;ENSG00000121858;ENSG00000122223;ENSG00000126264;ENSG00000126583;ENSG00000131019;ENSG00000134539;ENSG00000134545;ENSG00000148082;ENSG00000185634;ENSG00000203722;ENSG00000203747;ENSG00000204490;ENSG00000204525;ENSG00000204632;ENSG00000206435;ENSG00000206439;ENSG00000206450;ENSG00000206452;ENSG00000206506;ENSG00000221823…	BID;CD244;CD48;FCGR3A;HCST;HLA-B;HLA-B;HLA-B;HLA-B;HLA-B;HLA-B;HLA-C;HLA-C;HLA-C;HLA-C;HLA-C;HLA-C;HLA-C;HLA-G;HLA-G;HLA-G;HLA-G;HLA-G;HLA-G;HLA-G;HLA-G;ICAM1;IFNG;KIR2DL3;KIR2DL3;KIR2DL3;KIR2DL3;KIR2DL3;KIR2DL3;KIR2DL3;KIR2DL3;KIR2DL3;KIR2DL3;KIR2DL3;KIR2DL3;KIR2DL3;KIR2DL3;KIR2DL3;KIR2DL3;KIR2DL3;KIR2DL3;KIR2DL3;KIR2DL3;KIR2DL3;KIR2DL3;KIR2DL3;KIR2DL3;KIR2DL3;KIR2DL3;KIR2DL3;KIR2DL3;KIR2DL3;KIR…
KEGG	Opioids	hsa04540	Gap junction	83	0.335962	1.35457	0.0347812	0.358873	0.334911	1491	tags=16%, list=9%, signal=14%	0.16	0.09	0.14	10382/10381/113457/112714/7278/7280/153/107/5578/3710/347733/5331/2911	NA	10381;10382;107;112714;113457;153;2911;347733;3710;5331;5578;7278;7280	ENSG00000043591;ENSG00000075886;ENSG00000096433;ENSG00000104833;ENSG00000137267;ENSG00000137285;ENSG00000149782;ENSG00000152086;ENSG00000152822;ENSG00000154229;ENSG00000164742;ENSG00000198033;ENSG00000258947	ADCY1;ADRB1;GRM1;ITPR3;PLCB3;PRKCA;TUBA3C;TUBA3D;TUBA3E;TUBB2A;TUBB2B;TUBB3;TUBB4A
KEGG	Opioids	hsa04145	Phagosome	139	0.299669	1.29475	0.0353517	0.358873	0.334911	746	tags=8%, list=4%, signal=8%	0.08	0.04	0.08	10382/3684/78989/10381/113457/112714/7278/7280/7058/3690/534	NA	10381;10382;112714;113457;3684;3690;534;534;534;534;534;534;534;7058;7278;7280;78989	ENSG00000075886;ENSG00000104833;ENSG00000118004;ENSG00000137267;ENSG00000152086;ENSG00000169896;ENSG00000186340;ENSG00000198033;ENSG00000206445;ENSG00000213760;ENSG00000226850;ENSG00000227587;ENSG00000230900;ENSG00000234668;ENSG00000234920;ENSG00000258947;ENSG00000259207	ATP6V1G2;ATP6V1G2;ATP6V1G2;ATP6V1G2;ATP6V1G2;ATP6V1G2;ATP6V1G2;COLEC11;ITGAM;ITGB3;THBS2;TUBA3C;TUBA3D;TUBA3E;TUBB2A;TUBB3;TUBB4A
KEGG	Opioids	hsa00591	Linoleic acid metabolism	21	-0.589207	-1.52327	0.0379562	0.37398	0.349009	1676	tags=33%, list=10%, signal=30%	0.33	0.1	0.3	1559/5321/5319/5320/50487/391013/283748	NA	1559;283748;391013;50487;5319;5320;5321	ENSG00000100078;ENSG00000116711;ENSG00000138109;ENSG00000159337;ENSG00000170890;ENSG00000187980;ENSG00000188257	CYP2C9;PLA2G1B;PLA2G2A;PLA2G2C;PLA2G3;PLA2G4A;PLA2G4D
KEGG	Opioids	hsa03320	PPAR signaling pathway	71	-0.437456	-1.39422	0.0431138	0.390354	0.36429	3333	tags=34%, list=20%, signal=27%	0.34	0.2	0.27	2181/11001/1962/2171/5360/123/6319/2173/7350/336/948/2169/4312/1375/5105/364/100509620/2167/440503/23305/28965/335/2168/9370	NA	100509620;11001;123;1375;1962;2167;2168;2169;2171;2173;2181;23305;28965;335;336;364;4312;440503;5105;5360;6319;7350;9370;948	ENSG00000099194;ENSG00000100979;ENSG00000109424;ENSG00000113396;ENSG00000113790;ENSG00000118137;ENSG00000123983;ENSG00000124253;ENSG00000135218;ENSG00000140284;ENSG00000145384;ENSG00000147872;ENSG00000158874;ENSG00000163586;ENSG00000164398;ENSG00000164434;ENSG00000164687;ENSG00000165269;ENSG00000170323;ENSG00000181092;ENSG00000196611;ENSG00000205560;ENSG00000214456;ENSG00000259916	ACSL3;ACSL6;ADIPOQ;APOA1;APOA2;AQP7;AQP7B;CD36;CPT1B;EHHADH;FABP1;FABP2;FABP4;FABP5;FABP7;MMP1;PCK1;PLIN2;PLIN5;PLTP;SCD;SLC27A2;SLC27A6;UCP1
KEGG	Opioids	hsa04640	Hematopoietic cell lineage	82	-0.425605	-1.37892	0.0419664	0.390354	0.36429	3153	tags=37%, list=19%, signal=30%	0.37	0.19	0.3	916/3574/3673/913/3674/7066/1379/914/2208/945/2209/100133941/3559/1378/3117/3118/948/4311/931/7124/1380/915/912/3553/952/2322/3567/3569/3568/3552	NA	100133941;1378;1379;1380;2208;2209;2322;3117;3117;3117;3117;3117;3117;3117;3117;3117;3117;3117;3117;3117;3117;3118;3118;3118;3118;3118;3118;3118;3118;3552;3553;3559;3567;3568;3569;3574;3673;3674;4311;7066;7124;7124;7124;7124;7124;7124;7124;7124;912;913;914;915;916;931;945;948;952	ENSG00000004468;ENSG00000005961;ENSG00000090534;ENSG00000091181;ENSG00000104432;ENSG00000104921;ENSG00000105383;ENSG00000113525;ENSG00000115008;ENSG00000116824;ENSG00000117322;ENSG00000122025;ENSG00000125538;ENSG00000134460;ENSG00000135218;ENSG00000136244;ENSG00000150337;ENSG00000156738;ENSG00000158473;ENSG00000158488;ENSG00000164171;ENSG00000167286;ENSG00000196549;ENSG00000196735;ENSG00000197721…	CD1D;CD1E;CD2;CD24;CD33;CD36;CD38;CD3D;CD3E;CR1;CR1L;CR2;FCER2;FCGR1A;FLT3;HLA-DQA1;HLA-DQA1;HLA-DQA1;HLA-DQA1;HLA-DQA1;HLA-DQA1;HLA-DQA1;HLA-DQA1;HLA-DQA1;HLA-DQA1;HLA-DQA1;HLA-DQA1;HLA-DQA1;HLA-DQA1;HLA-DQA2;HLA-DQA2;HLA-DQA2;HLA-DQA2;HLA-DQA2;HLA-DQA2;HLA-DQA2;HLA-DQA2;IL1A;IL1B;IL2RA;IL5;IL5RA;IL6;IL7;ITGA2;ITGA2B;MME;MS4A1;THPO;TNF;TNF;TNF;TNF;TNF;TNF;TNF;TNF
KEGG	Opioids	hsa03040	Spliceosome	128	0.304606	1.30851	0.0418293	0.390354	0.36429	5009	tags=44%, list=30%, signal=31%	0.44	0.3	0.31	102724594/3303/22916/151903/7919/3306/6431/6628/3310/51503/56949/22985/3304/144983/199746/6626/6430/2521/84321/392517/10523/24148/3178/9129/11338/6625/6633/4809/9128/10189/11325/23020/3305/10992/22938/10262/3312/10084/29896/10594/1665/153527/23450/9092/10450/56259/51729/220988/8449/4670/6434/9416/3183/8896/10907/27316	NA	10084;10189;10262;102724594;10450;10523;10594;10594;10907;10992;11325;11338;144983;144983;151903;153527;1665;199746;220988;22916;22938;22985;23020;23450;24148;2521;27316;29896;3178;3183;3303;3303;3303;3303;3303;3304;3304;3304;3304;3304;3305;3305;3305;3305;3305;3306;3310;3312;392517;4670;4809;51503;51729;56259;56949;6430;6431;6434;6625;6626;6628;6633;7919;7919;7919;7919;7919;7919;7919;7919;84321;8…	ENSG00000051596;ENSG00000063244;ENSG00000076924;ENSG00000077312;ENSG00000084072;ENSG00000084463;ENSG00000085872;ENSG00000087365;ENSG00000089280;ENSG00000092199;ENSG00000099783;ENSG00000100138;ENSG00000100603;ENSG00000100650;ENSG00000100813;ENSG00000101161;ENSG00000102103;ENSG00000104852;ENSG00000106245;ENSG00000109606;ENSG00000109971;ENSG00000114503;ENSG00000117360;ENSG00000124193;ENSG00000125743…	ACIN1;ALYREF;BUD31;CCDC12;CHERP;CTNNBL1;CWC15;DDX23;DDX39B;DDX39B;DDX39B;DDX39B;DDX39B;DDX39B;DDX39B;DDX39B;DDX42;DHX15;DHX16;DHX16;DHX16;DHX16;DHX16;DHX16;DHX16;DHX16;FUS;HNRNPA1;HNRNPA1L2;HNRNPA1L2;HNRNPA3;HNRNPC;HNRNPM;HSPA1A;HSPA1A;HSPA1A;HSPA1A;HSPA1A;HSPA1B;HSPA1B;HSPA1B;HSPA1B;HSPA1B;HSPA1L;HSPA1L;HSPA1L;HSPA1L;HSPA1L;HSPA2;HSPA6;HSPA8;LOC102724594;NCBP2;NCBP2L;PPIE;PQBP1;PRPF3;PRPF4;PRPF6…
KEGG	Opioids	hsa00630	Glyoxylate and dicarboxylate metabolism	30	0.421282	1.38056	0.0464036	0.409084	0.381769	3712	tags=43%, list=22%, signal=34%	0.43	0.22	0.34	48/189/125061/1431/55902/4190/132158/112817/84532/54363/6472/81888/50	NA	112817;125061;132158;1431;189;4190;48;50;54363;55902;6472;81888;84532	ENSG00000014641;ENSG00000062485;ENSG00000100412;ENSG00000101323;ENSG00000122729;ENSG00000131069;ENSG00000154930;ENSG00000168237;ENSG00000172482;ENSG00000178922;ENSG00000182199;ENSG00000183077;ENSG00000241935	ACO1;ACO2;ACSS1;ACSS2;AFMID;AGXT;CS;GLYCTK;HAO1;HOGA1;HYI;MDH1;SHMT2
KEGG	Opioids	hsa00730	Thiamine metabolism	13	-0.633925	-1.47119	0.0514372	0.430787	0.402022	3947	tags=62%, list=24%, signal=47%	0.62	0.24	0.47	249/205/251/122481/27010/26289/158067/248	NA	122481;158067;205;248;249;251;26289;27010	ENSG00000140057;ENSG00000154027;ENSG00000162433;ENSG00000162551;ENSG00000163286;ENSG00000163295;ENSG00000165695;ENSG00000196511	AK4;AK5;AK7;AK8;ALPG;ALPI;ALPL;TPK1
KEGG	Opioids	hsa05320	Autoimmune thyroid disease	34	-0.513667	-1.45652	0.0511757	0.430787	0.402022	2553	tags=41%, list=15%, signal=35%	0.41	0.15	0.35	3105/3113/3107/3586/7173/940/7038/3106/3117/3118/941/3135/1493/3567	NA	1493;3105;3105;3105;3105;3105;3105;3105;3105;3106;3106;3106;3106;3106;3106;3107;3107;3107;3107;3107;3107;3107;3113;3113;3113;3113;3113;3113;3113;3113;3117;3117;3117;3117;3117;3117;3117;3117;3117;3117;3117;3117;3117;3117;3118;3118;3118;3118;3118;3118;3118;3118;3135;3135;3135;3135;3135;3135;3135;3135;3567;3586;7038;7173;7173;940;941	ENSG00000042832;ENSG00000113525;ENSG00000115705;ENSG00000121594;ENSG00000136634;ENSG00000163599;ENSG00000168384;ENSG00000178562;ENSG00000196735;ENSG00000204525;ENSG00000204632;ENSG00000206291;ENSG00000206301;ENSG00000206301;ENSG00000206305;ENSG00000206435;ENSG00000206450;ENSG00000206452;ENSG00000206503;ENSG00000206505;ENSG00000206506;ENSG00000223532;ENSG00000223793;ENSG00000223793;ENSG00000223980…	CD28;CD80;CTLA4;HLA-A;HLA-A;HLA-A;HLA-A;HLA-A;HLA-A;HLA-A;HLA-A;HLA-B;HLA-B;HLA-B;HLA-B;HLA-B;HLA-B;HLA-C;HLA-C;HLA-C;HLA-C;HLA-C;HLA-C;HLA-C;HLA-DPA1;HLA-DPA1;HLA-DPA1;HLA-DPA1;HLA-DPA1;HLA-DPA1;HLA-DPA1;HLA-DPA1;HLA-DQA1;HLA-DQA1;HLA-DQA1;HLA-DQA1;HLA-DQA1;HLA-DQA1;HLA-DQA1;HLA-DQA1;HLA-DQA1;HLA-DQA1;HLA-DQA1;HLA-DQA1;HLA-DQA1;HLA-DQA1;HLA-DQA2;HLA-DQA2;HLA-DQA2;HLA-DQA2;HLA-DQA2;HLA-DQA2;HLA-D…
KEGG	Opioids	hsa05033	Nicotine addiction	34	-0.504134	-1.42949	0.0567082	0.460317	0.429581	3009	tags=41%, list=18%, signal=34%	0.41	0.18	0.34	116443/2566/2893/57084/2562/2554/2555/2569/2570/2559/246213/8973/2891/2558	NA	116443;246213;2554;2555;2558;2559;2562;2566;2569;2570;2891;2893;57084;8973	ENSG00000022355;ENSG00000091664;ENSG00000111886;ENSG00000113327;ENSG00000120251;ENSG00000145863;ENSG00000146276;ENSG00000147434;ENSG00000151834;ENSG00000152578;ENSG00000166206;ENSG00000179520;ENSG00000186297;ENSG00000198785	CHRNA6;GABRA1;GABRA2;GABRA5;GABRA6;GABRB3;GABRG2;GABRR1;GABRR2;GRIA2;GRIA4;GRIN3A;SLC17A6;SLC17A8
KEGG	Opioids	hsa00590	Arachidonic acid metabolism	50	-0.45427	-1.37706	0.059126	0.460317	0.429581	4596	tags=44%, list=27%, signal=32%	0.44	0.27	0.32	5730/11145/1555/113612/127281/6916/151056/8644/874/240/5743/493869/1559/5321/5319/5320/247/50487/9536/391013/27306/283748	NA	11145;113612;127281;127281;151056;1555;1559;240;240;247;27306;283748;391013;493869;50487;5319;5320;5321;5730;5743;6916;8644;874;9536	ENSG00000012779;ENSG00000059377;ENSG00000073756;ENSG00000100078;ENSG00000107317;ENSG00000116711;ENSG00000138109;ENSG00000148344;ENSG00000155016;ENSG00000157870;ENSG00000159231;ENSG00000159337;ENSG00000163106;ENSG00000163803;ENSG00000164294;ENSG00000170890;ENSG00000176485;ENSG00000179593;ENSG00000187980;ENSG00000188257;ENSG00000196139;ENSG00000197408;ENSG00000275125;ENSG00000275565	AKR1C3;ALOX15B;ALOX5;ALOX5;CBR3;CYP2B6;CYP2C9;CYP2U1;GPX8;HPGDS;PLA2G1B;PLA2G2A;PLA2G2C;PLA2G3;PLA2G4A;PLA2G4D;PLAAT3;PLB1;PRXL2B;PRXL2B;PTGDS;PTGES;PTGS2;TBXAS1
KEGG	Opioids	hsa05150	Staphylococcus aureus infection	69	-0.424574	-1.34797	0.0604595	0.460317	0.429581	2719	tags=29%, list=16%, signal=24%	0.29	0.16	0.24	2214/3586/342574/5340/2213/2209/3857/3117/3118/717/727/3859/3858/25984/353288/1828/8687/54474/820/3868	NA	1828;2209;2213;2214;25984;25984;3117;3117;3117;3117;3117;3117;3117;3117;3117;3117;3117;3117;3117;3117;3118;3118;3118;3118;3118;3118;3118;3118;342574;353288;3586;3857;3858;3859;3859;3868;5340;54474;54474;717;717;717;717;717;717;717;727;820;8687	ENSG00000072694;ENSG00000106804;ENSG00000108244;ENSG00000122194;ENSG00000134760;ENSG00000136634;ENSG00000150337;ENSG00000164047;ENSG00000166278;ENSG00000171360;ENSG00000171403;ENSG00000171431;ENSG00000171446;ENSG00000186393;ENSG00000186395;ENSG00000186832;ENSG00000187242;ENSG00000196735;ENSG00000203747;ENSG00000204364;ENSG00000206301;ENSG00000206301;ENSG00000206305;ENSG00000206372;ENSG00000223793…	C2;C2;C2;C2;C2;C2;C2;C5;CAMP;DSG1;FCGR1A;FCGR2B;FCGR3A;HLA-DQA1;HLA-DQA1;HLA-DQA1;HLA-DQA1;HLA-DQA1;HLA-DQA1;HLA-DQA1;HLA-DQA1;HLA-DQA1;HLA-DQA1;HLA-DQA1;HLA-DQA1;HLA-DQA1;HLA-DQA1;HLA-DQA2;HLA-DQA2;HLA-DQA2;HLA-DQA2;HLA-DQA2;HLA-DQA2;HLA-DQA2;HLA-DQA2;IL10;KRT10;KRT12;KRT12;KRT16;KRT20;KRT20;KRT23;KRT23;KRT26;KRT27;KRT38;KRT9;PLG
KEGG	Opioids	hsa01200	Carbon metabolism	110	0.303551	1.28307	0.0585283	0.460317	0.429581	3219	tags=30%, list=19%, signal=24%	0.3	0.19	0.24	48/189/6392/10993/10873/8802/4967/1431/5160/55902/1743/5213/55753/5224/8277/80201/3419/113675/3418/4190/132158/2645/226/5634/414328/2026/84532/2806/2821/128/83440/54363/729020	NA	10873;10993;113675;128;132158;1431;1743;189;2026;226;2645;2806;2821;2821;3418;3419;414328;4190;48;4967;5160;5213;5224;54363;55753;55902;5634;6392;729020;80201;8277;83440;84532;8802	ENSG00000007350;ENSG00000014641;ENSG00000062485;ENSG00000101323;ENSG00000101911;ENSG00000105220;ENSG00000105953;ENSG00000106633;ENSG00000111674;ENSG00000119689;ENSG00000122729;ENSG00000125166;ENSG00000131069;ENSG00000131828;ENSG00000135094;ENSG00000139410;ENSG00000148057;ENSG00000149925;ENSG00000151376;ENSG00000152556;ENSG00000154930;ENSG00000156510;ENSG00000159322;ENSG00000163541;ENSG00000164708…	ACO1;ACSS1;ACSS2;ADH5;ADPGK;AGXT;ALDOA;CS;DLST;ENO2;GCK;GLYCTK;GOT2;GPI;GPI;HAO1;HKDC1;IDH2;IDH3A;IDNK;MDH1;ME3;OGDH;OGDHL;PDHA1;PFKM;PGAM2;PRPS2;RPEL1;SDHD;SDS;SDSL;SUCLG1;TKTL1
KEGG	Opioids	hsa00380	Tryptophan metabolism	40	-0.481738	-1.39979	0.0688259	0.470073	0.438685	3566	tags=48%, list=21%, signal=37%	0.48	0.21	0.37	224/259307/51166/1962/39/219/8564/130013/56267/7166/3620/8942/1545/121278/64577/11185/6999/26/169355	NA	11185;121278;130013;1545;169355;1962;219;224;259307;26;3620;39;51166;56267;64577;6999;6999;7166;8564;8942	ENSG00000002726;ENSG00000072210;ENSG00000104951;ENSG00000109576;ENSG00000113790;ENSG00000115919;ENSG00000117009;ENSG00000118514;ENSG00000120437;ENSG00000129167;ENSG00000131203;ENSG00000137124;ENSG00000137944;ENSG00000138061;ENSG00000139287;ENSG00000151790;ENSG00000153086;ENSG00000188676;ENSG00000241644;ENSG00000262635	AADAT;ACAT2;ACMSD;ALDH1B1;ALDH3A2;ALDH8A1;AOC1;CYP1B1;EHHADH;IDO1;IDO2;IL4I1;INMT;KMO;KYAT3;KYNU;TDO2;TDO2;TPH1;TPH2
KEGG	Opioids	hsa05143	African trypanosomiasis	34	-0.491912	-1.39483	0.0719225	0.470073	0.438685	3299	tags=44%, list=20%, signal=35%	0.44	0.2	0.35	3383/3606/5582/3593/3586/3039/3620/3043/7412/7124/3553/3458/3569/169355/335	NA	169355;3039;3043;335;3383;3458;3553;3569;3586;3593;3606;3620;5582;7124;7124;7124;7124;7124;7124;7124;7124;7412	ENSG00000090339;ENSG00000111537;ENSG00000113302;ENSG00000118137;ENSG00000125538;ENSG00000126583;ENSG00000131203;ENSG00000136244;ENSG00000136634;ENSG00000150782;ENSG00000162692;ENSG00000188676;ENSG00000204490;ENSG00000206172;ENSG00000206439;ENSG00000223952;ENSG00000228321;ENSG00000228849;ENSG00000228978;ENSG00000230108;ENSG00000232810;ENSG00000244734	APOA1;HBA1;HBB;ICAM1;IDO1;IDO2;IFNG;IL10;IL12B;IL18;IL1B;IL6;PRKCG;TNF;TNF;TNF;TNF;TNF;TNF;TNF;TNF;VCAM1
KEGG	Opioids	hsa04612	Antigen processing and presentation	60	-0.433708	-1.34808	0.0708955	0.470073	0.438685	2161	tags=22%, list=13%, signal=19%	0.22	0.13	0.19	3805/5994/3106/3117/3118/7124/3821/6891/3458/3135/3824/3812/3804	NA	3106;3106;3106;3106;3106;3106;3117;3117;3117;3117;3117;3117;3117;3117;3117;3117;3117;3117;3117;3117;3118;3118;3118;3118;3118;3118;3118;3118;3135;3135;3135;3135;3135;3135;3135;3135;3458;3804;3804;3804;3804;3804;3804;3804;3804;3804;3804;3804;3804;3804;3804;3804;3804;3804;3804;3804;3804;3804;3804;3804;3804;3804;3804;3804;3804;3804;3804;3804;3805;3805;3805;3805;3805;3805;3805;3805;3805;3805;3805;3805…	ENSG00000111537;ENSG00000133111;ENSG00000134539;ENSG00000134545;ENSG00000189013;ENSG00000196735;ENSG00000204267;ENSG00000204490;ENSG00000204632;ENSG00000206235;ENSG00000206299;ENSG00000206301;ENSG00000206301;ENSG00000206305;ENSG00000206439;ENSG00000206450;ENSG00000206506;ENSG00000223481;ENSG00000223532;ENSG00000223793;ENSG00000223793;ENSG00000223952;ENSG00000224608;ENSG00000225103;ENSG00000225103…	HLA-B;HLA-B;HLA-B;HLA-B;HLA-B;HLA-B;HLA-DQA1;HLA-DQA1;HLA-DQA1;HLA-DQA1;HLA-DQA1;HLA-DQA1;HLA-DQA1;HLA-DQA1;HLA-DQA1;HLA-DQA1;HLA-DQA1;HLA-DQA1;HLA-DQA1;HLA-DQA1;HLA-DQA2;HLA-DQA2;HLA-DQA2;HLA-DQA2;HLA-DQA2;HLA-DQA2;HLA-DQA2;HLA-DQA2;HLA-G;HLA-G;HLA-G;HLA-G;HLA-G;HLA-G;HLA-G;HLA-G;IFNG;KIR2DL3;KIR2DL3;KIR2DL3;KIR2DL3;KIR2DL3;KIR2DL3;KIR2DL3;KIR2DL3;KIR2DL3;KIR2DL3;KIR2DL3;KIR2DL3;KIR2DL3;KIR2DL3;…
KEGG	Opioids	hsa04727	GABAergic synapse	79	-0.406531	-1.31279	0.0729665	0.470073	0.438685	3286	tags=32%, list=20%, signal=26%	0.32	0.2	0.26	59345/2788/2752/5582/2566/779/9568/2785/5567/54331/2562/2554/2555/3763/114/2569/2572/2570/2559/2792/6538/2793/2790/2558/10991	NA	10991;114;2554;2555;2558;2559;2562;2566;2569;2570;2572;2752;2785;2788;2790;2792;2793;3763;54331;5567;5582;59345;6538;779;9568	ENSG00000022355;ENSG00000081248;ENSG00000111886;ENSG00000113327;ENSG00000114450;ENSG00000126583;ENSG00000127928;ENSG00000132164;ENSG00000135821;ENSG00000136750;ENSG00000136928;ENSG00000142875;ENSG00000145863;ENSG00000146276;ENSG00000151834;ENSG00000155897;ENSG00000157542;ENSG00000162188;ENSG00000166206;ENSG00000167083;ENSG00000176533;ENSG00000186297;ENSG00000186469;ENSG00000188338;ENSG00000242616	ADCY8;CACNA1S;GABBR2;GABRA1;GABRA2;GABRA5;GABRA6;GABRB3;GABRG2;GABRR1;GABRR2;GAD2;GLUL;GNB4;GNG10;GNG2;GNG3;GNG7;GNGT1;GNGT2;KCNJ6;PRKACB;PRKCG;SLC38A3;SLC6A11
KEGG	Opioids	hsa05032	Morphine addiction	80	-0.405867	-1.31043	0.0685096	0.470073	0.438685	3286	tags=32%, list=20%, signal=26%	0.32	0.2	0.26	59345/8622/2788/157/10846/5582/2566/27115/9568/2785/5567/54331/2562/2554/2555/3763/114/2569/2570/2559/4988/2792/2793/5143/2790/2558	NA	10846;114;157;2554;2555;2558;2559;2562;2566;2569;2570;27115;2785;2788;2790;2792;2793;3763;4988;5143;5143;54331;5567;5582;59345;8622;8622;9568	ENSG00000022355;ENSG00000100077;ENSG00000105650;ENSG00000111886;ENSG00000112038;ENSG00000112541;ENSG00000113231;ENSG00000113327;ENSG00000114450;ENSG00000126583;ENSG00000127928;ENSG00000136928;ENSG00000142875;ENSG00000145863;ENSG00000146276;ENSG00000151834;ENSG00000155897;ENSG00000157542;ENSG00000162188;ENSG00000166206;ENSG00000167083;ENSG00000171408;ENSG00000176533;ENSG00000186297;ENSG00000186469…	ADCY8;GABBR2;GABRA1;GABRA2;GABRA5;GABRA6;GABRB3;GABRG2;GABRR1;GABRR2;GNB4;GNG10;GNG2;GNG3;GNG7;GNGT1;GNGT2;GRK3;KCNJ6;OPRM1;PDE10A;PDE4C;PDE4C;PDE7B;PDE8B;PDE8B;PRKACB;PRKCG
KEGG	Opioids	hsa04724	Glutamatergic synapse	106	-0.386972	-1.30366	0.069874	0.470073	0.438685	3286	tags=30%, list=20%, signal=24%	0.3	0.2	0.24	59345/2788/2752/6505/157/116443/5582/5534/2893/2785/2913/57084/5567/54331/2915/2912/2900/9456/5321/114/2898/2917/2914/2792/246213/2918/2793/2790/2891/6506/283748/10991	NA	10991;114;116443;157;246213;2752;2785;2788;2790;2792;2793;283748;2891;2893;2898;2900;2912;2913;2914;2915;2917;2918;5321;54331;5534;5567;5582;57084;59345;6505;6506;9456	ENSG00000091664;ENSG00000100077;ENSG00000106688;ENSG00000110436;ENSG00000114450;ENSG00000116711;ENSG00000120251;ENSG00000124493;ENSG00000126583;ENSG00000127928;ENSG00000135821;ENSG00000142875;ENSG00000149403;ENSG00000152413;ENSG00000152578;ENSG00000155897;ENSG00000159337;ENSG00000162188;ENSG00000164082;ENSG00000164418;ENSG00000167083;ENSG00000168959;ENSG00000176533;ENSG00000179520;ENSG00000179603…	ADCY8;GLUL;GNB4;GNG10;GNG2;GNG3;GNG7;GNGT1;GNGT2;GRIA2;GRIA4;GRIK2;GRIK4;GRIN3A;GRK3;GRM2;GRM3;GRM4;GRM5;GRM7;GRM8;HOMER1;PLA2G4A;PLA2G4D;PPP3R1;PRKACB;PRKCG;SLC17A6;SLC17A8;SLC1A1;SLC1A2;SLC38A3
KEGG	Opioids	hsa01240	Biosynthesis of cofactors	144	-0.367808	-1.28012	0.0688124	0.470073	0.438685	4404	tags=33%, list=26%, signal=25%	0.33	0.26	0.25	217/493911/27430/8836/1355/129607/54576/249/7364/29922/224/25902/205/10797/251/29968/219/8564/4338/5805/55163/2730/122481/84274/11019/54600/54578/27235/27010/3620/8942/145226/53630/26289/10720/51601/586/221264/158067/7365/54490/4143/79001/6999/7363/169355/248/7366	NA	10720;10797;11019;122481;129607;1355;145226;158067;169355;205;217;219;221264;224;248;249;251;25902;26289;27010;27235;2730;27430;29922;29968;3620;4143;4338;493911;51601;53630;54490;54576;54578;54600;55163;5805;586;6999;6999;7363;7364;7365;7365;7366;7366;79001;84274;8564;8836;8942	ENSG00000014919;ENSG00000023909;ENSG00000038274;ENSG00000060982;ENSG00000065911;ENSG00000072210;ENSG00000108439;ENSG00000109181;ENSG00000110871;ENSG00000111275;ENSG00000115919;ENSG00000117009;ENSG00000120254;ENSG00000121897;ENSG00000131203;ENSG00000134326;ENSG00000135069;ENSG00000135226;ENSG00000135697;ENSG00000137124;ENSG00000137563;ENSG00000139988;ENSG00000140057;ENSG00000143156;ENSG00000144182…	AK4;AK5;AK7;AK8;AK9;ALDH1B1;ALDH2;ALDH3A2;ALPG;ALPI;ALPL;BCAT1;BCO1;CMPK2;COQ2;COQ5;COX15;GCLM;GGH;IDO1;IDO2;KMO;KYNU;LIAS;LIPT1;MAT1A;MAT2B;MOCS2;MTHFD1L;MTHFD2;NME7;PHOSPHO2;PNPO;PSAT1;PTS;RDH12;TDO2;TDO2;TPK1;UGT1A6;UGT1A8;UGT1A9;UGT2B10;UGT2B10;UGT2B11;UGT2B15;UGT2B15;UGT2B28;UGT2B4;UGT2B7;VKORC1
KEGG	Opioids	hsa04928	Parathyroid hormone synthesis, secretion and action	101	0.305138	1.25233	0.0655891	0.470073	0.438685	3742	tags=36%, list=22%, signal=28%	0.36	0.22	0.28	90993/1958/846/2353/4326/107/5578/4324/3710/9826/5331/4041/10893/2768/4929/113/468/4323/5337/6667/408/5894/2776/1839/4666/9365/142680/2778/387/1956/369/84699/5338/5330/596/5141	NA	107;10893;113;142680;1839;1956;1958;2353;2768;2776;2778;369;3710;387;4041;408;4323;4324;4326;4666;468;4929;5141;5330;5331;5337;5338;5578;5894;596;6667;846;84699;90993;9365;9826	ENSG00000036828;ENSG00000060566;ENSG00000065989;ENSG00000067560;ENSG00000075651;ENSG00000078061;ENSG00000087460;ENSG00000096433;ENSG00000102996;ENSG00000113070;ENSG00000120738;ENSG00000121281;ENSG00000125966;ENSG00000128272;ENSG00000129219;ENSG00000132155;ENSG00000132694;ENSG00000133116;ENSG00000137486;ENSG00000137841;ENSG00000146535;ENSG00000146648;ENSG00000149782;ENSG00000153234;ENSG00000154229…	ADCY1;ADCY7;ARAF;ARHGEF11;ARRB1;ATF4;BCL2;CASR;CREB3L1;CREB3L3;EGFR;EGR1;FOS;GNA12;GNAQ;GNAS;HBEGF;ITPR3;KL;LRP5;MMP14;MMP15;MMP17;MMP24;NACA;NR4A2;PDE4A;PLCB2;PLCB3;PLD1;PLD2;PRKCA;RAF1;RHOA;SLC34A3;SP1
KEGG	Opioids	hsa04927	Cortisol synthesis and secretion	61	0.35051	1.33165	0.0751776	0.475179	0.443451	1453	tags=18%, list=9%, signal=17%	0.18	0.09	0.17	90993/1586/6770/1583/2516/3164/107/778/3710/183/5331	NA	107;1583;1583;1586;183;2516;3164;3710;5331;6770;778;90993	ENSG00000096433;ENSG00000102001;ENSG00000123358;ENSG00000135744;ENSG00000136931;ENSG00000140459;ENSG00000147465;ENSG00000148795;ENSG00000149782;ENSG00000157613;ENSG00000164742;ENSG00000288362	ADCY1;AGT;CACNA1F;CREB3L1;CYP11A1;CYP11A1;CYP17A1;ITPR3;NR4A1;NR5A1;PLCB3;STAR
KEGG	Opioids	hsa04015	Rap1 signaling pathway	187	0.262839	1.19214	0.0768529	0.476773	0.444938	3147	tags=25%, list=19%, signal=20%	0.25	0.19	0.2	2254/3684/285/51378/3815/2903/107/3690/57121/2904/136/5881/5578/2263/9223/23094/1946/5600/5331/2149/7057/113/1398/1969/208/207/4804/4803/3265/2261/25865/5894/56034/2776/5909/71/5293/999/7424/2277/6237/6714/5335/2778/387/163688	NA	107;113;136;1398;163688;1946;1969;207;208;2149;2254;2261;2263;2277;23094;25865;2776;2778;285;2903;2904;3265;3265;3684;3690;3815;387;4803;4804;51378;5293;5331;5335;5578;5600;56034;57121;5881;5894;5909;6237;6714;7057;71;7424;9223;9223;999	ENSG00000039068;ENSG00000064300;ENSG00000066468;ENSG00000067560;ENSG00000068078;ENSG00000076864;ENSG00000087460;ENSG00000091879;ENSG00000101280;ENSG00000102678;ENSG00000105221;ENSG00000105287;ENSG00000105738;ENSG00000121281;ENSG00000124181;ENSG00000126458;ENSG00000132155;ENSG00000134259;ENSG00000137801;ENSG00000142208;ENSG00000142627;ENSG00000145431;ENSG00000149782;ENSG00000150630;ENSG00000151276…	ACTG1;ADCY1;ADCY7;ADORA2B;AKT1;AKT2;ANGPT2;ANGPT4;CALML6;CDH1;CRK;EFNA5;EPHA2;F2R;FGF9;FGFR2;FGFR3;GNAQ;GNAS;GRIN2A;GRIN2B;HRAS;HRAS;ITGAM;ITGB3;KIT;LPAR5;MAGI1;MAGI1;MAPK11;NGF;NGFR;PDGFC;PIK3CD;PLCB3;PLCG1;PRKCA;PRKD2;RAC3;RAF1;RAP1GAP;RHOA;RRAS;SIPA1L3;SRC;THBS1;VEGFC;VEGFD
KEGG	Opioids	hsa00900	Terpenoid backbone biosynthesis	23	0.441351	1.37257	0.0822785	0.493517	0.460564	1238	tags=17%, list=7%, signal=16%	0.17	0.07	0.16	91734/100529261/2342/79947	NA	100529261;100529261;2342;79947;91734	ENSG00000117682;ENSG00000125954;ENSG00000148377;ENSG00000257365;ENSG00000257365	CHURC1-FNTB;CHURC1-FNTB;DHDDS;FNTB;IDI2
KEGG	Opioids	hsa05221	Acute myeloid leukemia	63	0.332162	1.26848	0.0824983	0.493517	0.460564	2708	tags=22%, list=16%, signal=19%	0.22	0.16	0.19	3684/5292/3815/862/4353/6932/5467/208/207/3728/3265/5894/1978/5293	NA	1978;207;208;3265;3265;3684;3728;3815;4353;5292;5293;5467;5894;6932;862	ENSG00000005381;ENSG00000079102;ENSG00000081059;ENSG00000105221;ENSG00000112033;ENSG00000132155;ENSG00000137193;ENSG00000142208;ENSG00000157404;ENSG00000169896;ENSG00000171608;ENSG00000173801;ENSG00000174775;ENSG00000187840;ENSG00000276536	AKT1;AKT2;EIF4EBP1;HRAS;HRAS;ITGAM;JUP;KIT;MPO;PIK3CD;PIM1;PPARD;RAF1;RUNX1T1;TCF7
KEGG	Opioids	hsa04961	Endocrine and other factor-regulated calcium reabsorption	50	0.359433	1.32795	0.0906107	0.528308	0.493032	3093	tags=32%, list=18%, signal=26%	0.32	0.18	0.26	3816/492/3817/624/1759/5578/476/481/5331/491/6546/486/2776/9365/1785/2778	NA	1759;1785;2776;2778;3816;3817;476;481;486;491;492;5331;5578;624;6546;9365	ENSG00000067842;ENSG00000079805;ENSG00000087460;ENSG00000106976;ENSG00000133116;ENSG00000137731;ENSG00000143153;ENSG00000149782;ENSG00000154229;ENSG00000156052;ENSG00000157087;ENSG00000163399;ENSG00000167748;ENSG00000167751;ENSG00000168398;ENSG00000183023	ATP1A1;ATP1B1;ATP2B2;ATP2B3;BDKRB2;DNM1;DNM2;FXYD2;GNAQ;GNAS;KL;KLK1;KLK2;PLCB3;PRKCA;SLC8A1
KEGG	Opioids	hsa04144	Endocytosis	247	0.240371	1.13465	0.0914683	0.528308	0.493032	5804	tags=43%, list=35%, signal=28%	0.43	0.35	0.28	729092/6011/80223/131890/155382/1759/3303/29082/100287171/414189/2263/64145/9922/55616/3306/29924/3310/112936/2870/10095/55738/4088/11021/3304/6642/5337/79643/3265/2261/116985/9829/408/3798/56904/116988/3482/3577/6714/1785/387/3561/10890/9146/23396/375/1956/5590/27128/8027/5338/29934/23327/3305/8394/163/3312/84364/23624/10552/57180/80230/30011/5662/2348/27243/51160/2868/387680/3480/642517/9230/64…	NA	10015;100287171;10093;10095;10193;10552;10564;10890;11021;11267;112936;116985;116986;116987;116988;1173;1211;1212;1213;128866;131890;147179;155382;156;161;161;161;163;1759;1785;1956;2261;2263;23096;23327;23396;2348;23550;23624;253725;27128;27243;2868;2869;2870;29082;29082;29924;29934;30011;30844;30846;3265;3265;3303;3303;3303;3303;3303;3304;3304;3304;3304;3304;3305;3305;3305;3305;3305;3306;3310;3…	ENSG00000004059;ENSG00000006125;ENSG00000024422;ENSG00000028528;ENSG00000029725;ENSG00000049759;ENSG00000059915;ENSG00000063245;ENSG00000066468;ENSG00000067560;ENSG00000067606;ENSG00000068078;ENSG00000075651;ENSG00000075785;ENSG00000079805;ENSG00000084733;ENSG00000088280;ENSG00000099290;ENSG00000100055;ENSG00000100385;ENSG00000101199;ENSG00000101421;ENSG00000103966;ENSG00000106976;ENSG00000107862…	ACTR3B;AGAP1;AGAP2;AGAP3;AGAP5;AGAP6;AGAP9;AP2A2;AP2A2;AP2A2;AP2B1;AP2M1;ARAP1;ARF1;ARF5;ARF6;ARFGAP1;ARFGAP2;ARFGEF2;ARPC1A;ARPC1B;ARPC4;ARRB1;ASAP3;ASAP3;CBLB;CBLC;CHMP2A;CHMP4A;CHMP4A;CHMP4B;CHMP6;CLTA;CLTB;CLTC;CXCR1;CYTH4;DNAJC6;DNM1;DNM2;EGFR;EHD2;EHD4;EPN1;EPS15L1;FGFR2;FGFR3;FOLR1;GBF1;GRK1;GRK1;GRK1;GRK2;GRK4;GRK5;GRK6;GRK7;HGS;HRAS;HRAS;HSPA1A;HSPA1A;HSPA1A;HSPA1A;HSPA1A;HSPA1B;HSPA1B;H…
KEGG	Opioids	hsa04920	Adipocytokine signaling pathway	67	-0.413815	-1.30717	0.0937881	0.532525	0.496968	1744	tags=18%, list=10%, signal=16%	0.18	0.1	0.16	2538/948/1375/7124/5105/6517/57818/8471/23305/4852/3952/9370	NA	1375;23305;2538;3952;4852;5105;57818;57818;6517;6517;7124;7124;7124;7124;7124;7124;7124;7124;8471;9370;948	ENSG00000122585;ENSG00000124253;ENSG00000131482;ENSG00000133124;ENSG00000135218;ENSG00000152254;ENSG00000164398;ENSG00000174697;ENSG00000181092;ENSG00000181856;ENSG00000204490;ENSG00000205560;ENSG00000206439;ENSG00000223952;ENSG00000228321;ENSG00000228849;ENSG00000228978;ENSG00000230108;ENSG00000232810;ENSG00000278373;ENSG00000288174	ACSL6;ADIPOQ;CD36;CPT1B;G6PC1;G6PC2;G6PC2;IRS4;LEP;NPY;PCK1;SLC2A4;SLC2A4;TNF;TNF;TNF;TNF;TNF;TNF;TNF;TNF
KEGG	Opioids	hsa00430	Taurine and hypotaurine metabolism	15	0.494715	1.37847	0.100295	0.541916	0.505732	2288	tags=47%, list=14%, signal=40%	0.47	0.14	0.4	2326/124975/2329/51380/2686/2328/2571	NA	124975;2326;2328;2329;2571;2686;51380	ENSG00000007933;ENSG00000010932;ENSG00000076258;ENSG00000128683;ENSG00000131067;ENSG00000139631;ENSG00000167741	CSAD;FMO1;FMO3;FMO4;GAD1;GGT6;GGT7
KEGG	Opioids	hsa00140	Steroid hormone biosynthesis	51	-0.429599	-1.30731	0.0970626	0.541916	0.505732	2105	tags=27%, list=13%, signal=24%	0.27	0.13	0.24	54600/54578/1589/6718/3284/1545/10720/7365/1584/54490/1588/7363/1109/7366	NA	10720;1109;1545;1584;1588;1589;1589;1589;1589;1589;1589;3284;54490;54578;54600;6718;7363;7365;7365;7366;7366	ENSG00000109181;ENSG00000122787;ENSG00000135226;ENSG00000137869;ENSG00000138061;ENSG00000156096;ENSG00000160882;ENSG00000167165;ENSG00000196620;ENSG00000198457;ENSG00000198610;ENSG00000203859;ENSG00000206338;ENSG00000213759;ENSG00000231852;ENSG00000232414;ENSG00000233151;ENSG00000235134;ENSG00000241119;ENSG00000275190;ENSG00000277132	AKR1C4;AKR1D1;CYP11B1;CYP19A1;CYP1B1;CYP21A2;CYP21A2;CYP21A2;CYP21A2;CYP21A2;CYP21A2;HSD3B2;UGT1A6;UGT1A9;UGT2B10;UGT2B10;UGT2B11;UGT2B15;UGT2B15;UGT2B28;UGT2B4
KEGG	Opioids	hsa04978	Mineral absorption	55	-0.42112	-1.29583	0.0992462	0.541916	0.505732	2118	tags=25%, list=13%, signal=22%	0.25	0.13	0.22	26872/4495/140803/1811/4493/10568/6547/6569/115019/478/7018/340024/480/4489	NA	10568;115019;140803;1811;26872;340024;4489;4493;4495;478;480;6547;6569;7018	ENSG00000091138;ENSG00000091513;ENSG00000100678;ENSG00000105409;ENSG00000119121;ENSG00000125144;ENSG00000131183;ENSG00000132681;ENSG00000157765;ENSG00000164647;ENSG00000169715;ENSG00000174358;ENSG00000174502;ENSG00000205362	ATP1A3;ATP1A4;MT1A;MT1E;MT1G;SLC26A3;SLC26A9;SLC34A1;SLC34A2;SLC6A19;SLC8A3;STEAP1;TF;TRPM6
KEGG	Opioids	hsa00450	Selenocompound metabolism	17	-0.551549	-1.35589	0.107463	0.5625	0.524941	3822	tags=53%, list=23%, signal=41%	0.53	0.23	0.41	92935/9060/114112/56267/51091/118672/51540/11185/1491	NA	11185;114112;118672;1491;51091;51540;56267;9060;92935	ENSG00000109618;ENSG00000116761;ENSG00000132330;ENSG00000137944;ENSG00000179988;ENSG00000197763;ENSG00000198682;ENSG00000241644;ENSG00000247626	CTH;INMT;KYAT3;MARS2;PAPSS2;PSTK;SCLY;SEPSECS;TXNRD3
KEGG	Opioids	hsa04020	Calcium signaling pathway	211	0.253705	1.17453	0.10626	0.5625	0.524941	1540	tags=18%, list=9%, signal=16%	0.18	0.09	0.16	2254/7134/492/815/6869/5021/22953/9630/624/4923/153/91807/6865/2903/5024/107/5260/4486/1816/80228/2905/844/778/5136/136/1139/5578/2263/816/292/8536/57192/3710/5331/2911/8877/2149	NA	107;1139;1139;1139;136;153;1816;2149;2254;2263;22953;2903;2905;2911;292;3710;4486;492;4923;5021;5024;5136;5260;5331;5578;57192;624;6865;6869;7134;778;80228;815;816;844;8536;8877;91807;9630	ENSG00000005022;ENSG00000043591;ENSG00000058404;ENSG00000066468;ENSG00000067842;ENSG00000070808;ENSG00000075073;ENSG00000090674;ENSG00000096433;ENSG00000101188;ENSG00000102001;ENSG00000102678;ENSG00000109991;ENSG00000114854;ENSG00000115252;ENSG00000115353;ENSG00000134072;ENSG00000140795;ENSG00000143318;ENSG00000149782;ENSG00000152822;ENSG00000154229;ENSG00000156049;ENSG00000160991;ENSG00000161509…	ADCY1;ADORA2B;ADRB1;ATP2B3;BDKRB2;CACNA1F;CAMK1;CAMK2A;CAMK2B;CASQ1;CHRNA7;CHRNA7;CHRNA7;DRD5;F2R;FGF9;FGFR2;GNA14;GRIN2A;GRIN2C;GRM1;ITPR3;MCOLN1;MST1R;MYLK3;NTSR1;ORAI2;OXTR;P2RX2;P2RX3;PDE1A;PHKG1;PLCB3;PRKCA;SLC25A5;SPHK1;TACR1;TACR2;TNNC1
KEGG	Opioids	hsa05321	Inflammatory bowel disease	55	-0.413619	-1.27275	0.115578	0.592775	0.553194	3128	tags=29%, list=19%, signal=24%	0.29	0.19	0.24	6772/3606/6095/3593/3586/59067/3117/3118/7124/3553/3458/6775/3567/149233/3569/3552	NA	149233;3117;3117;3117;3117;3117;3117;3117;3117;3117;3117;3117;3117;3117;3117;3118;3118;3118;3118;3118;3118;3118;3118;3458;3552;3553;3567;3569;3586;3593;3606;59067;6095;6772;6775;7124;7124;7124;7124;7124;7124;7124;7124	ENSG00000069667;ENSG00000111537;ENSG00000113302;ENSG00000113525;ENSG00000115008;ENSG00000115415;ENSG00000125538;ENSG00000136244;ENSG00000136634;ENSG00000138378;ENSG00000138684;ENSG00000150782;ENSG00000162594;ENSG00000196735;ENSG00000204490;ENSG00000206301;ENSG00000206301;ENSG00000206305;ENSG00000206439;ENSG00000223793;ENSG00000223793;ENSG00000223952;ENSG00000225103;ENSG00000225103;ENSG00000225890…	HLA-DQA1;HLA-DQA1;HLA-DQA1;HLA-DQA1;HLA-DQA1;HLA-DQA1;HLA-DQA1;HLA-DQA1;HLA-DQA1;HLA-DQA1;HLA-DQA1;HLA-DQA1;HLA-DQA1;HLA-DQA1;HLA-DQA2;HLA-DQA2;HLA-DQA2;HLA-DQA2;HLA-DQA2;HLA-DQA2;HLA-DQA2;HLA-DQA2;IFNG;IL10;IL12B;IL18;IL1A;IL1B;IL21;IL23R;IL5;IL6;RORA;STAT1;STAT4;TNF;TNF;TNF;TNF;TNF;TNF;TNF;TNF
KEGG	Opioids	hsa04514	Cell adhesion molecules	142	0.272325	1.17916	0.116785	0.592775	0.553194	1264	tags=15%, list=8%, signal=14%	0.15	0.08	0.14	3684/8174/4099/149461/1013/3897/23562/5789/22865/137075/64101/26050/100288814/5797/6382/54413/6900/6401/23114/1366/5817	NA	100288814;1013;1366;1366;137075;137075;149461;22865;23114;23562;26050;3684;3897;4099;54413;5789;5789;5797;5817;6382;6401;64101;6900;8174	ENSG00000007908;ENSG00000073008;ENSG00000099866;ENSG00000105695;ENSG00000115884;ENSG00000121871;ENSG00000128594;ENSG00000129910;ENSG00000153707;ENSG00000159261;ENSG00000163531;ENSG00000164007;ENSG00000165300;ENSG00000169896;ENSG00000173482;ENSG00000181885;ENSG00000184144;ENSG00000196338;ENSG00000198910;ENSG00000234469;ENSG00000253958;ENSG00000282932;ENSG00000285098;ENSG00000288292	CDH15;CLDN14;CLDN19;CLDN23;CLDN23;CLDN34;CLDN7;CLDN7;CNTN2;ITGAM;L1CAM;LRRC4;MADCAM1;MAG;NFASC;NLGN3;PTPRD;PTPRD;PTPRM;PVR;SDC1;SELE;SLITRK3;SLITRK5
KEGG	Opioids	hsa00340	Histidine metabolism	22	-0.512068	-1.33876	0.123547	0.614198	0.573187	1899	tags=32%, list=11%, signal=28%	0.32	0.11	0.28	3067/443/3034/144193/10841/84735/26	NA	10841;10841;144193;26;3034;3067;443;84735	ENSG00000002726;ENSG00000084110;ENSG00000108381;ENSG00000139344;ENSG00000140287;ENSG00000150656;ENSG00000160282;ENSG00000281775	AMDHD1;AOC1;ASPA;CNDP1;FTCD;FTCD;HAL;HDC
KEGG	Opioids	hsa04062	Chemokine signaling pathway	176	0.253688	1.14841	0.124673	0.614198	0.573187	3110	tags=28%, list=19%, signal=23%	0.28	0.19	0.23	6357/1232/414062/6349/2829/2784/6011/6372/6362/131890/10663/6364/6347/2791/388372/9560/107/6348/6367/56477/729230/6355/5881/5196/5331/2870/2920/113/1398/208/207/6363/3265/408/5197/5894/10803/2776/5293/643/6464/5829/25759/6366/653361/3577/6714/5335/387	NA	10663;107;10803;113;1232;131890;1398;207;208;25759;2776;2784;2791;2829;2870;2920;3265;3265;3577;387;388372;388372;408;414062;414062;414062;414062;5196;5197;5293;5331;5335;56477;5829;5881;5894;6011;6011;6011;6347;6348;6348;6348;6349;6349;6349;6349;6355;6357;6362;6362;6362;6363;6364;6366;6367;6372;643;6464;653361;6714;729230;9560;9560;9560;9560	ENSG00000067560;ENSG00000081041;ENSG00000089159;ENSG00000102962;ENSG00000105221;ENSG00000108691;ENSG00000108700;ENSG00000109272;ENSG00000111664;ENSG00000114124;ENSG00000115009;ENSG00000121281;ENSG00000121807;ENSG00000124181;ENSG00000124875;ENSG00000127920;ENSG00000129946;ENSG00000132155;ENSG00000137077;ENSG00000137486;ENSG00000142208;ENSG00000149782;ENSG00000151882;ENSG00000156052;ENSG00000158517…	ADCY1;ADCY7;AKT1;AKT2;ARRB1;CCL13;CCL18;CCL18;CCL18;CCL19;CCL2;CCL20;CCL21;CCL22;CCL28;CCL3;CCL3;CCL3;CCL3L1;CCL3L1;CCL3L1;CCL3L1;CCL3L3;CCL3L3;CCL3L3;CCL3L3;CCL4L1;CCL4L1;CCL4L2;CCL4L2;CCL4L2;CCL4L2;CCL8;CCR2;CCR3;CCR9;CRK;CXCL2;CXCL6;CXCR1;CXCR5;CXCR6;GNAQ;GNB3;GNG11;GRK1;GRK1;GRK1;GRK6;GRK7;HRAS;HRAS;NCF1;PF4;PF4V1;PIK3CD;PLCB3;PLCG1;PXN;RAC3;RAF1;RHOA;SHC1;SHC2;SRC;XCR1
KEGG	Opioids	hsa04964	Proximal tubule bicarbonate reclamation	22	-0.50829	-1.32888	0.127907	0.620998	0.579533	1299	tags=23%, list=8%, signal=21%	0.23	0.08	0.21	5105/478/480/1468/10991	NA	10991;1468;478;480;5105	ENSG00000105409;ENSG00000124253;ENSG00000132681;ENSG00000183048;ENSG00000188338	ATP1A3;ATP1A4;PCK1;SLC25A10;SLC38A3
KEGG	Opioids	hsa00983	Drug metabolism - other enzymes	69	-0.396991	-1.26039	0.130593	0.624978	0.583248	5698	tags=49%, list=34%, signal=33%	0.49	0.34	0.33	54658/54577/1806/54659/7372/51733/9446/51727/3251/4258/2944/6240/4257/54576/1576/7364/29922/1854/50484/2938/119391/7172/54600/54578/1548/7084/10720/2949/7365/54490/151531/653689/7363/7366	NA	10720;119391;151531;1548;1576;1806;1854;2938;2944;2949;29922;3251;4257;4258;50484;51727;51733;54490;54576;54577;54578;54600;54658;54659;6240;653689;653689;7084;7172;7363;7364;7365;7365;7366;7366;7372;9446	ENSG00000007001;ENSG00000008394;ENSG00000048392;ENSG00000065621;ENSG00000085871;ENSG00000100024;ENSG00000109181;ENSG00000114491;ENSG00000128951;ENSG00000133433;ENSG00000134184;ENSG00000134201;ENSG00000135226;ENSG00000137364;ENSG00000143156;ENSG00000148834;ENSG00000156096;ENSG00000160868;ENSG00000162368;ENSG00000165704;ENSG00000166548;ENSG00000167165;ENSG00000167325;ENSG00000171234;ENSG00000188641…	CMPK1;CYP2A6;CYP3A4;DPYD;DUT;GSTA1;GSTM1;GSTM5;GSTO1;GSTO2;GSTT2B;GSTT2B;HPRT1;MGST1;MGST2;NME7;RRM1;RRM2B;TK2;TPMT;UGT1A1;UGT1A3;UGT1A6;UGT1A7;UGT1A8;UGT1A9;UGT2B10;UGT2B10;UGT2B11;UGT2B15;UGT2B15;UGT2B28;UGT2B4;UGT2B7;UMPS;UPB1;UPP2
KEGG	Opioids	hsa05030	Cocaine addiction	45	0.34181	1.23025	0.132479	0.625075	0.583338	954	tags=16%, list=6%, signal=15%	0.16	0.06	0.15	90993/2354/6531/2903/8851/2905/2904	NA	2354;2903;2904;2905;6531;6531;8851;90993	ENSG00000125740;ENSG00000142319;ENSG00000157613;ENSG00000161509;ENSG00000176749;ENSG00000183454;ENSG00000273079;ENSG00000276996	CDK5R1;CREB3L1;FOSB;GRIN2A;GRIN2B;GRIN2C;SLC6A3;SLC6A3
KEGG	Opioids	hsa05213	Endometrial cancer	57	0.317074	1.184	0.137056	0.63769	0.595111	4012	tags=35%, list=24%, signal=27%	0.35	0.24	0.27	10912/578/4616/6932/10297/208/207/3265/5894/5293/999/1643/5170/1956/369/8312/4609/83439/5605/1026	NA	1026;10297;10912;1643;1956;207;208;3265;3265;369;4609;4616;5170;5293;5605;578;5894;6932;8312;83439;999	ENSG00000030110;ENSG00000039068;ENSG00000078061;ENSG00000081059;ENSG00000099860;ENSG00000103126;ENSG00000105221;ENSG00000115266;ENSG00000124762;ENSG00000126934;ENSG00000130222;ENSG00000132155;ENSG00000134574;ENSG00000136997;ENSG00000140992;ENSG00000142208;ENSG00000146648;ENSG00000152284;ENSG00000171608;ENSG00000174775;ENSG00000276536	AKT1;AKT2;APC2;ARAF;AXIN1;BAK1;CDH1;CDKN1A;DDB2;EGFR;GADD45B;GADD45G;HRAS;HRAS;MAP2K2;MYC;PDPK1;PIK3CD;RAF1;TCF7;TCF7L1
KEGG	Opioids	hsa05216	Thyroid cancer	36	0.358102	1.22661	0.147601	0.677349	0.632122	5149	tags=44%, list=31%, signal=31%	0.44	0.31	0.31	10912/578/4616/6932/3265/999/1643/4609/83439/5605/1026/7170/6256/7157/1499/581	NA	1026;10912;1499;1643;3265;3265;4609;4616;5605;578;581;6256;6932;7157;7170;83439;999	ENSG00000030110;ENSG00000039068;ENSG00000081059;ENSG00000087088;ENSG00000099860;ENSG00000124762;ENSG00000126934;ENSG00000130222;ENSG00000134574;ENSG00000136997;ENSG00000141510;ENSG00000143549;ENSG00000152284;ENSG00000168036;ENSG00000174775;ENSG00000186350;ENSG00000276536	BAK1;BAX;CDH1;CDKN1A;CTNNB1;DDB2;GADD45B;GADD45G;HRAS;HRAS;MAP2K2;MYC;RXRA;TCF7;TCF7L1;TP53;TPM3
KEGG	Opioids	hsa00511	Other glycan degradation	17	0.452876	1.30717	0.156627	0.699598	0.652885	4603	tags=53%, list=28%, signal=38%	0.53	0.28	0.38	10825/64772/2720/4123/3073/57704/2519/129807/2517	NA	10825;129807;129807;2517;2519;2720;3073;4123;57704;64772	ENSG00000001036;ENSG00000070610;ENSG00000140400;ENSG00000162139;ENSG00000167280;ENSG00000170266;ENSG00000179163;ENSG00000204099;ENSG00000213614;ENSG00000277926	ENGASE;FUCA1;FUCA2;GBA2;GLB1;HEXA;MAN2C1;NEU3;NEU4;NEU4
KEGG	Opioids	hsa04973	Carbohydrate digestion and absorption	42	-0.42328	-1.23881	0.154681	0.699598	0.652885	2645	tags=24%, list=16%, signal=20%	0.24	0.16	0.2	6514/8503/93432/3099/2538/6476/478/480/57818/277	NA	2538;277;3099;478;480;57818;57818;6476;6514;8503;93432;93432	ENSG00000090402;ENSG00000105409;ENSG00000117461;ENSG00000131482;ENSG00000132681;ENSG00000152254;ENSG00000159399;ENSG00000163581;ENSG00000174876;ENSG00000257743;ENSG00000278373;ENSG00000278563	AMY1B;ATP1A3;ATP1A4;G6PC1;G6PC2;G6PC2;HK2;MGAM2;MGAM2;PIK3R3;SI;SLC2A2
KEGG	Opioids	hsa03430	Mismatch repair	23	-0.489261	-1.28143	0.158892	0.70038	0.653614	4776	tags=48%, list=29%, signal=34%	0.48	0.29	0.34	5983/4292/57804/6118/5395/10714/4437/4436/5984/6119/9156	NA	10714;4292;4436;4437;5395;57804;5983;5984;6118;6119;9156	ENSG00000076242;ENSG00000077514;ENSG00000095002;ENSG00000106399;ENSG00000113318;ENSG00000117748;ENSG00000122512;ENSG00000133119;ENSG00000163918;ENSG00000174371;ENSG00000175482	EXO1;MLH1;MSH2;MSH3;PMS2;POLD3;POLD4;RFC3;RFC4;RPA2;RPA3
KEGG	Opioids	hsa03020	RNA polymerase	33	0.356851	1.1995	0.164875	0.717311	0.669415	3988	tags=42%, list=24%, signal=32%	0.42	0.24	0.32	5439/246721/81488/5434/51728/661/10849/25885/5441/51082/11128/55718/171568/84265	NA	10849;11128;171568;246721;25885;51082;51728;5434;5439;5441;55718;55718;661;81488;84265	ENSG00000005075;ENSG00000058600;ENSG00000068654;ENSG00000099817;ENSG00000100413;ENSG00000117877;ENSG00000121851;ENSG00000148606;ENSG00000161980;ENSG00000168495;ENSG00000177700;ENSG00000186184;ENSG00000228049;ENSG00000255529;ENSG00000284282	POLR1A;POLR1D;POLR1G;POLR2E;POLR2J;POLR2J2;POLR2L;POLR2M;POLR3A;POLR3D;POLR3E;POLR3E;POLR3GL;POLR3H;POLR3K
KEGG	Opioids	hsa00770	Pantothenate and CoA biosynthesis	21	-0.493219	-1.27512	0.175182	0.734732	0.685673	4404	tags=48%, list=26%, signal=35%	0.48	0.26	0.35	217/5169/224/219/60496/8876/5167/586/8875/339896	NA	217;219;224;339896;5167;5169;586;60496;8875;8876	ENSG00000060982;ENSG00000072210;ENSG00000111275;ENSG00000112299;ENSG00000112303;ENSG00000137124;ENSG00000144644;ENSG00000149313;ENSG00000154269;ENSG00000197594	AASDHPPT;ALDH1B1;ALDH2;ALDH3A2;BCAT1;ENPP1;ENPP3;GADL1;VNN1;VNN2
KEGG	Opioids	hsa00130	Ubiquinone and other terpenoid-quinone biosynthesis	11	-0.569686	-1.26982	0.179845	0.734732	0.685673	2256	tags=36%, list=13%, signal=31%	0.36	0.13	0.31	84274/27235/6898/79001	NA	27235;6898;79001;84274	ENSG00000110871;ENSG00000167397;ENSG00000173085;ENSG00000198650	COQ2;COQ5;TAT;VKORC1
KEGG	Opioids	hsa00980	Metabolism of xenobiotics by cytochrome P450	67	-0.382278	-1.20755	0.177832	0.734732	0.685673	4797	tags=43%, list=29%, signal=31%	0.43	0.29	0.31	4258/27294/2944/1555/4257/127/54576/1576/22977/7364/2938/119391/126/874/29785/130/54600/54578/1548/1559/1545/10720/2949/7365/54490/653689/27306/7363/7366	NA	10720;119391;126;127;130;1545;1548;1555;1559;1576;22977;27294;27306;2938;2944;2949;29785;4257;4258;54490;54576;54578;54600;653689;653689;7363;7364;7365;7365;7366;7366;874	ENSG00000008394;ENSG00000065621;ENSG00000085871;ENSG00000104808;ENSG00000109181;ENSG00000133433;ENSG00000134184;ENSG00000134201;ENSG00000135226;ENSG00000138061;ENSG00000138109;ENSG00000156096;ENSG00000159231;ENSG00000160868;ENSG00000162482;ENSG00000163106;ENSG00000167165;ENSG00000167600;ENSG00000171234;ENSG00000172955;ENSG00000196620;ENSG00000197408;ENSG00000198099;ENSG00000213759;ENSG00000241119…	ADH1C;ADH4;ADH6;AKR7A3;CBR3;CYP1B1;CYP2A6;CYP2B6;CYP2C9;CYP2S1;CYP3A4;DHDH;GSTA1;GSTM1;GSTM5;GSTO2;GSTT2B;GSTT2B;HPGDS;MGST1;MGST2;UGT1A6;UGT1A8;UGT1A9;UGT2B10;UGT2B10;UGT2B11;UGT2B15;UGT2B15;UGT2B28;UGT2B4;UGT2B7
KEGG	Opioids	hsa04972	Pancreatic secretion	86	-0.365715	-1.19562	0.172941	0.734732	0.685673	1573	tags=24%, list=9%, signal=22%	0.24	0.09	0.22	5582/1359/5644/6558/5646/5408/1361/1811/5319/114/1080/5320/22802/50487/952/1179/9635/478/391013/480/277	NA	1080;114;1179;1359;1361;1811;22802;277;391013;478;480;50487;5319;5320;5408;5582;5644;5644;5646;6558;952;9635	ENSG00000001626;ENSG00000004468;ENSG00000010438;ENSG00000016490;ENSG00000016602;ENSG00000064651;ENSG00000080618;ENSG00000091138;ENSG00000100078;ENSG00000105409;ENSG00000126583;ENSG00000132681;ENSG00000137975;ENSG00000155897;ENSG00000163751;ENSG00000170890;ENSG00000174876;ENSG00000187980;ENSG00000188257;ENSG00000204983;ENSG00000266200;ENSG00000274247	ADCY8;AMY1B;ATP1A3;ATP1A4;CD38;CFTR;CLCA1;CLCA2;CLCA4;CPA3;CPB2;PLA2G1B;PLA2G2A;PLA2G2C;PLA2G3;PNLIPRP2;PRKCG;PRSS1;PRSS1;PRSS3;SLC12A2;SLC26A3
KEGG	Opioids	hsa04922	Glucagon signaling pathway	96	0.284208	1.16164	0.176448	0.734732	0.685673	2393	tags=19%, list=14%, signal=16%	0.19	0.14	0.16	90993/815/5834/10891/126129/5260/5160/5565/816/3710/5213/5331/5224/208/2645/468/207/32	NA	10891;126129;207;208;2645;32;3710;468;5160;5213;5224;5260;5331;5565;5834;815;816;90993	ENSG00000058404;ENSG00000070808;ENSG00000076555;ENSG00000096433;ENSG00000100994;ENSG00000105221;ENSG00000106633;ENSG00000109819;ENSG00000128272;ENSG00000131791;ENSG00000131828;ENSG00000142208;ENSG00000149782;ENSG00000152556;ENSG00000157613;ENSG00000164708;ENSG00000164776;ENSG00000169169	ACACB;AKT1;AKT2;ATF4;CAMK2A;CAMK2B;CPT1C;CREB3L1;GCK;ITPR3;PDHA1;PFKM;PGAM2;PHKG1;PLCB3;PPARGC1A;PRKAB2;PYGB
KEGG	Opioids	hsa04935	Growth hormone synthesis, secretion and action	109	0.26945	1.14277	0.18298	0.738532	0.689219	3093	tags=27%, list=18%, signal=22%	0.27	0.18	0.22	90993/2353/6751/8660/3667/107/51738/8835/778/5578/6750/3710/5600/5331/9021/113/1398/208/3726/468/207/3265/5894/2776/5293/6464/25759/5335/2778	NA	107;113;1398;207;208;2353;25759;2776;2778;3265;3265;3667;3710;3726;468;51738;5293;5331;5335;5578;5600;5894;6464;6750;6751;778;8660;8835;9021;90993	ENSG00000087460;ENSG00000096433;ENSG00000102001;ENSG00000105221;ENSG00000120833;ENSG00000121281;ENSG00000124181;ENSG00000128272;ENSG00000129946;ENSG00000132155;ENSG00000139874;ENSG00000142208;ENSG00000149782;ENSG00000154229;ENSG00000156052;ENSG00000157005;ENSG00000157017;ENSG00000157613;ENSG00000160691;ENSG00000164742;ENSG00000167193;ENSG00000169047;ENSG00000170345;ENSG00000171223;ENSG00000171608…	ADCY1;ADCY7;AKT1;AKT2;ATF4;CACNA1F;CREB3L1;CRK;FOS;GHRL;GNAQ;GNAS;HRAS;HRAS;IRS1;IRS2;ITPR3;JUNB;MAPK11;PIK3CD;PLCB3;PLCG1;PRKCA;RAF1;SHC1;SHC2;SOCS2;SOCS3;SST;SSTR1
KEGG	Opioids	hsa00310	Lysine degradation	62	-0.380329	-1.18634	0.200495	0.778095	0.726141	3863	tags=29%, list=23%, signal=22%	0.29	0.23	0.22	224/5351/51166/79823/1962/79723/2146/39/219/6839/23127/63976/11105/5352/51268/10157/8424/56979	NA	10157;11105;1962;2146;219;224;23127;39;51166;51268;5351;5352;56979;63976;6839;79723;79823;8424	ENSG00000008311;ENSG00000072210;ENSG00000083444;ENSG00000101945;ENSG00000106462;ENSG00000109576;ENSG00000113790;ENSG00000120437;ENSG00000126856;ENSG00000129151;ENSG00000137124;ENSG00000142611;ENSG00000143919;ENSG00000152455;ENSG00000152952;ENSG00000164256;ENSG00000179761;ENSG00000198756	AADAT;AASS;ACAT2;ALDH1B1;ALDH3A2;BBOX1;CAMKMT;COLGALT2;EHHADH;EZH2;PIPOX;PLOD1;PLOD2;PRDM16;PRDM7;PRDM9;SUV39H1;SUV39H2
KEGG	Opioids	hsa00280	Valine, leucine and isoleucine degradation	48	-0.393116	-1.18257	0.202073	0.778095	0.726141	5182	tags=48%, list=31%, signal=33%	0.48	0.31	0.33	34/56922/3155/501/84693/26275/1892/4594/64902/217/18/594/224/259307/4329/1962/39/219/1629/586/64064/593/54511	NA	1629;18;1892;1962;217;219;224;259307;26275;3155;34;39;4329;4594;501;54511;56922;586;593;594;64064;64902;84693	ENSG00000060982;ENSG00000072210;ENSG00000078070;ENSG00000083123;ENSG00000104951;ENSG00000111275;ENSG00000113492;ENSG00000113790;ENSG00000117054;ENSG00000117305;ENSG00000119711;ENSG00000120437;ENSG00000124370;ENSG00000127884;ENSG00000137124;ENSG00000137992;ENSG00000146085;ENSG00000146151;ENSG00000164904;ENSG00000183044;ENSG00000198130;ENSG00000198754;ENSG00000248098	ABAT;ACADM;ACAT2;AGXT2;ALDH1B1;ALDH2;ALDH3A2;ALDH6A1;ALDH7A1;BCAT1;BCKDHA;BCKDHB;DBT;ECHS1;EHHADH;HIBCH;HMGCL;HMGCLL1;IL4I1;MCCC1;MCEE;MMUT;OXCT2
KEGG	Opioids	hsa04911	Insulin secretion	74	0.291541	1.16111	0.195531	0.778095	0.726141	2206	tags=20%, list=13%, signal=18%	0.2	0.13	0.18	90993/815/107/117/778/5578/476/816/481/3710/5331/54795/113/2645/468	NA	107;113;117;2645;3710;468;476;481;5331;54795;5578;778;815;816;90993	ENSG00000058404;ENSG00000070808;ENSG00000078549;ENSG00000096433;ENSG00000102001;ENSG00000106633;ENSG00000121281;ENSG00000128272;ENSG00000130529;ENSG00000143153;ENSG00000149782;ENSG00000154229;ENSG00000157613;ENSG00000163399;ENSG00000164742	ADCY1;ADCY7;ADCYAP1R1;ATF4;ATP1A1;ATP1B1;CACNA1F;CAMK2A;CAMK2B;CREB3L1;GCK;ITPR3;PLCB3;PRKCA;TRPM4
KEGG	Opioids	hsa04810	Regulation of actin cytoskeleton	196	0.246087	1.12291	0.198392	0.778095	0.726141	3372	tags=24%, list=20%, signal=20%	0.24	0.2	0.2	2254/3684/3645/85477/624/91807/3690/221178/57121/3691/50649/4629/5881/2263/2335/2149/87/22801/8874/2245/79784/10298/2768/10095/3985/1398/4636/10297/4638/3265/2261/5894/56034/71/5293/26999/3687/5829/6237/81/128239/6714/387/23396/4627/7410/1956/369	NA	10095;10297;10298;128239;1398;1956;2149;221178;221178;221178;2245;2254;2261;2263;22801;2335;23396;26999;2768;3265;3265;3645;3684;3687;369;3690;3691;387;3985;4627;4629;4629;4636;4638;50649;5293;56034;57121;5829;5881;5894;6237;624;6714;71;7410;79784;81;81;85477;87;8874;91807	ENSG00000006747;ENSG00000027644;ENSG00000055163;ENSG00000065534;ENSG00000066468;ENSG00000067560;ENSG00000068078;ENSG00000072110;ENSG00000078061;ENSG00000089159;ENSG00000100345;ENSG00000102302;ENSG00000102606;ENSG00000102678;ENSG00000105357;ENSG00000115266;ENSG00000115414;ENSG00000126458;ENSG00000130402;ENSG00000130429;ENSG00000130669;ENSG00000132155;ENSG00000132470;ENSG00000133392;ENSG00000136002…	ACTG1;ACTN1;ACTN4;ACTN4;APC2;ARAF;ARHGEF4;ARHGEF7;ARPC1B;BDKRB2;CRK;CYFIP2;EGFR;F2R;FGD1;FGF9;FGFR2;FGFR3;FN1;GNA12;HRAS;HRAS;INSRR;IQGAP3;ITGA11;ITGAM;ITGAX;ITGB3;ITGB4;LIMK2;LPAR5;MYH11;MYH11;MYH14;MYH9;MYL5;MYLK;MYLK3;PAK4;PDGFC;PIK3CD;PIP5K1C;PXN;RAC3;RAF1;RHOA;RRAS;SCIN;SPATA13;SPATA13;SPATA13;SRC;VAV2
KEGG	Opioids	hsa00514	Other types of O-glycan biosynthesis	46	0.320277	1.15751	0.205128	0.780886	0.728745	3744	tags=43%, list=22%, signal=34%	0.43	0.22	0.34	8693/64409/84620/8473/4242/11226/55568/50614/23275/8704/442117/5986/728819/6480/2589/2590/168391/51809/10585/727936	NA	10585;11226;168391;23275;2589;2590;4242;442117;50614;50614;51809;55568;5986;64409;6480;727936;728819;84620;8473;8693;8704	ENSG00000073849;ENSG00000100060;ENSG00000106648;ENSG00000109586;ENSG00000117411;ENSG00000130714;ENSG00000139629;ENSG00000141429;ENSG00000143641;ENSG00000144057;ENSG00000147162;ENSG00000164574;ENSG00000169733;ENSG00000172986;ENSG00000174473;ENSG00000182870;ENSG00000185274;ENSG00000186866;ENSG00000223658;ENSG00000257594;ENSG00000288490	B4GALT2;C1GALT1C1L;GALNT1;GALNT10;GALNT17;GALNT2;GALNT4;GALNT6;GALNT7;GALNT9;GALNT9;GALNTL5;GALNTL6;GXYLT2;MFNG;OGT;POFUT2;POMT1;RFNG;ST6GAL1;ST6GAL2
KEGG	Opioids	hsa00520	Amino sugar and nucleotide sugar metabolism	49	0.316452	1.16793	0.209402	0.788197	0.735568	4740	tags=45%, list=28%, signal=32%	0.45	0.28	0.32	27159/1118/9945/80201/2645/29926/1727/29925/5973/140838/2821/3073/91373/197258/7264/2762/4351/51005/2582/10007/55577/3101	NA	10007;1118;140838;1727;197258;2582;2645;27159;2762;2821;2821;29925;29926;3073;3101;4351;51005;55577;5973;7264;7264;80201;91373;9945	ENSG00000100243;ENSG00000102032;ENSG00000104522;ENSG00000105220;ENSG00000106633;ENSG00000112699;ENSG00000113552;ENSG00000117308;ENSG00000124357;ENSG00000131459;ENSG00000133063;ENSG00000134216;ENSG00000144591;ENSG00000156510;ENSG00000157353;ENSG00000160883;ENSG00000162066;ENSG00000170191;ENSG00000173540;ENSG00000178802;ENSG00000197355;ENSG00000213614;ENSG00000278243;ENSG00000282019	AMDHD2;CHIA;CHIT1;CYB5R3;FCSK;GALE;GCK;GFPT2;GFUS;GFUS;GMDS;GMPPA;GMPPB;GNPDA1;GPI;GPI;HEXA;HK3;HKDC1;MPI;NAGK;NANP;RENBP;UAP1L1
KEGG	Opioids	hsa04917	Prolactin signaling pathway	65	0.289844	1.10851	0.224599	0.836007	0.780186	3057	tags=28%, list=18%, signal=23%	0.28	0.18	0.23	1586/5618/2353/8835/5600/9021/7054/30837/208/2645/207/3265/5894/5293/9306/6464/25759/6714	NA	1586;207;208;2353;25759;2645;30837;30837;3265;3265;5293;5600;5618;5894;6464;6714;7054;8835;9021;9306	ENSG00000105221;ENSG00000106633;ENSG00000113494;ENSG00000120833;ENSG00000129946;ENSG00000132155;ENSG00000142208;ENSG00000148795;ENSG00000160691;ENSG00000170345;ENSG00000170677;ENSG00000171608;ENSG00000174775;ENSG00000180176;ENSG00000184557;ENSG00000185386;ENSG00000197122;ENSG00000274211;ENSG00000274229;ENSG00000276536	AKT1;AKT2;CYP17A1;FOS;GCK;HRAS;HRAS;MAPK11;PIK3CD;PRLR;RAF1;SHC1;SHC2;SOCS2;SOCS3;SOCS6;SOCS7;SOCS7;SRC;TH
KEGG	Opioids	hsa04936	Alcoholic liver disease	125	-0.33385	-1.14817	0.230337	0.838727	0.782724	4572	tags=34%, list=27%, signal=25%	0.34	0.27	0.25	2308/2919/10000/929/5564/217/713/127/841/5599/224/718/712/51/595/23411/3576/1147/53632/219/23417/29110/126/3593/51135/6319/6416/8772/6720/130/6300/5608/50507/717/727/1375/7124/3553/23643/3569/2168/3929/9370	NA	10000;10000;1147;126;127;130;1375;2168;217;219;224;2308;23411;23417;23643;29110;2919;3553;3569;3576;3593;3929;50507;51;51135;53632;5564;5599;5608;595;6300;6319;6416;6720;712;7124;7124;7124;7124;7124;7124;7124;7124;713;717;717;717;717;717;717;717;718;727;841;8772;929;9370	ENSG00000064012;ENSG00000065559;ENSG00000072210;ENSG00000072310;ENSG00000086991;ENSG00000096717;ENSG00000099194;ENSG00000103150;ENSG00000106804;ENSG00000107643;ENSG00000108984;ENSG00000110092;ENSG00000111275;ENSG00000111725;ENSG00000113302;ENSG00000115592;ENSG00000117020;ENSG00000125538;ENSG00000125730;ENSG00000129988;ENSG00000136244;ENSG00000137124;ENSG00000150907;ENSG00000154589;ENSG00000161533…	ACOX1;ADH1C;ADH4;ADH6;ADIPOQ;AKT3;AKT3;ALDH1B1;ALDH2;ALDH3A2;C1QA;C1QB;C2;C2;C2;C2;C2;C2;C2;C3;C5;CASP8;CCND1;CD14;CHUK;CPT1B;CXCL1;CXCL8;FABP1;FADD;FOXO1;IL12B;IL1B;IL6;IRAK4;LBP;LY96;MAP2K4;MAP2K6;MAPK12;MAPK8;MLYCD;NOX4;PRKAB1;PRKAG3;SCD;SIRT1;SREBF1;TBK1;TNF;TNF;TNF;TNF;TNF;TNF;TNF;TNF
KEGG	Opioids	hsa05012	Parkinson disease	248	0.224058	1.05697	0.22966	0.838727	0.782724	2710	tags=19%, list=16%, signal=16%	0.19	0.16	0.16	10382/10381/113457/2861/112714/815/7278/7280/6531/518/6392/23516/283375/506/147700/7384/1329/498/816/292/3710/347733/7386/1346/3831/7054/440567/4137/91252/1537/7317/1337/4723/4713/4702/468/54205/291/1349/4891/3798/9927/5693/9377/1843/1350/4722/89953	NA	10381;10382;112714;113457;1329;1337;1346;1349;1350;147700;1537;1843;23516;283375;2861;291;292;347733;3710;3798;3831;4137;4137;4137;440567;468;4702;4713;4722;4722;4723;4891;498;506;518;54205;5693;6392;6531;6531;7054;7278;7280;7317;7384;7386;815;816;89953;91252;9377;9927	ENSG00000005022;ENSG00000010256;ENSG00000058404;ENSG00000070808;ENSG00000075886;ENSG00000096433;ENSG00000099795;ENSG00000100804;ENSG00000104635;ENSG00000104833;ENSG00000104892;ENSG00000110911;ENSG00000110955;ENSG00000111775;ENSG00000116688;ENSG00000119421;ENSG00000120129;ENSG00000126214;ENSG00000127184;ENSG00000128272;ENSG00000130985;ENSG00000131174;ENSG00000135940;ENSG00000137171;ENSG00000137267…	ATF4;ATP5F1A;ATP5F1B;ATP5MC3;CAMK2A;CAMK2B;COX5A;COX5B;COX6A1;COX7A1;COX7B;COX7C;CYC1;CYCS;DUSP1;GPR37;ITPR3;KIF5A;KLC1;KLC3;KLC4;MAPT;MAPT;MAPT;MFN2;NDUFA8;NDUFB7;NDUFS3;NDUFS3;NDUFV1;PSMB5;SDHD;SLC11A2;SLC25A4;SLC25A5;SLC39A13;SLC39A14;SLC39A5;SLC6A3;SLC6A3;TH;TUBA3C;TUBA3D;TUBA3E;TUBB2A;TUBB2B;TUBB3;TUBB4A;UBA1;UQCRC1;UQCRFS1;UQCRHL
KEGG	Opioids	hsa02010	ABC transporters	45	-0.38809	-1.15936	0.234375	0.844254	0.787882	4047	tags=40%, list=24%, signal=30%	0.4	0.24	0.3	6890/10060/24/1244/26154/10350/5825/64137/10349/225/64240/5244/340273/1080/23460/6891/8647/154664	NA	10060;10349;10350;1080;1244;154664;225;23460;24;26154;340273;5244;5825;64137;64240;6890;6890;6890;6890;6890;6890;6890;6890;6891;6891;6891;6891;6891;6891;6891;6891;8647;8647	ENSG00000001626;ENSG00000004846;ENSG00000005471;ENSG00000023839;ENSG00000069431;ENSG00000073734;ENSG00000117528;ENSG00000138075;ENSG00000144452;ENSG00000154258;ENSG00000154262;ENSG00000154263;ENSG00000168394;ENSG00000172350;ENSG00000173208;ENSG00000179869;ENSG00000198691;ENSG00000204267;ENSG00000206235;ENSG00000206297;ENSG00000206299;ENSG00000223481;ENSG00000224212;ENSG00000224748;ENSG00000225967…	ABCA10;ABCA12;ABCA13;ABCA4;ABCA6;ABCA9;ABCB11;ABCB11;ABCB4;ABCB5;ABCC2;ABCC9;ABCD2;ABCD3;ABCG4;ABCG5;CFTR;TAP1;TAP1;TAP1;TAP1;TAP1;TAP1;TAP1;TAP1;TAP2;TAP2;TAP2;TAP2;TAP2;TAP2;TAP2;TAP2
KEGG	Opioids	hsa00220	Arginine biosynthesis	19	-0.465766	-1.18311	0.25	0.890957	0.831467	5143	tags=58%, list=31%, signal=40%	0.58	0.31	0.4	2875/2746/445/1373/162417/4842/2752/384/84706/383/5009	NA	1373;162417;2746;2752;2875;383;384;445;4842;5009;84706	ENSG00000021826;ENSG00000036473;ENSG00000081181;ENSG00000089250;ENSG00000118520;ENSG00000130707;ENSG00000135821;ENSG00000148672;ENSG00000161653;ENSG00000166123;ENSG00000167701	ARG1;ARG2;ASS1;CPS1;GLUD1;GLUL;GPT;GPT2;NAGS;NOS1;OTC
KEGG	Opioids	hsa00534	Glycosaminoglycan biosynthesis - heparan sulfate / heparin	21	-0.46025	-1.18988	0.255474	0.891499	0.831973	3586	tags=43%, list=21%, signal=34%	0.43	0.21	0.34	9957/9653/2135/90161/126792/2134/9348/64579/222537	NA	126792;2134;2135;222537;64579;90161;9348;9653;9957	ENSG00000002587;ENSG00000138653;ENSG00000153936;ENSG00000158008;ENSG00000162694;ENSG00000164100;ENSG00000171004;ENSG00000176022;ENSG00000249853	B3GALT6;EXTL1;EXTL2;HS2ST1;HS3ST1;HS3ST5;HS6ST2;NDST3;NDST4
KEGG	Opioids	hsa00250	Alanine, aspartate and glutamate metabolism	34	0.327184	1.11417	0.25448	0.891499	0.831973	2849	tags=32%, list=17%, signal=27%	0.32	0.17	0.27	122622/189/8528/27165/9945/790/57494/2571/2806/158/2744	NA	122622;158;189;2571;27165;2744;2806;57494;790;8528;9945	ENSG00000084774;ENSG00000115419;ENSG00000125166;ENSG00000128683;ENSG00000131459;ENSG00000135423;ENSG00000166532;ENSG00000172482;ENSG00000185100;ENSG00000203797;ENSG00000239900	ADSL;ADSS1;AGXT;CAD;DDO;GAD1;GFPT2;GLS;GLS2;GOT2;RIMKLB
KEGG	Opioids	hsa00565	Ether lipid metabolism	41	-0.394617	-1.15095	0.261456	0.896621	0.836752	5671	tags=56%, list=34%, signal=37%	0.56	0.34	0.37	5168/5049/123745/85465/8612/9514/8540/11145/254531/8611/10390/8613/54947/151056/122618/79153/284161/5321/5319/5320/50487/391013/283748	NA	10390;11145;122618;123745;151056;254531;283748;284161;391013;50487;5049;5168;5319;5320;5321;54947;79153;8540;85465;8611;8612;8613;9514	ENSG00000018510;ENSG00000067113;ENSG00000087253;ENSG00000100078;ENSG00000102886;ENSG00000116711;ENSG00000128242;ENSG00000134255;ENSG00000136960;ENSG00000138018;ENSG00000141934;ENSG00000153982;ENSG00000159337;ENSG00000162407;ENSG00000163803;ENSG00000166428;ENSG00000168092;ENSG00000170890;ENSG00000176454;ENSG00000176485;ENSG00000187980;ENSG00000188089;ENSG00000188257	AGPS;CEPT1;ENPP2;GAL3ST1;GDPD1;GDPD3;LPCAT2;LPCAT4;PAFAH1B2;PLA2G1B;PLA2G2A;PLA2G2C;PLA2G3;PLA2G4A;PLA2G4D;PLA2G4E;PLAAT3;PLB1;PLD4;PLPP1;PLPP2;PLPP3;SELENOI
KEGG	Opioids	hsa04728	Dopaminergic synapse	119	0.248485	1.06435	0.262295	0.896621	0.836752	2220	tags=18%, list=13%, signal=15%	0.18	0.13	0.15	90993/2784/815/2353/2791/6531/2903/1816/2904/1815/5578/816/3710/1312/5600/5331/7054/3762/208/468/207	NA	1312;1815;1815;1816;207;208;2353;2784;2791;2903;2904;3710;3762;468;5331;5578;5600;6531;6531;7054;815;816;90993	ENSG00000058404;ENSG00000069696;ENSG00000070808;ENSG00000093010;ENSG00000096433;ENSG00000105221;ENSG00000111664;ENSG00000120457;ENSG00000127920;ENSG00000128272;ENSG00000142208;ENSG00000142319;ENSG00000149782;ENSG00000154229;ENSG00000157613;ENSG00000169676;ENSG00000170345;ENSG00000180176;ENSG00000183454;ENSG00000185386;ENSG00000273079;ENSG00000276825;ENSG00000276996	AKT1;AKT2;ATF4;CAMK2A;CAMK2B;COMT;CREB3L1;DRD4;DRD4;DRD5;FOS;GNB3;GNG11;GRIN2A;GRIN2B;ITPR3;KCNJ5;MAPK11;PLCB3;PRKCA;SLC6A3;SLC6A3;TH
KEGG	Opioids	hsa05132	Salmonella infection	242	0.221369	1.03247	0.270626	0.915755	0.854608	4020	tags=29%, list=24%, signal=23%	0.29	0.24	0.23	10382/10381/113457/112714/51209/578/2353/7278/7280/79443/10810/113146/2317/147700/83547/347733/11258/5600/57381/6932/3831/8677/10095/4636/8795/208/207/54205/3265/3798/5894/60412/71/5293/89953/26999/55823/2316/10454/64601/3320/6237/5585/3654/1785/387/79026/10376/375/1780/6990/257397/3326/302/27128/1639/25828/23265/84790/391/5602/596/4609/5603/23191/10398/83439/5605/8655/5609/84617	NA	10095;10376;10381;10382;10398;10454;10810;11258;112714;113146;113457;147700;1639;1780;1785;207;208;2316;2317;23191;23191;23191;23265;2353;257397;25828;26999;27128;302;3265;3265;3320;3326;347733;3654;375;3798;3831;387;391;4609;4636;51209;51209;5293;54205;55823;55823;5585;5600;5602;5603;5605;5609;57381;578;5894;596;60412;6237;64601;6932;6990;71;7278;7280;79026;79443;83439;83547;83547;84617;84790;86…	ENSG00000030110;ENSG00000055163;ENSG00000067560;ENSG00000075886;ENSG00000076984;ENSG00000079805;ENSG00000080824;ENSG00000081059;ENSG00000088986;ENSG00000096384;ENSG00000100055;ENSG00000100324;ENSG00000100348;ENSG00000101335;ENSG00000104833;ENSG00000104892;ENSG00000104915;ENSG00000105221;ENSG00000109339;ENSG00000120889;ENSG00000123143;ENSG00000123416;ENSG00000123570;ENSG00000124942;ENSG00000126214…	ACTG1;AHNAK;AHNAK2;AKT1;AKT2;ANXA2;ARF1;ARPC1B;BAK1;BCL2;CYCS;CYFIP1;CYFIP1;CYFIP1;CYFIP2;CYTH4;DCTN1;DCTN3;DNM2;DYNC1I1;DYNLL1;DYNLT3;EXOC4;EXOC7;FLNA;FLNB;FOS;FYCO1;HRAS;HRAS;HSP90AA1;HSP90AB1;IRAK1;KIF5A;KLC1;KLC3;KLC4;MAP2K2;MAP2K7;MAPK10;MAPK11;MAPK13;MYC;MYL5;MYL9;PIK3CD;PKN1;RAB9B;RAB9B;RAF1;RHOA;RHOG;RHOJ;RILP;RILP;RRAS;STX10;TAB1;TAB3;TCF7;TCF7L1;TNFRSF10B;TUBA1B;TUBA1C;TUBA3C;TUBA3D;TUB…
KEGG	Opioids	hsa04610	Complement and coagulation cascades	84	-0.345452	-1.12215	0.27652	0.926341	0.864488	2481	tags=27%, list=15%, signal=23%	0.27	0.15	0.23	5340/5627/462/2158/2151/10878/2147/1378/732/717/1361/727/2160/3818/81494/1191/1380/2165/731/735/722/5055/3078	NA	10878;1191;1361;1378;1380;2147;2151;2158;2160;2165;3078;3818;462;5055;5340;5627;717;717;717;717;717;717;717;722;727;731;732;735;81494	ENSG00000021852;ENSG00000080618;ENSG00000088926;ENSG00000101981;ENSG00000106804;ENSG00000113600;ENSG00000116785;ENSG00000117322;ENSG00000117601;ENSG00000120885;ENSG00000122194;ENSG00000123838;ENSG00000134389;ENSG00000143278;ENSG00000157131;ENSG00000164220;ENSG00000164344;ENSG00000166278;ENSG00000180210;ENSG00000184500;ENSG00000197632;ENSG00000203710;ENSG00000204364;ENSG00000206372;ENSG00000226560…	C2;C2;C2;C2;C2;C2;C2;C4BPA;C5;C8A;C8B;C9;CFHR1;CFHR3;CFHR5;CLU;CPB2;CR1;CR2;F11;F13B;F2;F2RL2;F9;KLKB1;PLG;PROS1;SERPINB2;SERPINC1
KEGG	Opioids	hsa04330	Notch signaling pathway	56	0.294781	1.09859	0.282178	0.932321	0.870069	5203	tags=46%, list=31%, signal=32%	0.46	0.31	0.32	10683/196403/23220/4242/1840/113878/1855/7089/1487/9253/5986/9612/2648/8650/23385/22938/3955/51107/1856/182/1488/1857/1387/4853/79816/84441	NA	10683;113878;113878;1387;1487;1488;182;1840;1855;1856;1857;196403;22938;23220;23385;2648;3955;4242;4853;51107;5986;7089;79816;84441;8650;9253;9612	ENSG00000004975;ENSG00000005339;ENSG00000065717;ENSG00000090932;ENSG00000091073;ENSG00000100060;ENSG00000100603;ENSG00000101384;ENSG00000104953;ENSG00000105245;ENSG00000106003;ENSG00000107404;ENSG00000108773;ENSG00000110042;ENSG00000117362;ENSG00000133961;ENSG00000134250;ENSG00000135144;ENSG00000159692;ENSG00000161202;ENSG00000162736;ENSG00000169733;ENSG00000175029;ENSG00000178498;ENSG00000184384…	APH1A;CREBBP;CTBP1;CTBP2;DLL3;DTX1;DTX2;DTX2;DTX3;DTX4;DVL1;DVL2;DVL3;JAG1;KAT2A;LFNG;MAML2;MFNG;NCOR2;NCSTN;NOTCH2;NUMB;NUMBL;RFNG;SNW1;TLE2;TLE6
KEGG	Opioids	hsa04912	GnRH signaling pathway	85	0.265602	1.07384	0.283871	0.932321	0.870069	4016	tags=35%, list=24%, signal=27%	0.35	0.24	0.27	1958/815/107/778/5578/255189/816/3710/5600/5331/113/468/4323/5337/3265/5894/2776/1839/6714/2778/163688/1956/775/5338/5330/5602/5603/5605/2767/5609	NA	107;113;163688;1839;1956;1958;255189;2767;2776;2778;3265;3265;3710;4323;468;5330;5331;5337;5338;5578;5600;5602;5603;5605;5609;5894;6714;775;775;778;815;816	ENSG00000058404;ENSG00000070808;ENSG00000075651;ENSG00000076984;ENSG00000087460;ENSG00000088256;ENSG00000096433;ENSG00000102001;ENSG00000109339;ENSG00000113070;ENSG00000120738;ENSG00000121281;ENSG00000126934;ENSG00000128272;ENSG00000129219;ENSG00000132155;ENSG00000137841;ENSG00000146648;ENSG00000149782;ENSG00000151067;ENSG00000154229;ENSG00000156052;ENSG00000156711;ENSG00000157227;ENSG00000164742…	ADCY1;ADCY7;ATF4;CACNA1C;CACNA1C;CACNA1F;CALML6;CAMK2A;CAMK2B;EGFR;EGR1;GNA11;GNAQ;GNAS;HBEGF;HRAS;HRAS;ITPR3;MAP2K2;MAP2K7;MAPK10;MAPK11;MAPK13;MMP14;PLA2G4F;PLCB2;PLCB3;PLD1;PLD2;PRKCA;RAF1;SRC
KEGG	Opioids	hsa05310	Asthma	20	-0.447104	-1.14673	0.306358	0.952256	0.888672	2553	tags=75%, list=15%, signal=64%	0.75	0.15	0.64	3108/3115/958/2207/3122/3123/3119/2205/3113/3586/2206/3117/3118/7124/3567	NA	2205;2206;2207;3108;3108;3108;3108;3108;3108;3108;3108;3113;3113;3113;3113;3113;3113;3113;3113;3115;3115;3115;3115;3115;3115;3115;3115;3117;3117;3117;3117;3117;3117;3117;3117;3117;3117;3117;3117;3117;3117;3118;3118;3118;3118;3118;3118;3118;3118;3119;3119;3119;3119;3119;3119;3119;3122;3122;3122;3122;3122;3122;3122;3122;3123;3123;3123;3123;3123;3123;3567;3586;7124;7124;7124;7124;7124;7124;7124;7124…	ENSG00000101017;ENSG00000113525;ENSG00000136634;ENSG00000149534;ENSG00000158869;ENSG00000168384;ENSG00000179344;ENSG00000179639;ENSG00000196126;ENSG00000196735;ENSG00000204257;ENSG00000204287;ENSG00000204490;ENSG00000206237;ENSG00000206240;ENSG00000206291;ENSG00000206301;ENSG00000206301;ENSG00000206302;ENSG00000206305;ENSG00000206306;ENSG00000206308;ENSG00000206439;ENSG00000215048;ENSG00000223793…	CD40;FCER1A;FCER1G;HLA-DMA;HLA-DMA;HLA-DMA;HLA-DMA;HLA-DMA;HLA-DMA;HLA-DMA;HLA-DMA;HLA-DPA1;HLA-DPA1;HLA-DPA1;HLA-DPA1;HLA-DPA1;HLA-DPA1;HLA-DPA1;HLA-DPA1;HLA-DPB1;HLA-DPB1;HLA-DPB1;HLA-DPB1;HLA-DPB1;HLA-DPB1;HLA-DPB1;HLA-DPB1;HLA-DQA1;HLA-DQA1;HLA-DQA1;HLA-DQA1;HLA-DQA1;HLA-DQA1;HLA-DQA1;HLA-DQA1;HLA-DQA1;HLA-DQA1;HLA-DQA1;HLA-DQA1;HLA-DQA1;HLA-DQA1;HLA-DQA2;HLA-DQA2;HLA-DQA2;HLA-DQA2;HLA-DQA2;H…
KEGG	Opioids	hsa00120	Primary bile acid biosynthesis	17	-0.450251	-1.10687	0.340299	0.952256	0.888672	2511	tags=29%, list=15%, signal=25%	0.29	0.15	0.25	51302/23600/6718/9023/1109	NA	1109;23600;51302;6718;9023	ENSG00000122787;ENSG00000138135;ENSG00000146233;ENSG00000198610;ENSG00000242110	AKR1C4;AKR1D1;AMACR;CH25H;CYP39A1
KEGG	Opioids	hsa04392	Hippo signaling pathway - multiple species	28	0.342001	1.10485	0.302013	0.952256	0.888672	3932	tags=36%, list=24%, signal=27%	0.36	0.24	0.27	1454/79981/26524/9770/8994/7004/84962/8642/7005/126374	NA	126374;1454;26524;7004;7005;79981;84962;8642;8994;9770	ENSG00000007866;ENSG00000101265;ENSG00000129474;ENSG00000142279;ENSG00000144791;ENSG00000150457;ENSG00000153303;ENSG00000166341;ENSG00000197905;ENSG00000213923	AJUBA;CSNK1E;DCHS1;FRMD1;LATS2;LIMD1;RASSF2;TEAD3;TEAD4;WTIP
KEGG	Opioids	hsa00604	Glycosphingolipid biosynthesis - ganglio series	14	0.408532	1.10188	0.309309	0.952256	0.888672	3656	tags=57%, list=22%, signal=45%	0.57	0.22	0.45	81849/27090/29906/9197/2720/3073/8869/6483	NA	27090;2720;29906;3073;6483;81849;8869;9197	ENSG00000101638;ENSG00000115525;ENSG00000117069;ENSG00000136840;ENSG00000157350;ENSG00000169359;ENSG00000170266;ENSG00000213614	GLB1;HEXA;SLC33A1;ST3GAL2;ST3GAL5;ST6GALNAC4;ST6GALNAC5;ST8SIA5
KEGG	Opioids	hsa04623	Cytosolic DNA-sensing pathway	49	-0.364382	-1.09695	0.315104	0.952256	0.888672	3378	tags=27%, list=20%, signal=21%	0.27	0.2	0.21	834/1147/5440/3606/29110/11035/10622/3627/81030/3553/90865/3569/9447	NA	10622;11035;11035;1147;29110;3553;3569;3606;3627;5440;81030;834;90865;9447	ENSG00000113356;ENSG00000124256;ENSG00000125538;ENSG00000129465;ENSG00000136244;ENSG00000137033;ENSG00000137752;ENSG00000147669;ENSG00000150782;ENSG00000163568;ENSG00000169245;ENSG00000183735;ENSG00000213341;ENSG00000285379	AIM2;CASP1;CHUK;CXCL10;IL18;IL1B;IL33;IL6;POLR2K;POLR3G;RIPK3;RIPK3;TBK1;ZBP1
KEGG	Opioids	hsa05144	Malaria	45	-0.366989	-1.09632	0.31901	0.952256	0.888672	3424	tags=40%, list=20%, signal=32%	0.4	0.2	0.32	3576/3383/3606/1311/1379/3586/3039/1378/3082/948/3043/7412/7124/7060/3553/3458/2994/3569	NA	1311;1378;1379;2994;3039;3043;3082;3383;3458;3553;3569;3576;3586;3606;7060;7124;7124;7124;7124;7124;7124;7124;7124;7412;948	ENSG00000019991;ENSG00000090339;ENSG00000105664;ENSG00000111537;ENSG00000113296;ENSG00000125538;ENSG00000135218;ENSG00000136244;ENSG00000136634;ENSG00000150782;ENSG00000162692;ENSG00000169429;ENSG00000197721;ENSG00000203710;ENSG00000204490;ENSG00000206172;ENSG00000206439;ENSG00000223952;ENSG00000228321;ENSG00000228849;ENSG00000228978;ENSG00000230108;ENSG00000232810;ENSG00000244734;ENSG00000250361	CD36;COMP;CR1;CR1L;CXCL8;GYPB;HBA1;HBB;HGF;ICAM1;IFNG;IL10;IL18;IL1B;IL6;THBS4;TNF;TNF;TNF;TNF;TNF;TNF;TNF;TNF;VCAM1
KEGG	Opioids	hsa04672	Intestinal immune network for IgA production	40	-0.377228	-1.09611	0.333333	0.952256	0.888672	2830	tags=40%, list=17%, signal=33%	0.4	0.17	0.33	3676/23495/3113/29851/10673/2826/3586/940/3600/3117/3118/941/57379/3567/608/3569	NA	10673;23495;2826;29851;3113;3113;3113;3113;3113;3113;3113;3113;3117;3117;3117;3117;3117;3117;3117;3117;3117;3117;3117;3117;3117;3117;3118;3118;3118;3118;3118;3118;3118;3118;3567;3569;3586;3600;3676;57379;608;940;941	ENSG00000048462;ENSG00000102524;ENSG00000111732;ENSG00000113525;ENSG00000115232;ENSG00000121594;ENSG00000136244;ENSG00000136634;ENSG00000163600;ENSG00000164136;ENSG00000168384;ENSG00000178562;ENSG00000184451;ENSG00000196735;ENSG00000206291;ENSG00000206301;ENSG00000206301;ENSG00000206305;ENSG00000223793;ENSG00000223793;ENSG00000224103;ENSG00000225103;ENSG00000225103;ENSG00000225890;ENSG00000228163…	AICDA;CCR10;CD28;CD80;HLA-DPA1;HLA-DPA1;HLA-DPA1;HLA-DPA1;HLA-DPA1;HLA-DPA1;HLA-DPA1;HLA-DPA1;HLA-DQA1;HLA-DQA1;HLA-DQA1;HLA-DQA1;HLA-DQA1;HLA-DQA1;HLA-DQA1;HLA-DQA1;HLA-DQA1;HLA-DQA1;HLA-DQA1;HLA-DQA1;HLA-DQA1;HLA-DQA1;HLA-DQA2;HLA-DQA2;HLA-DQA2;HLA-DQA2;HLA-DQA2;HLA-DQA2;HLA-DQA2;HLA-DQA2;ICOS;IL10;IL15;IL5;IL6;ITGA4;TNFRSF13B;TNFRSF17;TNFSF13B
KEGG	Opioids	hsa04260	Cardiac muscle contraction	75	-0.342527	-1.09332	0.307879	0.952256	0.888672	1240	tags=15%, list=7%, signal=14%	0.15	0.07	0.14	6547/4634/4512/4514/478/480/10345/4513/4519/786/1339	NA	10345;1339;4512;4513;4514;4519;4634;478;480;6547;786	ENSG00000100678;ENSG00000105409;ENSG00000108878;ENSG00000132681;ENSG00000156885;ENSG00000160808;ENSG00000186439;ENSG00000198712;ENSG00000198727;ENSG00000198804;ENSG00000198938	ATP1A3;ATP1A4;CACNG1;COX1;COX2;COX3;COX6A2;CYTB;MYL3;SLC8A3;TRDN
KEGG	Opioids	hsa00500	Starch and sucrose metabolism	33	-0.385939	-1.0906	0.343015	0.952256	0.888672	4223	tags=36%, list=25%, signal=27%	0.36	0.25	0.27	5169/283209/57733/2992/178/93432/3099/2538/5167/6476/57818/277	NA	178;2538;277;283209;2992;3099;5167;5169;57733;57818;57818;6476;93432;93432	ENSG00000090402;ENSG00000131482;ENSG00000152254;ENSG00000154269;ENSG00000159399;ENSG00000162688;ENSG00000163754;ENSG00000165434;ENSG00000174876;ENSG00000197594;ENSG00000249948;ENSG00000257743;ENSG00000278373;ENSG00000278563	AGL;AMY1B;ENPP1;ENPP3;G6PC1;G6PC2;G6PC2;GBA3;GYG1;HK2;MGAM2;MGAM2;PGM2L1;SI
KEGG	Opioids	hsa05214	Glioma	71	0.278734	1.08758	0.299401	0.952256	0.888672	3372	tags=30%, list=20%, signal=24%	0.3	0.2	0.24	10912/815/578/4616/5578/816/8536/208/207/3265/5894/5293/6464/25759/1643/1029/5335/163688/1019/1956/369	NA	1019;1029;10912;163688;1643;1956;207;208;25759;3265;3265;369;4616;5293;5335;5578;578;5894;6464;815;816;8536	ENSG00000030110;ENSG00000058404;ENSG00000070808;ENSG00000078061;ENSG00000099860;ENSG00000105221;ENSG00000124181;ENSG00000129946;ENSG00000130222;ENSG00000132155;ENSG00000134072;ENSG00000134574;ENSG00000135446;ENSG00000142208;ENSG00000146648;ENSG00000147889;ENSG00000154229;ENSG00000160691;ENSG00000169885;ENSG00000171608;ENSG00000174775;ENSG00000276536	AKT1;AKT2;ARAF;BAK1;CALML6;CAMK1;CAMK2A;CAMK2B;CDK4;CDKN2A;DDB2;EGFR;GADD45B;GADD45G;HRAS;HRAS;PIK3CD;PLCG1;PRKCA;RAF1;SHC1;SHC2
KEGG	Opioids	hsa05133	Pertussis	69	-0.341854	-1.08534	0.32769	0.952256	0.888672	4439	tags=35%, list=27%, signal=26%	0.35	0.27	0.26	929/114548/713/5599/716/718/712/840/3576/710/834/6374/3593/51135/3586/6300/717/727/7124/3553/23643/3569/722/3552	NA	114548;23643;3552;3553;3569;3576;3586;3593;51135;5599;6300;6374;710;712;7124;7124;7124;7124;7124;7124;7124;7124;713;716;717;717;717;717;717;717;717;718;722;727;834;840;929	ENSG00000106804;ENSG00000107643;ENSG00000113302;ENSG00000115008;ENSG00000123838;ENSG00000125538;ENSG00000125730;ENSG00000136244;ENSG00000136634;ENSG00000137752;ENSG00000149131;ENSG00000154589;ENSG00000162711;ENSG00000163735;ENSG00000165806;ENSG00000166278;ENSG00000169429;ENSG00000170458;ENSG00000173369;ENSG00000173372;ENSG00000182326;ENSG00000188130;ENSG00000198001;ENSG00000204364;ENSG00000204490…	C1QA;C1QB;C1S;C2;C2;C2;C2;C2;C2;C2;C3;C4BPA;C5;CASP1;CASP7;CD14;CXCL5;CXCL8;IL10;IL12B;IL1A;IL1B;IL6;IRAK4;LY96;MAPK12;MAPK8;NLRP3;SERPING1;TNF;TNF;TNF;TNF;TNF;TNF;TNF;TNF
KEGG	Opioids	hsa04979	Cholesterol metabolism	49	-0.359538	-1.08236	0.342448	0.952256	0.888672	4020	tags=37%, list=24%, signal=28%	0.37	0.24	0.28	4864/9388/4036/3949/8435/57552/5360/338/27329/3990/1071/64240/350/336/948/4018/8647/335	NA	1071;27329;335;336;338;350;3949;3990;4018;4036;4864;5360;57552;64240;8435;8647;8647;9388;948	ENSG00000073734;ENSG00000081479;ENSG00000084674;ENSG00000087237;ENSG00000091583;ENSG00000100979;ENSG00000101670;ENSG00000118137;ENSG00000130164;ENSG00000132855;ENSG00000135218;ENSG00000138075;ENSG00000141458;ENSG00000144959;ENSG00000158874;ENSG00000166035;ENSG00000167780;ENSG00000198670;ENSG00000276582	ABCB11;ABCB11;ABCG5;ANGPTL3;APOA1;APOA2;APOB;APOH;CD36;CETP;LDLR;LIPC;LIPG;LPA;LRP2;NCEH1;NPC1;PLTP;SOAT2
KEGG	Opioids	hsa04630	JAK-STAT signaling pathway	122	-0.315623	-1.07895	0.324601	0.952256	0.888672	4567	tags=36%, list=27%, signal=26%	0.36	0.27	0.26	3575/10000/9655/3588/3717/3459/2057/163702/56832/50615/8651/3454/5156/1489/595/3595/896/3977/3574/6772/7066/3593/3586/8503/3953/2690/4352/59067/2273/3559/3600/5008/3458/1271/53342/6775/3567/11009/149233/3569/53832/3568/3952/29949	NA	10000;10000;11009;1271;1489;149233;163702;2057;2273;2690;29949;3454;3458;3459;3559;3567;3568;3569;3574;3575;3586;3588;3593;3595;3600;3717;3952;3953;3977;4352;5008;50615;5156;53342;53832;56832;59067;595;6772;6775;7066;8503;8651;896;9655	ENSG00000016402;ENSG00000022267;ENSG00000027697;ENSG00000081985;ENSG00000090534;ENSG00000091181;ENSG00000096968;ENSG00000099985;ENSG00000103522;ENSG00000104432;ENSG00000110092;ENSG00000111537;ENSG00000112576;ENSG00000112964;ENSG00000113302;ENSG00000113525;ENSG00000113594;ENSG00000115415;ENSG00000116678;ENSG00000117020;ENSG00000117400;ENSG00000117461;ENSG00000122756;ENSG00000134460;ENSG00000134853…	AKT3;AKT3;CCND1;CCND3;CNTFR;CTF1;EPOR;FHL1;GHR;IFNAR1;IFNG;IFNGR1;IFNK;IFNLR1;IL10;IL10RB;IL12B;IL12RB2;IL15;IL17D;IL19;IL20RA;IL21;IL21R;IL23R;IL24;IL2RA;IL5;IL5RA;IL6;IL7;IL7R;JAK2;LEP;LEPR;LIFR;MPL;OSM;PDGFRA;PIK3R3;SOCS1;SOCS5;STAT1;STAT4;THPO
KEGG	Opioids	hsa04110	Cell cycle	126	-0.314033	-1.07783	0.339367	0.952256	0.888672	5435	tags=38%, list=32%, signal=26%	0.38	0.32	0.26	898/9126/8697/5925/8555/64682/10744/1027/25906/7465/246184/8556/7029/29945/119504/545/4171/595/1871/5000/896/494551/1022/9133/4173/995/1031/1875/23595/23594/1032/5001/890/699/11200/701/4998/1111/10393/990/27127/9134/10926/983/7272/8317/1870/1028	NA	1022;1022;1027;1028;1028;1031;1032;10393;10744;10926;1111;11200;119504;1870;1870;1871;1875;23594;23595;246184;25906;27127;29945;4171;4173;494551;494551;4998;5000;5001;545;5925;595;64682;699;701;7029;7272;7465;8317;8555;8556;8697;890;896;898;9126;9133;9134;983;990;995	ENSG00000006634;ENSG00000007968;ENSG00000053900;ENSG00000073111;ENSG00000077935;ENSG00000079335;ENSG00000081377;ENSG00000085840;ENSG00000091651;ENSG00000094804;ENSG00000094880;ENSG00000097046;ENSG00000104738;ENSG00000105173;ENSG00000108055;ENSG00000110092;ENSG00000110200;ENSG00000111276;ENSG00000112242;ENSG00000112576;ENSG00000112742;ENSG00000114126;ENSG00000115947;ENSG00000123080;ENSG00000129355…	ANAPC1;ANAPC10;ANAPC15;ANAPC16;ANAPC4;ATR;BUB1;BUB1B;CCNA2;CCNB2;CCND1;CCND3;CCNE1;CCNE2;CDC14A;CDC14B;CDC23;CDC25C;CDC26;CDC6;CDC7;CDK1;CDK7;CDK7;CDKN1B;CDKN1C;CDKN1C;CDKN2C;CDKN2D;CHEK1;CHEK2;DBF4;E2F2;E2F2;E2F3;E2F5;MCM2;MCM4;ORC1;ORC3;ORC4;ORC5;ORC6;PTTG2;RB1;SMC1B;SMC3;TFDP2;TTK;WEE1;WEE2;WEE2
KEGG	Opioids	hsa03250	Viral life cycle - HIV-1	60	0.282598	1.06956	0.313131	0.952256	0.888672	3329	tags=20%, list=20%, signal=16%	0.2	0.2	0.16	80237/29082/200316/4298/79643/27350/636/8178/6829/2648/9146/7469	NA	200316;2648;27350;29082;29082;4298;636;6829;7469;79643;80237;8178;9146	ENSG00000105656;ENSG00000108773;ENSG00000128394;ENSG00000128886;ENSG00000130382;ENSG00000151746;ENSG00000176108;ENSG00000185049;ENSG00000185359;ENSG00000196235;ENSG00000244509;ENSG00000254505;ENSG00000285302	APOBEC3C;APOBEC3F;BICD1;CHMP4A;CHMP4A;CHMP6;ELL;ELL3;HGS;KAT2A;MLLT1;NELFA;SUPT5H
KEGG	Opioids	hsa04614	Renin-angiotensin system	22	0.348217	1.06344	0.343949	0.952256	0.888672	2110	tags=41%, list=13%, signal=36%	0.41	0.13	0.36	3816/3817/4142/1511/5547/183/290/1215/7064	NA	1215;1511;183;290;3816;3817;4142;5547;7064	ENSG00000092009;ENSG00000100448;ENSG00000130368;ENSG00000135744;ENSG00000137509;ENSG00000166825;ENSG00000167748;ENSG00000167751;ENSG00000172009	AGT;ANPEP;CMA1;CTSG;KLK1;KLK2;MAS1;PRCP;THOP1
KEGG	Opioids	hsa04670	Leukocyte transendothelial migration	102	0.255728	1.06291	0.328571	0.952256	0.888672	3303	tags=25%, list=20%, signal=20%	0.25	0.2	0.2	3684/149461/7070/23562/4318/137075/100288814/5578/1366/5600/87/24146/4636/7122/394/5175/71/5293/5829/653361/81/5335/387/53842/7410	NA	100288814;1366;1366;137075;137075;149461;23562;24146;3684;387;394;4318;4636;5175;5293;5335;53842;5578;5600;5829;653361;7070;71;7122;7410;81;81;87	ENSG00000067560;ENSG00000072110;ENSG00000089159;ENSG00000100852;ENSG00000100985;ENSG00000106404;ENSG00000124181;ENSG00000130402;ENSG00000154096;ENSG00000154229;ENSG00000158517;ENSG00000159261;ENSG00000160293;ENSG00000164007;ENSG00000169896;ENSG00000171608;ENSG00000177300;ENSG00000181885;ENSG00000184009;ENSG00000184113;ENSG00000185386;ENSG00000215375;ENSG00000234469;ENSG00000253958;ENSG00000261371…	ACTG1;ACTN1;ACTN4;ACTN4;ARHGAP5;CLDN14;CLDN15;CLDN19;CLDN22;CLDN23;CLDN23;CLDN34;CLDN5;CLDN7;CLDN7;ITGAM;MAPK11;MMP9;MYL5;NCF1;PECAM1;PIK3CD;PLCG1;PRKCA;PXN;RHOA;THY1;VAV2
KEGG	Opioids	hsa04929	GnRH secretion	60	0.280324	1.06096	0.323232	0.952256	0.888672	3915	tags=33%, list=23%, signal=26%	0.33	0.23	0.26	610/2852/778/5578/3710/57657/5331/3762/208/207/3265/408/5894/2776/5293/8912/775/5330/5605/2767	NA	207;208;2767;2776;2852;3265;3265;3710;3762;408;5293;5330;5331;5578;5605;57657;57657;5894;610;775;775;778;8912	ENSG00000088256;ENSG00000096433;ENSG00000099822;ENSG00000102001;ENSG00000105221;ENSG00000120457;ENSG00000126934;ENSG00000132155;ENSG00000137486;ENSG00000137841;ENSG00000142208;ENSG00000143630;ENSG00000149782;ENSG00000151067;ENSG00000154229;ENSG00000156052;ENSG00000164850;ENSG00000171608;ENSG00000174775;ENSG00000196557;ENSG00000263324;ENSG00000276536;ENSG00000285479	AKT1;AKT2;ARRB1;CACNA1C;CACNA1C;CACNA1F;CACNA1H;GNA11;GNAQ;GPER1;HCN2;HCN3;HCN3;HRAS;HRAS;ITPR3;KCNJ5;MAP2K2;PIK3CD;PLCB2;PLCB3;PRKCA;RAF1
KEGG	Opioids	hsa04142	Lysosome	129	0.242878	1.04184	0.3125	0.952256	0.888672	3598	tags=25%, list=22%, signal=20%	0.25	0.22	0.2	1513/5641/1201/3373/1511/1512/23062/54/57192/3916/9476/84572/1522/22901/55353/4669/6448/4891/8906/2720/2548/26088/3482/3073/1508/10577/2519/285362/8722/20/427/2990	NA	10577;1201;1201;1508;1508;1511;1512;1513;1522;20;22901;23062;2519;2548;26088;2720;285362;2990;3073;3373;3482;3916;427;4669;4891;54;55353;5641;57192;6448;84572;8722;8906;9476	ENSG00000001036;ENSG00000090581;ENSG00000090674;ENSG00000100083;ENSG00000100448;ENSG00000100600;ENSG00000101160;ENSG00000102575;ENSG00000103365;ENSG00000103811;ENSG00000104341;ENSG00000104763;ENSG00000107331;ENSG00000108784;ENSG00000110911;ENSG00000114378;ENSG00000119655;ENSG00000131400;ENSG00000141337;ENSG00000143387;ENSG00000144455;ENSG00000164733;ENSG00000169919;ENSG00000170266;ENSG00000171298…	ABCA2;ACP5;AP1G2;ARSG;ASAH1;CLN3;CLN3;CTSB;CTSB;CTSF;CTSG;CTSH;CTSK;CTSZ;FUCA2;GAA;GGA1;GGA2;GLB1;GNPTG;GUSB;HEXA;HYAL1;IGF2R;LAMP1;LAPTM4B;LGMN;MCOLN1;NAGLU;NAPSA;NPC2;SGSH;SLC11A2;SUMF1
KEGG	Opioids	hsa04923	Regulation of lipolysis in adipocytes	53	0.284439	1.05912	0.351598	0.965454	0.900989	3093	tags=34%, list=18%, signal=28%	0.34	0.18	0.28	4878/8660/4886/3667/153/107/5346/7252/63924/4881/113/208/3991/207/5593/5293/51099/2778	NA	107;113;153;207;208;2778;3667;3991;4878;4881;4886;51099;5293;5346;5593;63924;7252;8660	ENSG00000011198;ENSG00000043591;ENSG00000079435;ENSG00000087460;ENSG00000105221;ENSG00000121281;ENSG00000134200;ENSG00000138669;ENSG00000142208;ENSG00000164128;ENSG00000164742;ENSG00000166819;ENSG00000169047;ENSG00000169418;ENSG00000171608;ENSG00000175206;ENSG00000185950;ENSG00000187288	ABHD5;ADCY1;ADCY7;ADRB1;AKT1;AKT2;CIDEC;GNAS;IRS1;IRS2;LIPE;NPPA;NPR1;NPY1R;PIK3CD;PLIN1;PRKG2;TSHB
KEGG	Opioids	hsa04061	Viral protein interaction with cytokine and cytokine receptor	86	-0.326099	-1.06611	0.361176	0.975759	0.910606	1862	tags=23%, list=11%, signal=21%	0.23	0.11	0.21	6354/8743/3559/8794/7124/3627/6375/3579/2833/9547/11009/10563/4283/6846/3569/6373/53832/5473/1237/29949	NA	10563;11009;1237;2833;29949;3559;3569;3579;3627;4283;53832;5473;6354;6373;6375;6846;7124;7124;7124;7124;7124;7124;7124;7124;8743;8794;9547	ENSG00000016402;ENSG00000108688;ENSG00000121858;ENSG00000134460;ENSG00000136244;ENSG00000138755;ENSG00000142224;ENSG00000143184;ENSG00000143185;ENSG00000145824;ENSG00000156234;ENSG00000162892;ENSG00000163736;ENSG00000169245;ENSG00000169248;ENSG00000173535;ENSG00000179934;ENSG00000180871;ENSG00000186810;ENSG00000204490;ENSG00000206439;ENSG00000223952;ENSG00000228321;ENSG00000228849;ENSG00000228978…	CCL7;CCR8;CXCL10;CXCL11;CXCL13;CXCL14;CXCL9;CXCR2;CXCR3;IL19;IL20RA;IL24;IL2RA;IL6;PPBP;TNF;TNF;TNF;TNF;TNF;TNF;TNF;TNF;TNFRSF10C;TNFSF10;XCL1;XCL2
KEGG	Opioids	hsa03420	Nucleotide excision repair	45	-0.355345	-1.06154	0.359375	0.975759	0.910606	3971	tags=31%, list=24%, signal=24%	0.31	0.24	0.24	57804/6118/404672/1022/10714/728340/54107/5984/100533467/2073/6119/2072/5427/1161	NA	100533467;1022;1022;10714;1161;2072;2073;404672;54107;5427;57804;5984;6118;6119;728340;728340;728340;728340	ENSG00000049167;ENSG00000077514;ENSG00000100479;ENSG00000106399;ENSG00000117748;ENSG00000134058;ENSG00000134899;ENSG00000145736;ENSG00000148229;ENSG00000163918;ENSG00000175482;ENSG00000175595;ENSG00000183474;ENSG00000270181;ENSG00000272047;ENSG00000275045;ENSG00000276910;ENSG00000277273	BIVM-ERCC5;CDK7;CDK7;ERCC4;ERCC5;ERCC8;GTF2H2C;GTF2H2C;GTF2H2C;GTF2H2C;GTF2H5;POLD3;POLD4;POLE2;POLE3;RFC4;RPA2;RPA3
KEGG	Opioids	hsa05340	Primary immunodeficiency	35	-0.373735	-1.0646	0.386207	1	0.933229	4047	tags=37%, list=24%, signal=28%	0.37	0.24	0.28	6890/926/23495/5788/916/29851/695/5994/5897/6891/915/973/57379	NA	23495;29851;57379;5788;5788;5897;5994;6890;6890;6890;6890;6890;6890;6890;6890;6891;6891;6891;6891;6891;6891;6891;6891;695;915;916;926;973	ENSG00000010671;ENSG00000081237;ENSG00000105369;ENSG00000111732;ENSG00000133111;ENSG00000163600;ENSG00000167286;ENSG00000168394;ENSG00000172116;ENSG00000175097;ENSG00000198851;ENSG00000204267;ENSG00000206235;ENSG00000206297;ENSG00000206299;ENSG00000223481;ENSG00000224212;ENSG00000224748;ENSG00000225967;ENSG00000226173;ENSG00000227816;ENSG00000228582;ENSG00000230705;ENSG00000232326;ENSG00000232367…	AICDA;BTK;CD3D;CD3E;CD79A;CD8B;ICOS;PTPRC;PTPRC;RAG2;RFXAP;TAP1;TAP1;TAP1;TAP1;TAP1;TAP1;TAP1;TAP1;TAP2;TAP2;TAP2;TAP2;TAP2;TAP2;TAP2;TAP2;TNFRSF13B
KEGG	Opioids	hsa04744	Phototransduction	21	-0.40416	-1.04487	0.414599	1	0.933229	2666	tags=29%, list=16%, signal=24%	0.29	0.16	0.24	6295/8787/5145/1259/2792/6010	NA	1259;2792;5145;6010;6295;6295;8787	ENSG00000108370;ENSG00000127928;ENSG00000130561;ENSG00000132915;ENSG00000163914;ENSG00000198515;ENSG00000281857	CNGA1;GNGT1;PDE6A;RGS9;RHO;SAG;SAG
KEGG	Opioids	hsa04974	Protein digestion and absorption	94	-0.315206	-1.04244	0.390643	1	0.933229	2693	tags=23%, list=16%, signal=20%	0.23	0.16	0.2	1359/5644/2006/1803/131873/5646/1277/1301/117247/4311/256076/1361/81578/84570/6547/255631/4224/1297/478/1310/340024/480	NA	117247;1277;1297;1301;1310;131873;1359;1361;1803;2006;255631;256076;340024;4224;4311;478;480;5644;5644;5646;6547;81578;84570	ENSG00000010438;ENSG00000049540;ENSG00000060718;ENSG00000080618;ENSG00000082293;ENSG00000100678;ENSG00000105409;ENSG00000108821;ENSG00000112280;ENSG00000112394;ENSG00000112818;ENSG00000124749;ENSG00000132681;ENSG00000163751;ENSG00000171502;ENSG00000172752;ENSG00000174358;ENSG00000188517;ENSG00000196549;ENSG00000197635;ENSG00000204983;ENSG00000206384;ENSG00000274247	ATP1A3;ATP1A4;COL11A1;COL19A1;COL1A1;COL21A1;COL24A1;COL25A1;COL6A5;COL6A6;COL9A1;CPA3;CPB2;DPP4;ELN;MEP1A;MME;PRSS1;PRSS1;PRSS3;SLC16A10;SLC6A19;SLC8A3
KEGG	Opioids	hsa00640	Propanoate metabolism	31	-0.376947	-1.04094	0.412766	1	0.933229	5232	tags=52%, list=31%, signal=36%	0.52	0.31	0.36	31/84693/26275/3939/1892/4594/18/594/51/55862/4329/1962/23417/1629/3945/593	NA	1629;18;1892;1962;23417;26275;31;31;3939;3939;3945;4329;4594;51;55862;593;594;84693	ENSG00000083123;ENSG00000093144;ENSG00000103150;ENSG00000111716;ENSG00000113790;ENSG00000119711;ENSG00000124370;ENSG00000127884;ENSG00000134333;ENSG00000137992;ENSG00000146085;ENSG00000161533;ENSG00000183044;ENSG00000198130;ENSG00000248098;ENSG00000275176;ENSG00000278540;ENSG00000288299	ABAT;ACACA;ACACA;ACOX1;ALDH6A1;BCKDHA;BCKDHB;DBT;ECHDC1;ECHS1;EHHADH;HIBCH;LDHA;LDHA;LDHB;MCEE;MLYCD;MMUT
KEGG	Opioids	hsa04613	Neutrophil extracellular trap formation	167	-0.295711	-1.03946	0.400221	1	0.933229	2888	tags=20%, list=17%, signal=17%	0.2	0.17	0.17	8340/5582/3674/1379/2214/8503/8358/8344/8335/8969/8346/23569/8331/6300/255626/2209/8357/1378/8359/8352/727/8348/3018/723790/8355/8356/83933/8354/8368/8970/366/1991/820	NA	1378;1379;1991;1991;2209;2214;23569;23569;255626;3018;366;3674;5582;6300;723790;727;820;8331;8335;8340;8344;8346;8348;8352;8354;8355;8356;8357;8358;8359;8368;83933;8503;8969;8970	ENSG00000005961;ENSG00000100429;ENSG00000103569;ENSG00000106804;ENSG00000117461;ENSG00000124635;ENSG00000126583;ENSG00000146047;ENSG00000150337;ENSG00000159339;ENSG00000164047;ENSG00000185130;ENSG00000188130;ENSG00000196787;ENSG00000197153;ENSG00000197561;ENSG00000197721;ENSG00000203710;ENSG00000203747;ENSG00000273983;ENSG00000274290;ENSG00000274641;ENSG00000275126;ENSG00000275379;ENSG00000276368…	AQP9;C5;CAMP;CR1;CR1L;ELANE;ELANE;FCGR1A;FCGR3A;H2AC11;H2AC14;H2AC19;H2AC4;H2BC1;H2BC10;H2BC11;H2BC13;H2BC17;H2BC3;H2BC6;H3C10;H3C11;H3C12;H3C2;H3C3;H3C8;H4C1;H4C13;HDAC10;ITGA2B;MAPK12;PADI4;PADI4;PIK3R3;PRKCG
KEGG	Opioids	hsa05208	Chemical carcinogenesis - reactive oxygen species	208	-0.289082	-1.03802	0.401929	1	0.933229	2694	tags=18%, list=16%, signal=16%	0.18	0.16	0.16	4729/2938/119391/4025/1147/8644/4725/4695/253152/196/6416/8503/4718/6300/572/6648/50507/3082/1545/2949/79852/4508/115019/4512/4514/4539/653689/4535/4538/4513/4509/4536/4519/4540/4541/4537/1339/1109	NA	1109;1147;115019;119391;1339;1545;196;253152;2938;2949;3082;4025;4508;4509;4512;4513;4514;4519;4535;4536;4537;4538;4539;4540;4541;4695;4718;4725;4729;50507;572;6300;6416;653689;653689;6648;79852;8503;8644	ENSG00000002330;ENSG00000019991;ENSG00000065559;ENSG00000065621;ENSG00000086991;ENSG00000105131;ENSG00000106546;ENSG00000112096;ENSG00000117461;ENSG00000131495;ENSG00000133433;ENSG00000134201;ENSG00000138061;ENSG00000151366;ENSG00000156885;ENSG00000167419;ENSG00000168653;ENSG00000172031;ENSG00000174502;ENSG00000178127;ENSG00000188130;ENSG00000196139;ENSG00000198610;ENSG00000198695;ENSG00000198712…	AHR;AKR1C3;AKR1C4;ATP6;ATP8;BAD;CHUK;COX1;COX2;COX3;COX6A2;CYP1B1;CYTB;EPHX3;EPHX4;GSTA1;GSTM5;GSTO2;GSTT2B;GSTT2B;HGF;LPO;MAP2K4;MAPK12;ND1;ND2;ND3;ND4;ND4L;ND5;ND6;NDUFA2;NDUFC2;NDUFS5;NDUFV2;NOX4;PIK3R3;SLC26A9;SOD2
KEGG	Opioids	hsa00982	Drug metabolism - cytochrome P450	61	-0.331162	-1.02959	0.42394	1	0.933229	2174	tags=21%, list=13%, signal=19%	0.21	0.13	0.19	130/54600/54578/1548/1559/10720/2949/7365/54490/653689/27306/7363/7366	NA	10720;130;1548;1559;27306;2949;54490;54578;54600;653689;653689;7363;7365;7365;7366;7366	ENSG00000109181;ENSG00000133433;ENSG00000134201;ENSG00000135226;ENSG00000138109;ENSG00000156096;ENSG00000163106;ENSG00000167165;ENSG00000172955;ENSG00000196620;ENSG00000213759;ENSG00000241119;ENSG00000255974;ENSG00000275190;ENSG00000277132;ENSG00000278695	ADH6;CYP2A6;CYP2C9;GSTM5;GSTT2B;GSTT2B;HPGDS;UGT1A6;UGT1A9;UGT2B10;UGT2B10;UGT2B11;UGT2B15;UGT2B15;UGT2B28;UGT2B4
KEGG	Opioids	hsa00270	Cysteine and methionine metabolism	47	-0.34312	-1.02819	0.415906	1	0.933229	4617	tags=38%, list=28%, signal=28%	0.38	0.28	0.28	4507/3939/7263/64902/262/27430/26227/23382/259307/29968/56267/2730/144811/3945/6898/586/4143/1491	NA	144811;1491;23382;259307;262;26227;2730;27430;29968;3939;3939;3945;4143;4507;56267;586;64902;6898;7263	ENSG00000023909;ENSG00000038274;ENSG00000060982;ENSG00000092621;ENSG00000099810;ENSG00000104951;ENSG00000111716;ENSG00000113492;ENSG00000116761;ENSG00000123505;ENSG00000128311;ENSG00000134333;ENSG00000135069;ENSG00000137944;ENSG00000151224;ENSG00000158467;ENSG00000179630;ENSG00000198650;ENSG00000288299	AGXT2;AHCYL2;AMD1;BCAT1;CTH;GCLM;IL4I1;KYAT3;LACC1;LDHA;LDHA;LDHB;MAT1A;MAT2B;MTAP;PHGDH;PSAT1;TAT;TST
KEGG	Opioids	hsa05140	Leishmaniasis	71	-0.321829	-1.0257	0.426347	1	0.933229	2743	tags=27%, list=16%, signal=22%	0.27	0.16	0.22	3676/718/3113/6772/1379/2214/3593/51135/3586/5743/6300/2209/1378/3117/3118/7124/3553/3458/3552	NA	1378;1379;2209;2214;3113;3113;3113;3113;3113;3113;3113;3113;3117;3117;3117;3117;3117;3117;3117;3117;3117;3117;3117;3117;3117;3117;3118;3118;3118;3118;3118;3118;3118;3118;3458;3552;3553;3586;3593;3676;51135;5743;6300;6772;7124;7124;7124;7124;7124;7124;7124;7124;718	ENSG00000073756;ENSG00000111537;ENSG00000113302;ENSG00000115008;ENSG00000115232;ENSG00000115415;ENSG00000125538;ENSG00000125730;ENSG00000136634;ENSG00000150337;ENSG00000168384;ENSG00000188130;ENSG00000196735;ENSG00000197721;ENSG00000198001;ENSG00000203710;ENSG00000203747;ENSG00000204490;ENSG00000206291;ENSG00000206301;ENSG00000206301;ENSG00000206305;ENSG00000206439;ENSG00000223793;ENSG00000223793…	C3;CR1;CR1L;FCGR1A;FCGR3A;HLA-DPA1;HLA-DPA1;HLA-DPA1;HLA-DPA1;HLA-DPA1;HLA-DPA1;HLA-DPA1;HLA-DPA1;HLA-DQA1;HLA-DQA1;HLA-DQA1;HLA-DQA1;HLA-DQA1;HLA-DQA1;HLA-DQA1;HLA-DQA1;HLA-DQA1;HLA-DQA1;HLA-DQA1;HLA-DQA1;HLA-DQA1;HLA-DQA1;HLA-DQA2;HLA-DQA2;HLA-DQA2;HLA-DQA2;HLA-DQA2;HLA-DQA2;HLA-DQA2;HLA-DQA2;IFNG;IL10;IL12B;IL1A;IL1B;IRAK4;ITGA4;MAPK12;PTGS2;STAT1;TNF;TNF;TNF;TNF;TNF;TNF;TNF;TNF
KEGG	Opioids	hsa00062	Fatty acid elongation	26	-0.383413	-1.02485	0.438122	1	0.933229	1802	tags=15%, list=11%, signal=14%	0.15	0.11	0.14	9200/79071/54898/6785	NA	54898;6785;79071;9200	ENSG00000118402;ENSG00000165996;ENSG00000170522;ENSG00000197977	ELOVL2;ELOVL4;ELOVL6;HACD1
KEGG	Opioids	hsa04918	Thyroid hormone synthesis	69	0.262934	1.02388	0.405714	1	0.933229	2206	tags=20%, list=13%, signal=18%	0.2	0.13	0.18	90993/433/2882/6528/107/5578/476/7252/481/3710/5331/2877/113/468	NA	107;113;2877;2882;3710;433;468;476;481;5331;5578;6528;7252;90993	ENSG00000096433;ENSG00000105641;ENSG00000116157;ENSG00000121281;ENSG00000128272;ENSG00000134200;ENSG00000143153;ENSG00000149782;ENSG00000154229;ENSG00000157613;ENSG00000161944;ENSG00000163399;ENSG00000164742;ENSG00000176153	ADCY1;ADCY7;ASGR2;ATF4;ATP1A1;ATP1B1;CREB3L1;GPX2;GPX7;ITPR3;PLCB3;PRKCA;SLC5A5;TSHB
KEGG	Opioids	hsa04921	Oxytocin signaling pathway	139	0.236493	1.0218	0.40404	1	0.933229	3591	tags=27%, list=21%, signal=21%	0.27	0.21	0.21	4878/815/5021/2353/91807/27091/107/3761/778/1938/5578/5565/255189/816/3759/29904/8536/3710/5331/4881/113/3762/784/4638/3265/5894/2776/71/6714/2778/387/163688/1956/775/5330/4882/85366	NA	107;113;163688;1938;1956;2353;255189;27091;2776;2778;29904;29904;3265;3265;3710;3759;3761;3762;387;4638;4878;4881;4882;5021;5330;5331;5565;5578;5894;6714;71;775;775;778;784;815;816;8536;85366;91807	ENSG00000058404;ENSG00000065534;ENSG00000067560;ENSG00000070808;ENSG00000075429;ENSG00000087460;ENSG00000096433;ENSG00000101306;ENSG00000102001;ENSG00000103319;ENSG00000120457;ENSG00000121281;ENSG00000123700;ENSG00000131791;ENSG00000132155;ENSG00000134072;ENSG00000137841;ENSG00000140795;ENSG00000146648;ENSG00000149782;ENSG00000151067;ENSG00000154229;ENSG00000156052;ENSG00000159899;ENSG00000164742…	ACTG1;ADCY1;ADCY7;CACNA1C;CACNA1C;CACNA1F;CACNB3;CACNG5;CALML6;CAMK1;CAMK2A;CAMK2B;EEF2;EEF2K;EEF2K;EGFR;FOS;GNAQ;GNAS;HRAS;HRAS;ITPR3;KCNJ2;KCNJ4;KCNJ5;MYLK;MYLK2;MYLK3;NPPA;NPR1;NPR2;OXTR;PLA2G4F;PLCB2;PLCB3;PRKAB2;PRKCA;RAF1;RHOA;SRC
KEGG	Opioids	hsa05416	Viral myocarditis	56	-0.329425	-1.0185	0.45	1	0.933229	6550	tags=55%, list=39%, signal=34%	0.55	0.39	0.34	3115/2534/3134/836/958/1756/3122/3123/6443/3133/5551/842/6445/3119/841/3105/4624/3113/595/1525/3107/637/3383/4625/940/3106/6442/3117/3118/941/3135	NA	1525;1756;2534;3105;3105;3105;3105;3105;3105;3105;3105;3106;3106;3106;3106;3106;3106;3107;3107;3107;3107;3107;3107;3107;3113;3113;3113;3113;3113;3113;3113;3113;3115;3115;3115;3115;3115;3115;3115;3115;3117;3117;3117;3117;3117;3117;3117;3117;3117;3117;3117;3117;3117;3117;3118;3118;3118;3118;3118;3118;3118;3118;3119;3119;3119;3119;3119;3119;3119;3122;3122;3122;3122;3122;3122;3122;3122;3123;3123;3123…	ENSG00000010810;ENSG00000015475;ENSG00000064012;ENSG00000090339;ENSG00000092054;ENSG00000101017;ENSG00000102683;ENSG00000108823;ENSG00000110092;ENSG00000121594;ENSG00000132906;ENSG00000137403;ENSG00000154639;ENSG00000163069;ENSG00000164305;ENSG00000168384;ENSG00000178562;ENSG00000179344;ENSG00000180644;ENSG00000196126;ENSG00000196735;ENSG00000197616;ENSG00000198947;ENSG00000204287;ENSG00000204525…	BID;CASP3;CASP8;CASP9;CCND1;CD28;CD40;CD80;CXADR;DMD;FYN;HLA-A;HLA-A;HLA-A;HLA-A;HLA-A;HLA-A;HLA-A;HLA-A;HLA-B;HLA-B;HLA-B;HLA-B;HLA-B;HLA-B;HLA-C;HLA-C;HLA-C;HLA-C;HLA-C;HLA-C;HLA-C;HLA-DPA1;HLA-DPA1;HLA-DPA1;HLA-DPA1;HLA-DPA1;HLA-DPA1;HLA-DPA1;HLA-DPA1;HLA-DPB1;HLA-DPB1;HLA-DPB1;HLA-DPB1;HLA-DPB1;HLA-DPB1;HLA-DPB1;HLA-DPB1;HLA-DQA1;HLA-DQA1;HLA-DQA1;HLA-DQA1;HLA-DQA1;HLA-DQA1;HLA-DQA1;HLA-DQA1;…
KEGG	Opioids	hsa05034	Alcoholism	157	-0.288821	-1.01538	0.446272	1	0.933229	2476	tags=18%, list=15%, signal=16%	0.18	0.15	0.16	8358/8344/8335/2785/8969/8346/8331/5567/255626/54331/8357/8359/8352/8348/3018/723790/8355/8356/83933/8354/8368/2792/399694/627/8970/814/2793/2790/4852	NA	255626;2785;2790;2792;2793;3018;399694;4852;54331;5567;627;723790;814;8331;8335;8344;8346;8348;8352;8354;8355;8356;8357;8358;8359;8368;83933;8969;8970	ENSG00000100429;ENSG00000122585;ENSG00000124635;ENSG00000127928;ENSG00000142875;ENSG00000146047;ENSG00000152495;ENSG00000162188;ENSG00000167083;ENSG00000176697;ENSG00000185634;ENSG00000186469;ENSG00000196787;ENSG00000197153;ENSG00000242616;ENSG00000273983;ENSG00000274290;ENSG00000274641;ENSG00000275126;ENSG00000275379;ENSG00000276368;ENSG00000276410;ENSG00000278463;ENSG00000278588;ENSG00000278637…	BDNF;CAMK4;GNG10;GNG2;GNG3;GNGT1;GNGT2;H2AC11;H2AC14;H2AC19;H2AC4;H2BC1;H2BC10;H2BC11;H2BC17;H2BC3;H2BC6;H3C10;H3C11;H3C12;H3C2;H3C3;H3C8;H4C1;H4C13;HDAC10;NPY;PRKACB;SHC4
KEGG	Opioids	hsa05152	Tuberculosis	155	-0.28979	-1.01418	0.449612	1	0.933229	4601	tags=30%, list=28%, signal=22%	0.3	0.28	0.22	3119/7096/972/10000/929/3588/3717/3459/841/1594/4360/30835/535/5599/718/3113/7421/3656/637/1520/6772/3606/8767/1379/2214/3593/51135/3586/5534/8772/10333/6300/572/2213/5994/2209/1378/3117/3118/7124/3553/3458/3569/3552/820/3929	NA	10000;10000;10333;1378;1379;1520;1594;2209;2213;2214;30835;3113;3113;3113;3113;3113;3113;3113;3113;3117;3117;3117;3117;3117;3117;3117;3117;3117;3117;3117;3117;3117;3117;3118;3118;3118;3118;3118;3118;3118;3118;3119;3119;3119;3119;3119;3119;3119;3458;3459;3552;3553;3569;3586;3588;3593;3606;3656;3717;3929;4360;51135;535;5534;5599;572;5994;6300;637;6772;7096;7124;7124;7124;7124;7124;7124;7124;7124;71…	ENSG00000002330;ENSG00000015475;ENSG00000019582;ENSG00000027697;ENSG00000033627;ENSG00000064012;ENSG00000072694;ENSG00000090659;ENSG00000096968;ENSG00000104312;ENSG00000107643;ENSG00000111012;ENSG00000111424;ENSG00000111537;ENSG00000113302;ENSG00000115008;ENSG00000115415;ENSG00000117020;ENSG00000125538;ENSG00000125730;ENSG00000129988;ENSG00000133111;ENSG00000134070;ENSG00000136244;ENSG00000136634…	AKT3;AKT3;ATP6V0A1;BAD;BID;C3;CAMP;CASP8;CD14;CD209;CD74;CR1;CR1L;CTSS;CYP27B1;FADD;FCGR1A;FCGR2B;FCGR3A;HLA-DPA1;HLA-DPA1;HLA-DPA1;HLA-DPA1;HLA-DPA1;HLA-DPA1;HLA-DPA1;HLA-DPA1;HLA-DQA1;HLA-DQA1;HLA-DQA1;HLA-DQA1;HLA-DQA1;HLA-DQA1;HLA-DQA1;HLA-DQA1;HLA-DQA1;HLA-DQA1;HLA-DQA1;HLA-DQA1;HLA-DQA1;HLA-DQA1;HLA-DQA2;HLA-DQA2;HLA-DQA2;HLA-DQA2;HLA-DQA2;HLA-DQA2;HLA-DQA2;HLA-DQA2;HLA-DQB1;HLA-DQB1;HLA-DQ…
KEGG	Opioids	hsa04664	Fc epsilon RI signaling pathway	59	-0.325611	-1.01239	0.465087	1	0.933229	2544	tags=19%, list=15%, signal=16%	0.19	0.15	0.16	695/240/6416/8503/2206/6300/5608/5321/7124/3567/283748	NA	2206;240;240;283748;3567;5321;5608;6300;6416;695;7124;7124;7124;7124;7124;7124;7124;7124;8503	ENSG00000010671;ENSG00000012779;ENSG00000065559;ENSG00000108984;ENSG00000113525;ENSG00000116711;ENSG00000117461;ENSG00000149534;ENSG00000159337;ENSG00000188130;ENSG00000204490;ENSG00000206439;ENSG00000223952;ENSG00000228321;ENSG00000228849;ENSG00000228978;ENSG00000230108;ENSG00000232810;ENSG00000275565	ALOX5;ALOX5;BTK;IL5;MAP2K4;MAP2K6;MAPK12;MS4A2;PIK3R3;PLA2G4A;PLA2G4D;TNF;TNF;TNF;TNF;TNF;TNF;TNF;TNF
KEGG	Opioids	hsa04360	Axon guidance	178	0.220971	1.00873	0.43956	1	0.933229	3110	tags=21%, list=19%, signal=18%	0.21	0.19	0.18	64218/3897/815/7869/8482/80031/54361/6585/2049/64101/55558/5881/5578/10500/816/1946/6608/5364/655/9901/10298/2046/3985/1969/4636/2041/3265/5365/5894/4917/5293/219699/5727/6237/6714/5335/5361/387	NA	10298;10500;1946;1969;2041;2041;2046;2049;219699;3265;3265;387;3897;3985;4636;4917;5293;5335;5361;5364;5365;54361;55558;5578;5727;5881;5894;6237;64101;64218;655;6585;6608;6714;7869;80031;815;816;8482;8482;9901	ENSG00000012171;ENSG00000058404;ENSG00000067560;ENSG00000070808;ENSG00000070886;ENSG00000101144;ENSG00000107731;ENSG00000114554;ENSG00000124181;ENSG00000126458;ENSG00000128594;ENSG00000128602;ENSG00000130669;ENSG00000130827;ENSG00000132155;ENSG00000137872;ENSG00000138623;ENSG00000142627;ENSG00000143434;ENSG00000146904;ENSG00000154229;ENSG00000162068;ENSG00000162552;ENSG00000164050;ENSG00000169750…	BMP7;CAMK2A;CAMK2B;EFNA5;EPHA1;EPHA1;EPHA2;EPHA8;EPHB3;HRAS;HRAS;L1CAM;LIMK2;LRRC4;MYL5;NTN3;PAK4;PIK3CD;PLCG1;PLXNA1;PLXNA3;PLXNB1;PLXNB3;PRKCA;PTCH1;RAC3;RAF1;RHOA;RRAS;SEMA3B;SEMA4A;SEMA6C;SEMA6D;SEMA7A;SEMA7A;SLIT1;SMO;SRC;SRGAP3;UNC5B;WNT4
KEGG	Opioids	hsa04141	Protein processing in endoplasmic reticulum	166	0.223888	1.00521	0.447917	1	0.933229	5298	tags=34%, list=32%, signal=24%	0.34	0.32	0.24	578/7991/57134/26232/3303/23645/573/824/3306/111089941/55741/3310/133022/6396/50613/3304/468/6746/80331/201595/1603/55432/3320/22872/10277/823/3326/26270/5589/23640/5602/80700/596/1649/3305/56893/10273/84447/3312/5609/267/23480/6238/10952/9871/56681/10483/10484/10808/9632/7466/23193/581/2081/811/7841/5034	NA	10273;10277;10483;10484;10808;10952;111089941;133022;1603;1649;201595;2081;22872;23193;23480;23640;23645;26232;26270;267;3303;3303;3303;3303;3303;3304;3304;3304;3304;3304;3305;3305;3305;3305;3305;3306;3310;3312;3320;3326;468;5034;50613;55432;55741;5589;5602;5609;56681;56893;57134;573;578;581;596;6238;6396;6746;7466;7841;7991;80331;80700;811;823;824;84447;9632;9871	ENSG00000014216;ENSG00000030110;ENSG00000076984;ENSG00000079332;ENSG00000080824;ENSG00000087074;ENSG00000087088;ENSG00000088298;ENSG00000088298;ENSG00000089597;ENSG00000096384;ENSG00000100934;ENSG00000101152;ENSG00000101310;ENSG00000103266;ENSG00000104723;ENSG00000106803;ENSG00000107262;ENSG00000109339;ENSG00000109501;ENSG00000109971;ENSG00000115275;ENSG00000116661;ENSG00000116663;ENSG00000117643…	AMFR;ATF4;BAG1;BAK1;BAX;BCL2;CALR;CAPN1;CAPN2;DAD1;DDIT3;DNAJC5;EDEM2;ERN1;FBXO2;FBXO6;GANAB;HSP90AA1;HSP90AB1;HSPA1A;HSPA1A;HSPA1A;HSPA1A;HSPA1A;HSPA1B;HSPA1B;HSPA1B;HSPA1B;HSPA1B;HSPA1L;HSPA1L;HSPA1L;HSPA1L;HSPA1L;HSPA2;HSPA6;HSPA8;HSPBP1;HSPH1;MAN1C1;MAP2K7;MAPK10;MMP24-AS1-EDEM2;MOGS;P4HB;PPP1R15A;PRKCSH;RRBP1;SAR1A;SEC13;SEC23A;SEC23B;SEC24C;SEC24D;SEC31A;SEC61B;SEC61G;SSR2;STT3B;STUB1;SYVN1…
KEGG	Opioids	hsa04725	Cholinergic synapse	104	0.240641	1.00205	0.430769	1	0.933229	1453	tags=15%, list=9%, signal=14%	0.15	0.09	0.14	90993/6572/2784/815/2353/2791/107/3761/1103/778/1139/5578/816/3759/3710/5331	NA	107;1103;1139;1139;1139;2353;2784;2791;3710;3759;3761;5331;5578;6572;778;815;816;90993	ENSG00000058404;ENSG00000070748;ENSG00000070808;ENSG00000096433;ENSG00000102001;ENSG00000111664;ENSG00000123700;ENSG00000127920;ENSG00000149782;ENSG00000154229;ENSG00000157613;ENSG00000164742;ENSG00000168135;ENSG00000170345;ENSG00000175344;ENSG00000187714;ENSG00000274542;ENSG00000282088	ADCY1;CACNA1F;CAMK2A;CAMK2B;CHAT;CHRNA7;CHRNA7;CHRNA7;CREB3L1;FOS;GNB3;GNG11;ITPR3;KCNJ2;KCNJ4;PLCB3;PRKCA;SLC18A3
KEGG	Opioids	hsa04621	NOD-like receptor signaling pathway	156	-0.285324	-1.00126	0.483516	1	0.933229	3946	tags=23%, list=24%, signal=18%	0.23	0.24	0.18	5599/115361/3454/838/9474/10010/3576/834/1147/55054/6772/90550/3606/29110/171389/2633/10910/8767/51135/11035/4939/8772/84557/6300/100506742/91662/114769/7124/115362/58484/3553/388646/3569/9447/222545/820	NA	10010;100506742;10910;11035;11035;1147;114769;115361;115362;171389;222545;2633;29110;3454;3553;3569;3576;3606;388646;4939;51135;55054;55054;5599;58484;6300;6772;7124;7124;7124;7124;7124;7124;7124;7124;820;834;838;84557;8767;8772;90550;91662;9447;9474	ENSG00000057663;ENSG00000085978;ENSG00000091106;ENSG00000101460;ENSG00000104312;ENSG00000107643;ENSG00000111335;ENSG00000115415;ENSG00000117228;ENSG00000125538;ENSG00000129465;ENSG00000136244;ENSG00000136560;ENSG00000137752;ENSG00000137757;ENSG00000142166;ENSG00000142405;ENSG00000150782;ENSG00000154451;ENSG00000156026;ENSG00000162654;ENSG00000163568;ENSG00000164047;ENSG00000165416;ENSG00000168040…	AIM2;ATG16L1;ATG16L1;ATG5;CAMP;CARD16;CASP1;CASP12;CASP5;CHUK;CXCL8;FADD;GBP1;GBP4;GBP5;GBP7;GPRC6A;IFNAR1;IL18;IL1B;IL6;IRAK4;MAP1LC3A;MAPK12;MAPK8;MCU;NLRC4;NLRP12;NLRP6;OAS2;RIPK2;RIPK3;RIPK3;STAT1;SUGT1;TANK;TBK1;TNF;TNF;TNF;TNF;TNF;TNF;TNF;TNF
KEGG	Opioids	hsa04742	Taste transduction	66	-0.317031	-1.00077	0.480488	1	0.933229	2463	tags=26%, list=15%, signal=22%	0.26	0.15	0.22	50838/9568/353164/5567/3359/2554/2555/5030/114/50839/6326/2559/2914/9177/3351/259285/2558	NA	114;2554;2555;2558;2559;259285;2914;3351;3359;353164;353164;5030;50838;50838;50838;50839;50839;50839;5567;6326;9177;9568	ENSG00000022355;ENSG00000121318;ENSG00000124493;ENSG00000135312;ENSG00000136531;ENSG00000136928;ENSG00000142875;ENSG00000145863;ENSG00000149305;ENSG00000151834;ENSG00000155897;ENSG00000166736;ENSG00000186136;ENSG00000186297;ENSG00000186912;ENSG00000212128;ENSG00000236398;ENSG00000272805;ENSG00000273457;ENSG00000273505;ENSG00000277238;ENSG00000277254	ADCY8;GABBR2;GABRA1;GABRA2;GABRA5;GABRA6;GRM4;HTR1B;HTR3A;HTR3B;P2RY4;PRKACB;SCN2A;TAS2R10;TAS2R10;TAS2R10;TAS2R13;TAS2R13;TAS2R13;TAS2R39;TAS2R42;TAS2R42
KEGG	Opioids	hsa00360	Phenylalanine metabolism	15	0.35871	0.999508	0.448378	1	0.933229	2683	tags=27%, list=16%, signal=22%	0.27	0.16	0.22	5053/221/2806/218	NA	218;221;2806;5053	ENSG00000006534;ENSG00000108602;ENSG00000125166;ENSG00000171759	ALDH3A1;ALDH3B1;GOT2;PAH
KEGG	Opioids	hsa05146	Amoebiasis	93	-0.300611	-0.993401	0.484813	1	0.933229	2978	tags=22%, list=18%, signal=18%	0.22	0.18	0.18	913/5582/384/3593/3586/8503/5567/1277/732/383/7124/2769/22798/912/3553/3458/731/735/3569/6317	NA	1277;22798;2769;3458;3553;3569;3586;3593;383;384;5567;5582;6317;7124;7124;7124;7124;7124;7124;7124;7124;731;732;735;8503;912;913	ENSG00000021852;ENSG00000057149;ENSG00000060558;ENSG00000081181;ENSG00000091128;ENSG00000108821;ENSG00000111537;ENSG00000113302;ENSG00000113600;ENSG00000117461;ENSG00000118520;ENSG00000125538;ENSG00000126583;ENSG00000136244;ENSG00000136634;ENSG00000142875;ENSG00000157131;ENSG00000158473;ENSG00000158488;ENSG00000204490;ENSG00000206439;ENSG00000223952;ENSG00000228321;ENSG00000228849;ENSG00000228978…	ARG1;ARG2;C8A;C8B;C9;CD1D;CD1E;COL1A1;GNA15;IFNG;IL10;IL12B;IL1B;IL6;LAMB4;PIK3R3;PRKACB;PRKCG;SERPINB3;TNF;TNF;TNF;TNF;TNF;TNF;TNF;TNF
KEGG	Opioids	hsa05220	Chronic myeloid leukemia	75	0.250092	0.989654	0.474576	1	0.933229	4220	tags=31%, list=25%, signal=23%	0.31	0.25	0.23	10912/578/4616/7040/1398/208/4088/1487/207/3265/5894/5293/6464/25759/1643/1029/1019/369/4609/5605/1026/1399/861	NA	1019;1026;1029;10912;1398;1399;1487;1643;207;208;25759;3265;3265;369;4088;4609;4616;5293;5605;578;5894;6464;7040;861	ENSG00000030110;ENSG00000078061;ENSG00000099860;ENSG00000099942;ENSG00000105221;ENSG00000105329;ENSG00000124762;ENSG00000126934;ENSG00000129946;ENSG00000130222;ENSG00000132155;ENSG00000134574;ENSG00000135446;ENSG00000136997;ENSG00000142208;ENSG00000147889;ENSG00000159216;ENSG00000159692;ENSG00000160691;ENSG00000166949;ENSG00000167193;ENSG00000171608;ENSG00000174775;ENSG00000276536	AKT1;AKT2;ARAF;BAK1;CDK4;CDKN1A;CDKN2A;CRK;CRKL;CTBP1;DDB2;GADD45B;GADD45G;HRAS;HRAS;MAP2K2;MYC;PIK3CD;RAF1;RUNX1;SHC1;SHC2;SMAD3;TGFB1
KEGG	Opioids	hsa01210	2-Oxocarboxylic acid metabolism	16	0.350381	0.987095	0.471125	1	0.933229	2568	tags=31%, list=15%, signal=26%	0.31	0.15	0.26	48/1431/3419/3418/2806	NA	1431;2806;3418;3419;48	ENSG00000062485;ENSG00000122729;ENSG00000125166;ENSG00000166411;ENSG00000182054	ACO1;CS;GOT2;IDH2;IDH3A
KEGG	Opioids	hsa05164	Influenza A	146	-0.282462	-0.986039	0.511062	1	0.933229	4494	tags=29%, list=27%, signal=21%	0.29	0.27	0.21	10000/6352/3717/114548/3459/841/7098/5610/3454/3113/896/9407/3576/834/1147/637/3383/6772/3606/29110/5644/3593/51135/3841/4939/5340/8503/8772/5646/8743/3117/3118/91543/7124/7177/3627/3553/3458/90865/402569/3569/3552	NA	10000;10000;114548;1147;29110;3113;3113;3113;3113;3113;3113;3113;3113;3117;3117;3117;3117;3117;3117;3117;3117;3117;3117;3117;3117;3117;3117;3118;3118;3118;3118;3118;3118;3118;3118;3383;3454;3458;3459;3552;3553;3569;3576;3593;3606;3627;3717;3841;402569;402569;4939;51135;5340;5610;5644;5644;5646;6352;6352;637;6772;7098;7124;7124;7124;7124;7124;7124;7124;7124;7177;834;841;8503;8743;8772;896;90865;91…	ENSG00000010438;ENSG00000015475;ENSG00000027697;ENSG00000055332;ENSG00000064012;ENSG00000090339;ENSG00000096968;ENSG00000111335;ENSG00000111537;ENSG00000112576;ENSG00000113302;ENSG00000115008;ENSG00000115415;ENSG00000117020;ENSG00000117461;ENSG00000121858;ENSG00000122194;ENSG00000125538;ENSG00000134321;ENSG00000136244;ENSG00000137033;ENSG00000137752;ENSG00000142166;ENSG00000150782;ENSG00000153802…	AKT3;AKT3;BID;CASP1;CASP8;CCL5;CCL5;CCND3;CHUK;CXCL10;CXCL8;EIF2AK2;FADD;HLA-DPA1;HLA-DPA1;HLA-DPA1;HLA-DPA1;HLA-DPA1;HLA-DPA1;HLA-DPA1;HLA-DPA1;HLA-DQA1;HLA-DQA1;HLA-DQA1;HLA-DQA1;HLA-DQA1;HLA-DQA1;HLA-DQA1;HLA-DQA1;HLA-DQA1;HLA-DQA1;HLA-DQA1;HLA-DQA1;HLA-DQA1;HLA-DQA1;HLA-DQA2;HLA-DQA2;HLA-DQA2;HLA-DQA2;HLA-DQA2;HLA-DQA2;HLA-DQA2;HLA-DQA2;ICAM1;IFNAR1;IFNG;IFNGR1;IL12B;IL18;IL1A;IL1B;IL33;IL6;I…
KEGG	Opioids	hsa04657	IL-17 signaling pathway	80	-0.305261	-0.985599	0.503606	1	0.933229	3727	tags=30%, list=22%, signal=23%	0.3	0.22	0.23	4322/5596/10758/3576/1147/29110/6374/8772/5743/6300/6354/6279/4312/7124/3627/3934/3553/3458/53342/6280/3567/55540/3569/4314	NA	10758;1147;29110;3458;3553;3567;3569;3576;3627;3934;4312;4314;4322;53342;55540;5596;5596;5743;6279;6280;6300;6354;6374;7124;7124;7124;7124;7124;7124;7124;7124;8772	ENSG00000056736;ENSG00000056972;ENSG00000073756;ENSG00000108688;ENSG00000111537;ENSG00000113525;ENSG00000125538;ENSG00000136244;ENSG00000137745;ENSG00000141639;ENSG00000143546;ENSG00000148346;ENSG00000149968;ENSG00000163220;ENSG00000163735;ENSG00000168040;ENSG00000169245;ENSG00000169429;ENSG00000172458;ENSG00000183735;ENSG00000188130;ENSG00000196611;ENSG00000204490;ENSG00000206439;ENSG00000213341…	CCL7;CHUK;CXCL10;CXCL5;CXCL8;FADD;IFNG;IL17D;IL17RB;IL1B;IL5;IL6;LCN2;MAPK12;MAPK4;MAPK4;MMP1;MMP13;MMP3;PTGS2;S100A8;S100A9;TBK1;TNF;TNF;TNF;TNF;TNF;TNF;TNF;TNF;TRAF3IP2
KEGG	Opioids	hsa05415	Diabetic cardiomyopathy	189	-0.276985	-0.985464	0.517354	1	0.933229	1325	tags=10%, list=8%, signal=9%	0.1	0.08	0.09	1375/185/6517/4508/4512/4514/4539/4535/4538/4513/4509/4536/4519/4540/4541/4537/1339/5972	NA	1339;1375;185;4508;4509;4512;4513;4514;4519;4535;4536;4537;4538;4539;4540;4541;5972;6517;6517	ENSG00000143839;ENSG00000144891;ENSG00000156885;ENSG00000181856;ENSG00000198695;ENSG00000198712;ENSG00000198727;ENSG00000198763;ENSG00000198786;ENSG00000198804;ENSG00000198840;ENSG00000198886;ENSG00000198888;ENSG00000198899;ENSG00000198938;ENSG00000205560;ENSG00000212907;ENSG00000228253;ENSG00000288174	AGTR1;ATP6;ATP8;COX1;COX2;COX3;COX6A2;CPT1B;CYTB;ND1;ND2;ND3;ND4;ND4L;ND5;ND6;REN;SLC2A4;SLC2A4
KEGG	Opioids	hsa03030	DNA replication	35	-0.345889	-0.985282	0.492414	1	0.933229	3971	tags=34%, list=24%, signal=26%	0.34	0.24	0.26	57804/4171/6118/246243/10714/4173/54107/5558/5984/6119/1763/5427	NA	10714;1763;246243;4171;4173;54107;5427;5558;57804;5984;6118;6119	ENSG00000073111;ENSG00000077514;ENSG00000100479;ENSG00000104738;ENSG00000106399;ENSG00000117748;ENSG00000138346;ENSG00000146143;ENSG00000148229;ENSG00000163918;ENSG00000171865;ENSG00000175482	DNA2;MCM2;MCM4;POLD3;POLD4;POLE2;POLE3;PRIM2;RFC4;RNASEH1;RPA2;RPA3
KEGG	Opioids	hsa04750	Inflammatory mediator regulation of TRP channels	90	-0.297976	-0.98041	0.5	1	0.933229	2478	tags=16%, list=15%, signal=13%	0.16	0.15	0.13	8503/5732/6300/5567/5608/5321/114/79054/3553/41/51802/3356/55515/283748	NA	114;283748;3356;3553;41;51802;51802;5321;55515;5567;5608;5732;6300;79054;8503	ENSG00000072182;ENSG00000102468;ENSG00000108984;ENSG00000110881;ENSG00000116711;ENSG00000117461;ENSG00000125384;ENSG00000125538;ENSG00000142875;ENSG00000144481;ENSG00000155897;ENSG00000159337;ENSG00000188130;ENSG00000256394;ENSG00000262505	ADCY8;ASIC1;ASIC4;ASIC5;ASIC5;HTR2A;IL1B;MAP2K6;MAPK12;PIK3R3;PLA2G4A;PLA2G4D;PRKACB;PTGER2;TRPM8
KEGG	Opioids	hsa04530	Tight junction	158	0.223959	0.97854	0.52809	1	0.933229	4551	tags=35%, list=27%, signal=26%	0.35	0.27	0.26	113457/149461/112714/23562/7278/27134/137075/100288814/4629/9223/1366/5565/51421/5872/87/24146/79784/10095/7122/8531/6794/23513/8189/71/81/23370/6714/387/53842/1019/57530/10376/93643/4627/5590/911/84790/23327/5602/4628/10398/5518/1741/1365/3993/7082/5609/10552/57180/861/51208/2064/51422/4637/140465/4478	NA	100288814;10095;1019;10376;10398;10552;112714;113457;1365;1366;1366;137075;137075;140465;149461;1741;2064;23327;23370;23513;23513;23562;24146;27134;387;3993;4478;4627;4628;4629;4629;4637;51208;51421;51422;53842;5518;5565;5590;5602;5609;57180;57530;5872;6714;6794;7082;7082;71;7122;7278;79784;81;81;8189;84790;8531;861;87;911;9223;9223;93643	ENSG00000049759;ENSG00000060138;ENSG00000066405;ENSG00000067560;ENSG00000067606;ENSG00000072110;ENSG00000073350;ENSG00000075886;ENSG00000076984;ENSG00000082458;ENSG00000092841;ENSG00000100345;ENSG00000101335;ENSG00000104067;ENSG00000104880;ENSG00000105289;ENSG00000105357;ENSG00000105568;ENSG00000106404;ENSG00000106617;ENSG00000109339;ENSG00000114019;ENSG00000118046;ENSG00000123416;ENSG00000125755…	ACTG1;ACTN1;ACTN4;ACTN4;ACTR3B;AMOTL2;ARHGEF18;ARPC1A;ARPC1B;CD1C;CDK4;CGN;CLDN14;CLDN15;CLDN18;CLDN19;CLDN22;CLDN23;CLDN23;CLDN3;CLDN34;CLDN5;CLDN7;CLDN7;DLG3;ERBB2;LLGL2;MAGI1;MAGI1;MAP2K7;MAPK10;MSN;MYH10;MYH11;MYH11;MYH14;MYH9;MYL6;MYL6B;MYL9;NEDD4L;PPP2R1A;PRKAB2;PRKAG2;PRKCZ;RAB13;RHOA;RUNX1;SCRIB;SCRIB;SRC;STK11;SYMPK;TJAP1;TJP1;TJP1;TJP3;TUBA1B;TUBA1C;TUBA3C;TUBA3D;TUBA3E;YBX3
KEGG	Opioids	hsa01212	Fatty acid metabolism	55	-0.317187	-0.97602	0.508794	1	0.933229	5602	tags=44%, list=33%, signal=29%	0.44	0.33	0.29	51703/7923/1376/31/79993/34/60481/3295/1892/3992/2182/33/51/2181/1962/39/9374/6319/9200/1375/79071/54898/23305/6785	NA	1375;1376;1892;1962;2181;2182;23305;31;31;3295;33;34;39;3992;51;51703;54898;60481;6319;6785;79071;7923;7923;7923;7923;7923;7923;79993;9200;9374;9374;9374;9374;9374;9374;9374;9374	ENSG00000012660;ENSG00000068366;ENSG00000099194;ENSG00000112474;ENSG00000113790;ENSG00000115361;ENSG00000117054;ENSG00000118402;ENSG00000120437;ENSG00000123983;ENSG00000127884;ENSG00000133835;ENSG00000149485;ENSG00000157184;ENSG00000161533;ENSG00000164181;ENSG00000164398;ENSG00000165996;ENSG00000168452;ENSG00000170522;ENSG00000197142;ENSG00000197977;ENSG00000204228;ENSG00000205560;ENSG00000206256…	ACACA;ACACA;ACADL;ACADM;ACAT2;ACOX1;ACSL3;ACSL4;ACSL5;ACSL6;CPT1B;CPT2;ECHS1;EHHADH;ELOVL2;ELOVL4;ELOVL5;ELOVL6;ELOVL7;FADS1;HACD1;HSD17B4;HSD17B8;HSD17B8;HSD17B8;HSD17B8;HSD17B8;HSD17B8;PPT2;PPT2;PPT2;PPT2;PPT2;PPT2;PPT2;PPT2;SCD
KEGG	Opioids	hsa04310	Wnt signaling pathway	152	0.222896	0.974901	0.489583	1	0.933229	2413	tags=19%, list=14%, signal=16%	0.19	0.14	0.16	85409/343637/85407/815/7475/6422/1454/54361/7483/57216/6424/5881/5578/166336/4316/816/5331/4041/6932/5467/1855/10297/4088/7089/1487/64840/90665/23500/2535	NA	10297;1454;1487;166336;1855;23500;2535;343637;4041;4088;4316;5331;54361;5467;5578;57216;5881;6422;6424;64840;6932;7089;7475;7483;815;816;85407;85409;85409;90665	ENSG00000058404;ENSG00000065717;ENSG00000070808;ENSG00000081059;ENSG00000092377;ENSG00000101282;ENSG00000102312;ENSG00000104332;ENSG00000106483;ENSG00000107404;ENSG00000112033;ENSG00000115266;ENSG00000115596;ENSG00000137673;ENSG00000140807;ENSG00000143816;ENSG00000145506;ENSG00000146122;ENSG00000149782;ENSG00000154229;ENSG00000159692;ENSG00000162337;ENSG00000162552;ENSG00000162738;ENSG00000163637…	APC2;CAMK2A;CAMK2B;CSNK1E;CTBP1;DAAM2;DVL1;FZD2;LRP5;MMP7;NKD1;NKD2;NKD2;PLCB3;PORCN;PPARD;PRICKLE2;PRKCA;RAC3;RSPO4;SFRP1;SFRP4;SMAD3;TBL1Y;TCF7;TLE2;VANGL2;WNT4;WNT6;WNT9A
KEGG	Opioids	hsa05323	Rheumatoid arthritis	82	-0.300831	-0.974666	0.526379	1	0.933229	1682	tags=18%, list=10%, signal=17%	0.18	0.1	0.17	90423/3600/3117/3118/284/4312/7124/3553/941/3458/1493/8600/3569/4314/3552	NA	1493;284;3117;3117;3117;3117;3117;3117;3117;3117;3117;3117;3117;3117;3117;3117;3118;3118;3118;3118;3118;3118;3118;3118;3458;3552;3553;3569;3600;4312;4314;7124;7124;7124;7124;7124;7124;7124;7124;8600;90423;941	ENSG00000111537;ENSG00000115008;ENSG00000120659;ENSG00000121594;ENSG00000125538;ENSG00000136244;ENSG00000149968;ENSG00000154188;ENSG00000163599;ENSG00000164136;ENSG00000196611;ENSG00000196735;ENSG00000204490;ENSG00000206301;ENSG00000206301;ENSG00000206305;ENSG00000206439;ENSG00000223793;ENSG00000223793;ENSG00000223952;ENSG00000225103;ENSG00000225103;ENSG00000225890;ENSG00000228284;ENSG00000228321…	ANGPT1;ATP6V1E2;CD80;CTLA4;HLA-DQA1;HLA-DQA1;HLA-DQA1;HLA-DQA1;HLA-DQA1;HLA-DQA1;HLA-DQA1;HLA-DQA1;HLA-DQA1;HLA-DQA1;HLA-DQA1;HLA-DQA1;HLA-DQA1;HLA-DQA1;HLA-DQA2;HLA-DQA2;HLA-DQA2;HLA-DQA2;HLA-DQA2;HLA-DQA2;HLA-DQA2;HLA-DQA2;IFNG;IL15;IL1A;IL1B;IL6;MMP1;MMP3;TNF;TNF;TNF;TNF;TNF;TNF;TNF;TNF;TNFSF11
KEGG	Opioids	hsa04721	Synaptic vesicle cycle	70	-0.305737	-0.972652	0.518116	1	0.933229	1682	tags=14%, list=10%, signal=13%	0.14	0.1	0.13	90423/6532/6857/22999/5864/246213/6538/9152/6534/6506	NA	22999;246213;5864;6506;6532;6534;6538;6857;90423;9152	ENSG00000011083;ENSG00000067715;ENSG00000079841;ENSG00000105649;ENSG00000108576;ENSG00000110436;ENSG00000132164;ENSG00000165970;ENSG00000179520;ENSG00000250565	ATP6V1E2;RAB3A;RIMS1;SLC17A8;SLC1A2;SLC6A11;SLC6A4;SLC6A5;SLC6A7;SYT1
KEGG	Opioids	hsa04261	Adrenergic signaling in cardiomyocytes	135	0.225786	0.9724	0.54717	1	0.933229	2702	tags=20%, list=16%, signal=17%	0.2	0.16	0.17	90993/7134/492/815/153/6324/27091/107/778/5578/476/816/481/183/5600/5331/113/491/208/784/468/207/6546/146/486/2776/7139	NA	107;113;146;153;183;207;208;27091;2776;468;476;481;486;491;492;5331;5578;5600;6324;6546;7134;7139;778;784;815;816;90993	ENSG00000043591;ENSG00000058404;ENSG00000067842;ENSG00000070808;ENSG00000075429;ENSG00000102001;ENSG00000105221;ENSG00000105711;ENSG00000114854;ENSG00000118194;ENSG00000121281;ENSG00000128272;ENSG00000135744;ENSG00000137731;ENSG00000142208;ENSG00000143153;ENSG00000149782;ENSG00000154229;ENSG00000156052;ENSG00000157087;ENSG00000157613;ENSG00000163399;ENSG00000164742;ENSG00000167535;ENSG00000171873…	ADCY1;ADCY7;ADRA1D;ADRB1;AGT;AKT1;AKT2;ATF4;ATP1A1;ATP1B1;ATP2B2;ATP2B3;CACNA1F;CACNB3;CACNG5;CAMK2A;CAMK2B;CREB3L1;FXYD2;GNAQ;MAPK11;PLCB3;PRKCA;SCN1B;SLC8A1;TNNC1;TNNT2
KEGG	Opioids	hsa04520	Adherens junction	71	0.24895	0.971365	0.502994	1	0.933229	5645	tags=42%, list=34%, signal=28%	0.42	0.34	0.28	6615/5797/10810/5881/6932/87/4008/5792/4088/71/999/81/6714/387/1956/5818/83439/7082/2260/2064/3480/1387/1499/10580/5770/4301/9855/10458/2033/60	NA	10458;10580;10810;1387;1499;1956;2033;2064;2260;3480;387;4008;4088;4301;5770;5792;5797;5818;5881;60;6615;6714;6932;7082;7082;71;81;81;83439;87;9855;999	ENSG00000005339;ENSG00000006607;ENSG00000039068;ENSG00000067560;ENSG00000072110;ENSG00000075624;ENSG00000077782;ENSG00000081059;ENSG00000095637;ENSG00000100393;ENSG00000104067;ENSG00000110400;ENSG00000124216;ENSG00000130396;ENSG00000130402;ENSG00000132970;ENSG00000136153;ENSG00000140443;ENSG00000141736;ENSG00000142949;ENSG00000146648;ENSG00000152284;ENSG00000166949;ENSG00000168036;ENSG00000169750…	ACTB;ACTG1;ACTN1;ACTN4;ACTN4;AFDN;BAIAP2;CDH1;CREBBP;CTNNB1;EGFR;EP300;ERBB2;FARP2;FGFR1;IGF1R;LMO7;NECTIN1;PTPN1;PTPRF;PTPRM;RAC3;RHOA;SMAD3;SNAI1;SORBS1;SRC;TCF7;TCF7L1;TJP1;TJP1;WASF3
KEGG	Opioids	hsa04660	T cell receptor signaling pathway	97	-0.291927	-0.97113	0.531323	1	0.933229	4131	tags=25%, list=25%, signal=19%	0.25	0.25	0.19	4893/926/5599/57144/5788/1147/916/29851/3702/3586/5534/8503/4690/940/7006/6300/7124/9402/915/3458/1493/3567/106821730/56924	NA	106821730;1147;1493;29851;3458;3567;3586;3702;4690;4893;5534;5599;56924;57144;5788;5788;6300;7006;7124;7124;7124;7124;7124;7124;7124;7124;8503;915;916;926;940;9402	ENSG00000081237;ENSG00000100351;ENSG00000101349;ENSG00000107643;ENSG00000111537;ENSG00000113263;ENSG00000113525;ENSG00000117461;ENSG00000135605;ENSG00000136634;ENSG00000137843;ENSG00000137843;ENSG00000158092;ENSG00000163599;ENSG00000163600;ENSG00000167286;ENSG00000172116;ENSG00000178562;ENSG00000188130;ENSG00000198851;ENSG00000204490;ENSG00000206439;ENSG00000213281;ENSG00000213341;ENSG00000221823…	BUB1B-PAK6;CD28;CD3D;CD3E;CD8B;CHUK;CTLA4;GRAP2;ICOS;IFNG;IL10;IL5;ITK;MAPK12;MAPK8;NCK1;NRAS;PAK5;PAK6;PIK3R3;PPP3R1;PTPRC;PTPRC;TEC;TNF;TNF;TNF;TNF;TNF;TNF;TNF;TNF
KEGG	Opioids	hsa03050	Proteasome	45	-0.32464	-0.969815	0.498698	1	0.933229	5705	tags=31%, list=34%, signal=21%	0.31	0.34	0.21	5708/5705/5685/51371/5718/5719/23198/5699/5686/5698/10213/3458/5683/143471	NA	10213;143471;23198;3458;51371;5683;5685;5686;5698;5698;5698;5698;5698;5698;5698;5698;5699;5705;5708;5718;5719	ENSG00000041357;ENSG00000068878;ENSG00000087191;ENSG00000106588;ENSG00000111537;ENSG00000115233;ENSG00000132963;ENSG00000143106;ENSG00000154611;ENSG00000175166;ENSG00000185627;ENSG00000197170;ENSG00000205220;ENSG00000239836;ENSG00000240065;ENSG00000240118;ENSG00000240508;ENSG00000242711;ENSG00000243067;ENSG00000243594;ENSG00000243958	IFNG;POMP;PSMA2;PSMA4;PSMA5;PSMA8;PSMB10;PSMB9;PSMB9;PSMB9;PSMB9;PSMB9;PSMB9;PSMB9;PSMB9;PSMC5;PSMD12;PSMD13;PSMD14;PSMD2;PSME4
KEGG	Opioids	hsa01232	Nucleotide metabolism	79	0.242963	0.968013	0.536145	1	0.933229	2858	tags=27%, list=17%, signal=22%	0.27	0.17	0.22	122622/9615/56953/93034/377841/955/3615/50808/7378/115024/2766/51020/51292/79077/100/51816/124583/158/957/102157402/54963	NA	100;102157402;102157402;115024;122622;124583;158;2766;3615;377841;50808;51020;51292;51292;51816;54963;56953;7378;79077;93034;955;957;9615	ENSG00000085231;ENSG00000093072;ENSG00000100938;ENSG00000111906;ENSG00000119125;ENSG00000137198;ENSG00000141698;ENSG00000147853;ENSG00000171302;ENSG00000178035;ENSG00000179958;ENSG00000183696;ENSG00000185013;ENSG00000185100;ENSG00000187097;ENSG00000188833;ENSG00000196839;ENSG00000197586;ENSG00000198276;ENSG00000205309;ENSG00000239900;ENSG00000279247;ENSG00000284752	ADA;ADA2;ADSL;ADSS1;AK3;AK6;AK6;CANT1;DCTPP1;ENTPD5;ENTPD6;ENTPD8;GDA;GMPR;GMPR2;GMPR2;HDDC2;IMPDH2;NT5C1B;NT5C3B;NT5M;UCKL1;UPP1
KEGG	Opioids	hsa00830	Retinol metabolism	54	-0.315782	-0.966519	0.532238	1	0.933229	2418	tags=28%, list=14%, signal=24%	0.28	0.14	0.24	29785/130/54600/54578/1548/10170/1559/145226/53630/10720/7365/54490/6121/7363/7366	NA	10170;10720;130;145226;1548;1559;29785;53630;54490;54578;54600;6121;7363;7365;7365;7366;7366	ENSG00000073737;ENSG00000109181;ENSG00000116745;ENSG00000135226;ENSG00000135697;ENSG00000138109;ENSG00000139988;ENSG00000156096;ENSG00000167165;ENSG00000167600;ENSG00000172955;ENSG00000196620;ENSG00000213759;ENSG00000241119;ENSG00000255974;ENSG00000275190;ENSG00000277132	ADH6;BCO1;CYP2A6;CYP2C9;CYP2S1;DHRS9;RDH12;RPE65;UGT1A6;UGT1A9;UGT2B10;UGT2B10;UGT2B11;UGT2B15;UGT2B15;UGT2B28;UGT2B4
KEGG	Opioids	hsa00515	Mannose type O-glycan biosynthesis	23	-0.368629	-0.965479	0.537901	1	0.933229	3504	tags=30%, list=21%, signal=24%	0.3	0.21	0.24	10329/84197/135152/2218/9486/6487/10690	NA	10329;10690;135152;2218;6487;84197;9486	ENSG00000106692;ENSG00000112309;ENSG00000115526;ENSG00000118600;ENSG00000126091;ENSG00000172461;ENSG00000185900	B3GAT2;CHST10;FKTN;FUT9;POMK;RXYLT1;ST3GAL3
KEGG	Opioids	hsa04213	Longevity regulating pathway - multiple species	58	0.258092	0.964092	0.564103	1	0.933229	2368	tags=22%, list=14%, signal=19%	0.22	0.14	0.19	8660/3667/107/3303/5565/3306/3310/113/208/3304/57521/207/3265	NA	107;113;207;208;3265;3265;3303;3303;3303;3303;3303;3304;3304;3304;3304;3304;3306;3310;3667;5565;57521;8660	ENSG00000105221;ENSG00000121281;ENSG00000126803;ENSG00000131791;ENSG00000141564;ENSG00000142208;ENSG00000164742;ENSG00000169047;ENSG00000173110;ENSG00000174775;ENSG00000185950;ENSG00000204388;ENSG00000204389;ENSG00000212866;ENSG00000215328;ENSG00000224501;ENSG00000231555;ENSG00000232804;ENSG00000234475;ENSG00000235941;ENSG00000237724;ENSG00000276536	ADCY1;ADCY7;AKT1;AKT2;HRAS;HRAS;HSPA1A;HSPA1A;HSPA1A;HSPA1A;HSPA1A;HSPA1B;HSPA1B;HSPA1B;HSPA1B;HSPA1B;HSPA2;HSPA6;IRS1;IRS2;PRKAB2;RPTOR
KEGG	Opioids	hsa05217	Basal cell carcinoma	59	0.255732	0.96379	0.57	1	0.933229	2059	tags=22%, list=12%, signal=19%	0.22	0.12	0.19	10912/578/7475/4616/54361/7483/2736/2735/6608/374654/6932/1855/10297	NA	10297;10912;1855;2735;2736;374654;4616;54361;578;6608;6932;7475;7483	ENSG00000030110;ENSG00000074047;ENSG00000081059;ENSG00000099860;ENSG00000107404;ENSG00000111087;ENSG00000115266;ENSG00000115596;ENSG00000128602;ENSG00000130222;ENSG00000143816;ENSG00000162552;ENSG00000166813	APC2;BAK1;DVL1;GADD45B;GADD45G;GLI1;GLI2;KIF7;SMO;TCF7;WNT4;WNT6;WNT9A
KEGG	Opioids	hsa04713	Circadian entrainment	88	0.236565	0.962402	0.582781	1	0.933229	1453	tags=15%, list=9%, signal=14%	0.15	0.09	0.14	2784/815/2353/2791/2903/107/117/2905/2904/5578/816/3710/5331	NA	107;117;2353;2784;2791;2903;2904;2905;3710;5331;5578;815;816	ENSG00000058404;ENSG00000070808;ENSG00000078549;ENSG00000096433;ENSG00000111664;ENSG00000127920;ENSG00000149782;ENSG00000154229;ENSG00000161509;ENSG00000164742;ENSG00000170345;ENSG00000183454;ENSG00000273079	ADCY1;ADCYAP1R1;CAMK2A;CAMK2B;FOS;GNB3;GNG11;GRIN2A;GRIN2B;GRIN2C;ITPR3;PLCB3;PRKCA
KEGG	Opioids	hsa00052	Galactose metabolism	30	-0.348304	-0.959627	0.527581	1	0.933229	2186	tags=20%, list=13%, signal=17%	0.2	0.13	0.17	93432/3099/57016/2538/6476/57818	NA	2538;3099;57016;57818;57818;6476;93432;93432	ENSG00000090402;ENSG00000131482;ENSG00000152254;ENSG00000159399;ENSG00000198074;ENSG00000257743;ENSG00000278373;ENSG00000278563	AKR1B10;G6PC1;G6PC2;G6PC2;HK2;MGAM2;MGAM2;SI
KEGG	Opioids	hsa04390	Hippo signaling pathway	152	0.219387	0.959556	0.520833	1	0.933229	2231	tags=16%, list=13%, signal=14%	0.16	0.13	0.14	85409/85407/6657/9231/8200/7475/1454/54361/656/79981/7483/26524/654/268/5054/2736/7040/27113/6932/655/1855/10297/4088/8994/1490	NA	10297;1454;1490;1855;26524;268;27113;2736;4088;5054;54361;654;655;656;6657;6932;7040;7475;7483;79981;8200;85407;85409;85409;8994;9231;9231	ENSG00000074047;ENSG00000081059;ENSG00000101144;ENSG00000104899;ENSG00000105327;ENSG00000105329;ENSG00000106366;ENSG00000107404;ENSG00000115266;ENSG00000115596;ENSG00000116985;ENSG00000118523;ENSG00000125965;ENSG00000140807;ENSG00000143816;ENSG00000144791;ENSG00000145506;ENSG00000150457;ENSG00000151208;ENSG00000153162;ENSG00000153303;ENSG00000162552;ENSG00000166949;ENSG00000181449;ENSG00000213923…	AMH;APC2;BBC3;BMP6;BMP7;BMP8B;CCN2;CSNK1E;DLG5;DLG5;DVL1;FRMD1;GDF5;GLI2;LATS2;LIMD1;NKD1;NKD2;NKD2;SERPINE1;SMAD3;SOX2;TCF7;TGFB1;WNT4;WNT6;WNT9A
KEGG	Opioids	hsa04620	Toll-like receptor signaling pathway	87	-0.293201	-0.958352	0.546416	1	0.933229	2641	tags=21%, list=16%, signal=18%	0.21	0.16	0.18	3593/51135/6416/8503/8772/10333/6300/5608/6696/7124/3627/3553/941/4283/23643/3569/6373/3929	NA	10333;23643;3553;3569;3593;3627;3929;4283;51135;5608;6300;6373;6416;6696;7124;7124;7124;7124;7124;7124;7124;7124;8503;8772;941	ENSG00000065559;ENSG00000108984;ENSG00000113302;ENSG00000117461;ENSG00000118785;ENSG00000121594;ENSG00000125538;ENSG00000129988;ENSG00000136244;ENSG00000138755;ENSG00000154589;ENSG00000168040;ENSG00000169245;ENSG00000169248;ENSG00000174130;ENSG00000188130;ENSG00000198001;ENSG00000204490;ENSG00000206439;ENSG00000223952;ENSG00000228321;ENSG00000228849;ENSG00000228978;ENSG00000230108;ENSG00000232810	CD80;CXCL10;CXCL11;CXCL9;FADD;IL12B;IL1B;IL6;IRAK4;LBP;LY96;MAP2K4;MAP2K6;MAPK12;PIK3R3;SPP1;TLR6;TNF;TNF;TNF;TNF;TNF;TNF;TNF;TNF
KEGG	Opioids	hsa05142	Chagas disease	97	0.232601	0.951574	0.578571	1	0.933229	1453	tags=12%, list=9%, signal=11%	0.12	0.09	0.11	414062/6349/2353/9630/624/6347/107/6348/5054/7040/5600/5331	NA	107;2353;414062;414062;414062;414062;5054;5331;5600;624;6347;6348;6348;6348;6349;6349;6349;6349;7040;9630	ENSG00000105329;ENSG00000106366;ENSG00000108691;ENSG00000149782;ENSG00000156049;ENSG00000164742;ENSG00000168398;ENSG00000170345;ENSG00000185386;ENSG00000274221;ENSG00000276085;ENSG00000276085;ENSG00000277336;ENSG00000277336;ENSG00000277632;ENSG00000277768;ENSG00000277768;ENSG00000277796;ENSG00000277796;ENSG00000278567	ADCY1;BDKRB2;CCL2;CCL3;CCL3;CCL3;CCL3L1;CCL3L1;CCL3L1;CCL3L1;CCL3L3;CCL3L3;CCL3L3;CCL3L3;FOS;GNA14;MAPK11;PLCB3;SERPINE1;TGFB1
KEGG	Opioids	hsa00564	Glycerophospholipid metabolism	91	-0.288452	-0.950548	0.555686	1	0.933229	1907	tags=16%, list=11%, signal=15%	0.16	0.11	0.15	5833/8526/1040/129642/56985/5321/5319/1607/5320/50487/391013/54675/64850/43/283748	NA	1040;129642;1607;283748;391013;43;50487;5319;5320;5321;54675;56985;5833;64850;8526	ENSG00000087085;ENSG00000088766;ENSG00000100078;ENSG00000116711;ENSG00000136267;ENSG00000143797;ENSG00000153933;ENSG00000159337;ENSG00000163624;ENSG00000164089;ENSG00000170222;ENSG00000170890;ENSG00000185813;ENSG00000187980;ENSG00000188257	ACHE;ADPRM;CDS1;CRLS1;DGKB;DGKE;ETNPPL;MBOAT2;PCYT2;PLA2G1B;PLA2G2A;PLA2G2C;PLA2G3;PLA2G4A;PLA2G4D
KEGG	Opioids	hsa04934	Cushing syndrome	146	0.21725	0.949039	0.622449	1	0.933229	1528	tags=12%, list=9%, signal=11%	0.12	0.09	0.11	90993/1586/6770/815/1583/2516/7475/23746/3164/54361/107/7483/778/816/3710/183/5331/6932	NA	107;1583;1583;1586;183;23746;2516;3164;3710;5331;54361;6770;6932;7475;7483;778;815;816;90993	ENSG00000058404;ENSG00000070808;ENSG00000081059;ENSG00000096433;ENSG00000102001;ENSG00000115596;ENSG00000123358;ENSG00000129221;ENSG00000135744;ENSG00000136931;ENSG00000140459;ENSG00000143816;ENSG00000147465;ENSG00000148795;ENSG00000149782;ENSG00000157613;ENSG00000162552;ENSG00000164742;ENSG00000288362	ADCY1;AGT;AIPL1;CACNA1F;CAMK2A;CAMK2B;CREB3L1;CYP11A1;CYP11A1;CYP17A1;ITPR3;NR4A1;NR5A1;PLCB3;STAR;TCF7;WNT4;WNT6;WNT9A
KEGG	Opioids	hsa04714	Thermogenesis	221	-0.262635	-0.945559	0.612004	1	0.933229	3213	tags=18%, list=19%, signal=15%	0.18	0.19	0.15	53632/55471/9586/4725/90639/4695/493753/5592/84987/388753/63976/4718/29078/79133/6300/5567/7350/27330/284184/285521/114/1375/152831/4508/4512/51241/4514/4539/4535/4538/4513/4509/4536/4519/23305/4540/4541/4537/1339/51412	NA	114;1339;1375;152831;23305;27330;284184;285521;29078;388753;4508;4509;4512;4513;4514;4519;4535;4536;4537;4538;4539;4540;4541;4695;4718;4725;493753;51241;51412;53632;55471;5567;5592;6300;63976;7350;79133;84987;90639;9586	ENSG00000003509;ENSG00000072133;ENSG00000077080;ENSG00000101247;ENSG00000109424;ENSG00000115592;ENSG00000123545;ENSG00000131495;ENSG00000133983;ENSG00000134962;ENSG00000142611;ENSG00000142875;ENSG00000146592;ENSG00000151366;ENSG00000155897;ENSG00000156885;ENSG00000163626;ENSG00000164398;ENSG00000168275;ENSG00000168653;ENSG00000178449;ENSG00000183513;ENSG00000185532;ENSG00000188130;ENSG00000198695…	ACSL6;ACTL6B;ADCY8;ATP6;ATP8;COA5;COA6;COX1;COX14;COX16;COX18;COX19;COX2;COX3;COX6A2;CPT1B;CREB5;CYTB;KLB;MAPK12;ND1;ND2;ND3;ND4;ND4L;ND5;ND6;NDUFA2;NDUFAF4;NDUFAF5;NDUFAF7;NDUFAF8;NDUFC2;NDUFS5;PRDM16;PRKACB;PRKAG3;PRKG1;RPS6KA6;UCP1
KEGG	Opioids	hsa04730	Long-term depression	56	-0.305707	-0.945174	0.56625	1	0.933229	1414	tags=18%, list=8%, signal=16%	0.18	0.08	0.16	4842/5515/3479/5592/5582/5321/10842/2895/2891/283748	NA	10842;283748;2891;2895;3479;4842;5321;5515;5582;5592	ENSG00000017427;ENSG00000089250;ENSG00000106341;ENSG00000113575;ENSG00000116711;ENSG00000120251;ENSG00000126583;ENSG00000152208;ENSG00000159337;ENSG00000185532	GRIA2;GRID2;IGF1;NOS1;PLA2G4A;PLA2G4D;PPP1R17;PPP2CA;PRKCG;PRKG1
KEGG	Opioids	hsa05163	Human cytomegalovirus infection	202	0.206345	0.943667	0.694444	1	0.933229	3211	tags=21%, list=19%, signal=17%	0.21	0.19	0.17	90993/1232/414062/6349/2784/578/6347/2791/3554/388372/9560/107/6348/3690/5881/5578/3710/9826/5600/5331/2768/113/1398/208/468/207/54205/6667/3265/7188/5894/1978/2776/5293/7249/5829/1029/6714/2778/387/163688/1019	NA	1019;1029;107;113;1232;1398;163688;1978;207;208;2768;2776;2778;2784;2791;3265;3265;3554;3690;3710;387;388372;388372;414062;414062;414062;414062;468;5293;5331;54205;5578;5600;578;5829;5881;5894;6347;6348;6348;6348;6349;6349;6349;6349;6667;6714;7188;7249;90993;9560;9560;9560;9560;9826	ENSG00000030110;ENSG00000067560;ENSG00000082512;ENSG00000087460;ENSG00000089159;ENSG00000096433;ENSG00000103197;ENSG00000105221;ENSG00000108691;ENSG00000111664;ENSG00000115594;ENSG00000121281;ENSG00000127920;ENSG00000128272;ENSG00000132155;ENSG00000132694;ENSG00000135446;ENSG00000142208;ENSG00000146535;ENSG00000147889;ENSG00000149782;ENSG00000154229;ENSG00000156052;ENSG00000157613;ENSG00000164742…	ADCY1;ADCY7;AKT1;AKT2;ARHGEF11;ATF4;BAK1;CALML6;CCL2;CCL3;CCL3;CCL3;CCL3L1;CCL3L1;CCL3L1;CCL3L1;CCL3L3;CCL3L3;CCL3L3;CCL3L3;CCL4L1;CCL4L1;CCL4L2;CCL4L2;CCL4L2;CCL4L2;CCR3;CDK4;CDKN2A;CREB3L1;CRK;CYCS;EIF4EBP1;GNA12;GNAQ;GNAS;GNB3;GNG11;HRAS;HRAS;IL1R1;ITGB3;ITPR3;MAPK11;PIK3CD;PLCB3;PRKCA;PXN;RAC3;RAF1;RHOA;SP1;SRC;TRAF5;TSC2
KEGG	Opioids	hsa05169	Epstein-Barr virus infection	183	-0.265033	-0.942494	0.631236	1	0.933229	5234	tags=34%, list=31%, signal=24%	0.34	0.31	0.24	898/3133/5718/917/23586/5925/4615/6850/317/842/1027/6892/4067/919/5719/7128/3119/10000/9541/841/6890/3105/5599/8819/5610/3454/3113/595/1871/896/1147/3107/637/3383/567/916/6772/29110/51135/695/4939/10213/6416/8503/8772/965/890/2208/6300/3106/5608/956/3117/3118/9134/7124/3627/1380/6891/915/3135/1870/3569	NA	10000;10000;10213;1027;1147;1380;1870;1870;1871;2208;23586;29110;3105;3105;3105;3105;3105;3105;3105;3105;3106;3106;3106;3106;3106;3106;3107;3107;3107;3107;3107;3107;3107;3113;3113;3113;3113;3113;3113;3113;3113;3117;3117;3117;3117;3117;3117;3117;3117;3117;3117;3117;3117;3117;3117;3118;3118;3118;3118;3118;3118;3118;3118;3119;3119;3119;3119;3119;3119;3119;3133;3133;3133;3133;3133;3133;3133;3135;3135…	ENSG00000007968;ENSG00000010671;ENSG00000015475;ENSG00000055332;ENSG00000064012;ENSG00000065559;ENSG00000090339;ENSG00000104921;ENSG00000105173;ENSG00000107201;ENSG00000107643;ENSG00000108984;ENSG00000110092;ENSG00000111276;ENSG00000111335;ENSG00000112242;ENSG00000112493;ENSG00000112576;ENSG00000115233;ENSG00000115415;ENSG00000116815;ENSG00000117020;ENSG00000117322;ENSG00000117461;ENSG00000118503…	AKT3;AKT3;APAF1;B2M;B2M;BID;BTK;CASP8;CASP9;CCNA2;CCND1;CCND3;CCNE1;CCNE2;CD247;CD3D;CD3E;CD3G;CD58;CDKN1B;CHUK;CIR1;CR2;CXCL10;DDX58;E2F2;E2F2;E2F3;EIF2AK2;ENTPD3;FADD;FCER2;HLA-A;HLA-A;HLA-A;HLA-A;HLA-A;HLA-A;HLA-A;HLA-A;HLA-B;HLA-B;HLA-B;HLA-B;HLA-B;HLA-B;HLA-C;HLA-C;HLA-C;HLA-C;HLA-C;HLA-C;HLA-C;HLA-DPA1;HLA-DPA1;HLA-DPA1;HLA-DPA1;HLA-DPA1;HLA-DPA1;HLA-DPA1;HLA-DPA1;HLA-DQA1;HLA-DQA1;HLA-DQA1…
KEGG	Opioids	hsa04932	Non-alcoholic fatty liver disease	147	-0.268862	-0.937493	0.608889	1	0.933229	1304	tags=7%, list=8%, signal=7%	0.07	0.08	0.07	7124/4512/3553/4514/4513/4519/3569/1339/3552/3952/9370	NA	1339;3552;3553;3569;3952;4512;4513;4514;4519;7124;7124;7124;7124;7124;7124;7124;7124;9370	ENSG00000115008;ENSG00000125538;ENSG00000136244;ENSG00000156885;ENSG00000174697;ENSG00000181092;ENSG00000198712;ENSG00000198727;ENSG00000198804;ENSG00000198938;ENSG00000204490;ENSG00000206439;ENSG00000223952;ENSG00000228321;ENSG00000228849;ENSG00000228978;ENSG00000230108;ENSG00000232810	ADIPOQ;COX1;COX2;COX3;COX6A2;CYTB;IL1A;IL1B;IL6;LEP;TNF;TNF;TNF;TNF;TNF;TNF;TNF;TNF
KEGG	Opioids	hsa04550	Signaling pathways regulating pluripotency of stem cells	128	-0.271944	-0.935378	0.6018	1	0.933229	2906	tags=19%, list=17%, signal=16%	0.19	0.17	0.16	5462/7976/652/6926/2103/8503/5080/7044/1852/6300/7473/130399/51384/4838/3626/7479/658/83729/84108/7471/89780/7480/8820/7481	NA	130399;1852;2103;3626;4838;5080;51384;5462;6300;652;658;6926;7044;7471;7473;7473;7473;7479;7480;7481;7976;83729;84108;8503;8820;89780	ENSG00000002745;ENSG00000007372;ENSG00000075290;ENSG00000085741;ENSG00000104290;ENSG00000108379;ENSG00000117461;ENSG00000119715;ENSG00000123612;ENSG00000125084;ENSG00000125378;ENSG00000130829;ENSG00000135111;ENSG00000138696;ENSG00000139269;ENSG00000143768;ENSG00000154342;ENSG00000156374;ENSG00000156574;ENSG00000163666;ENSG00000169884;ENSG00000175189;ENSG00000188130;ENSG00000212993;ENSG00000277626…	ACVR1C;BMP4;BMPR1B;DUSP9;ESRRB;FZD3;HESX1;INHBC;INHBE;LEFTY2;MAPK12;NODAL;PAX6;PCGF6;PIK3R3;POU5F1B;TBX3;WNT1;WNT10B;WNT11;WNT16;WNT3;WNT3;WNT3;WNT3A;WNT8B
KEGG	Opioids	hsa05207	Chemical carcinogenesis - receptor activation	176	-0.264613	-0.934522	0.645902	1	0.933229	3466	tags=21%, list=21%, signal=17%	0.21	0.21	0.17	896/2938/154/119391/9586/85315/2252/2100/5582/779/253152/196/3841/8822/8503/54600/572/5567/54578/27330/5241/1545/990/10720/114/2949/79852/332/7365/54490/653689/7471/402569/8600/7363/8817/7366	NA	10720;114;119391;154;1545;196;2100;2252;253152;27330;2938;2949;332;3841;402569;402569;5241;54490;54578;54600;5567;5582;572;653689;653689;7363;7365;7365;7366;7366;7471;779;79852;8503;85315;8600;8817;8822;896;9586;990	ENSG00000002330;ENSG00000065621;ENSG00000072133;ENSG00000081248;ENSG00000082175;ENSG00000089685;ENSG00000094804;ENSG00000105131;ENSG00000106546;ENSG00000109181;ENSG00000112576;ENSG00000117461;ENSG00000120659;ENSG00000125084;ENSG00000126583;ENSG00000133433;ENSG00000134201;ENSG00000135226;ENSG00000138061;ENSG00000140009;ENSG00000140285;ENSG00000142875;ENSG00000146592;ENSG00000155897;ENSG00000156096…	ADCY8;ADRB2;AHR;BAD;BIRC5;CACNA1S;CCND3;CDC6;CREB5;CYP1B1;EPHX3;EPHX4;ESR2;FGF17;FGF18;FGF7;GSTA1;GSTM5;GSTO2;GSTT2B;GSTT2B;KPNA5;KPNA7;KPNA7;PAQR8;PGR;PIK3R3;PRKACB;PRKCG;RPS6KA6;TNFSF11;UGT1A6;UGT1A9;UGT2B10;UGT2B10;UGT2B11;UGT2B15;UGT2B15;UGT2B28;UGT2B4;WNT1
KEGG	Opioids	hsa04662	B cell receptor signaling pathway	78	0.234561	0.930419	0.603659	1	0.933229	2708	tags=18%, list=16%, signal=15%	0.18	0.16	0.15	974/84433/2353/5881/10288/930/208/207/11024/29760/3265/3636/5894/5293	NA	10288;10288;10288;10288;10288;11024;11024;11024;11024;207;208;2353;29760;3265;3265;3636;5293;5881;5894;84433;930;974	ENSG00000007312;ENSG00000095585;ENSG00000104974;ENSG00000105221;ENSG00000131042;ENSG00000132155;ENSG00000142208;ENSG00000165458;ENSG00000169750;ENSG00000170345;ENSG00000171608;ENSG00000174775;ENSG00000177455;ENSG00000198286;ENSG00000274513;ENSG00000274935;ENSG00000275463;ENSG00000275525;ENSG00000276146;ENSG00000276536;ENSG00000277398;ENSG00000277751	AKT1;AKT2;BLNK;CARD11;CD19;CD79B;FOS;HRAS;HRAS;INPPL1;LILRA1;LILRA1;LILRA1;LILRA1;LILRB2;LILRB2;LILRB2;LILRB2;LILRB2;PIK3CD;RAC3;RAF1
KEGG	Opioids	hsa05215	Prostate cancer	93	0.227421	0.929323	0.657534	1	0.933229	3405	tags=24%, list=20%, signal=19%	0.24	0.2	0.19	90993/3645/2950/4318/2263/7850/4824/6932/367/208/468/207/3265/5894/56034/5293/3320/5170/1956/369/84699/3326	NA	1956;207;208;2263;2950;3265;3265;3320;3326;3645;367;369;4318;468;4824;5170;5293;56034;5894;6932;7850;84699;90993	ENSG00000027644;ENSG00000060566;ENSG00000066468;ENSG00000078061;ENSG00000080824;ENSG00000081059;ENSG00000084207;ENSG00000096384;ENSG00000100985;ENSG00000105221;ENSG00000115590;ENSG00000128272;ENSG00000132155;ENSG00000140992;ENSG00000142208;ENSG00000145431;ENSG00000146648;ENSG00000157613;ENSG00000167034;ENSG00000169083;ENSG00000171608;ENSG00000174775;ENSG00000276536	AKT1;AKT2;AR;ARAF;ATF4;CREB3L1;CREB3L3;EGFR;FGFR2;GSTP1;HRAS;HRAS;HSP90AA1;HSP90AB1;IL1R2;INSRR;MMP9;NKX3-1;PDGFC;PDPK1;PIK3CD;RAF1;TCF7
KEGG	Opioids	hsa04066	HIF-1 signaling pathway	103	0.222846	0.927996	0.625	1	0.933229	2708	tags=18%, list=16%, signal=16%	0.18	0.16	0.16	4878/815/285/51378/112398/5054/5578/5160/816/5213/80201/3091/208/207/226/7428/2026/1978/5293	NA	112398;1978;2026;207;208;226;285;3091;4878;5054;51378;5160;5213;5293;5578;7428;80201;815;816	ENSG00000058404;ENSG00000070808;ENSG00000091879;ENSG00000100644;ENSG00000101280;ENSG00000105221;ENSG00000106366;ENSG00000111674;ENSG00000131828;ENSG00000134086;ENSG00000142208;ENSG00000149925;ENSG00000152556;ENSG00000154229;ENSG00000156510;ENSG00000171608;ENSG00000175206;ENSG00000187840;ENSG00000269858	AKT1;AKT2;ALDOA;ANGPT2;ANGPT4;CAMK2A;CAMK2B;EGLN2;EIF4EBP1;ENO2;HIF1A;HKDC1;NPPA;PDHA1;PFKM;PIK3CD;PRKCA;SERPINE1;VHL
KEGG	Opioids	hsa04512	ECM-receptor interaction	86	-0.282965	-0.92509	0.611765	1	0.933229	2164	tags=27%, list=13%, signal=23%	0.27	0.13	0.23	3696/3676/8516/22987/63923/7143/3673/1311/3674/5649/131873/1277/6696/1834/948/256076/3371/7060/22798/3161/1297/1758/3381	NA	1277;1297;1311;131873;1758;1834;22798;22987;256076;3161;3371;3381;3673;3674;3676;3696;5649;63923;6696;7060;7143;8516;948	ENSG00000005961;ENSG00000029559;ENSG00000041982;ENSG00000072571;ENSG00000077943;ENSG00000091128;ENSG00000105664;ENSG00000105855;ENSG00000108821;ENSG00000112280;ENSG00000113296;ENSG00000115232;ENSG00000116147;ENSG00000118785;ENSG00000120332;ENSG00000122012;ENSG00000135218;ENSG00000152591;ENSG00000152592;ENSG00000164171;ENSG00000172752;ENSG00000189056;ENSG00000206384	CD36;COL1A1;COL6A5;COL6A6;COL9A1;COMP;DMP1;DSPP;HMMR;IBSP;ITGA2;ITGA2B;ITGA4;ITGA8;ITGB8;LAMB4;RELN;SPP1;SV2C;THBS4;TNC;TNN;TNR
KEGG	Opioids	hsa04216	Ferroptosis	40	-0.317283	-0.921931	0.582996	1	0.933229	3519	tags=20%, list=21%, signal=16%	0.2	0.21	0.16	9474/2181/2730/84557/23657/7018/1356/23305	NA	1356;2181;23305;23657;2730;7018;84557;9474	ENSG00000023909;ENSG00000047457;ENSG00000057663;ENSG00000091513;ENSG00000101460;ENSG00000123983;ENSG00000151012;ENSG00000164398	ACSL3;ACSL6;ATG5;CP;GCLM;MAP1LC3A;SLC7A11;TF
KEGG	Opioids	hsa04622	RIG-I-like receptor signaling pathway	54	-0.301163	-0.921774	0.616941	1	0.933229	4318	tags=30%, list=26%, signal=22%	0.3	0.26	0.22	4214/841/56832/5599/9474/10010/3576/1147/64343/29110/3593/8772/6300/7124/54941/3627	NA	10010;1147;29110;3576;3593;3627;4214;54941;5599;56832;6300;64343;7124;7124;7124;7124;7124;7124;7124;7124;841;8772;9474	ENSG00000057663;ENSG00000064012;ENSG00000095015;ENSG00000101695;ENSG00000107643;ENSG00000113302;ENSG00000136560;ENSG00000147896;ENSG00000163512;ENSG00000168040;ENSG00000169245;ENSG00000169429;ENSG00000183735;ENSG00000188130;ENSG00000204490;ENSG00000206439;ENSG00000213341;ENSG00000223952;ENSG00000228321;ENSG00000228849;ENSG00000228978;ENSG00000230108;ENSG00000232810	ATG5;AZI2;CASP8;CHUK;CXCL10;CXCL8;FADD;IFNK;IL12B;MAP3K1;MAPK12;MAPK8;RNF125;TANK;TBK1;TNF;TNF;TNF;TNF;TNF;TNF;TNF;TNF
KEGG	Opioids	hsa04910	Insulin signaling pathway	129	0.214752	0.921189	0.669643	1	0.933229	4094	tags=33%, list=24%, signal=25%	0.33	0.24	0.25	5834/10891/8660/79660/3667/8835/5260/5565/9021/80201/5792/1398/208/3991/57521/2645/3632/207/3265/3636/32/5894/9322/1978/5293/7249/6464/25759/163688/5170/2194/369/5590/23265/5836/5602/2889/5605/10211/5255/7248/1399/5576	NA	10211;10211;10211;10211;10211;10211;10211;10211;10891;1398;1399;163688;1978;207;208;2194;23265;25759;2645;2889;32;3265;3265;3632;3636;3667;369;3991;5170;5255;5260;5293;5565;5576;5590;5602;5605;57521;5792;5834;5836;5894;6464;7248;7249;79660;79660;80201;8660;8835;9021;9322	ENSG00000067177;ENSG00000067606;ENSG00000068383;ENSG00000076555;ENSG00000078061;ENSG00000079435;ENSG00000099942;ENSG00000100504;ENSG00000100994;ENSG00000103197;ENSG00000105221;ENSG00000106633;ENSG00000107263;ENSG00000109339;ENSG00000109819;ENSG00000114302;ENSG00000120833;ENSG00000125733;ENSG00000126934;ENSG00000129946;ENSG00000131791;ENSG00000132155;ENSG00000137312;ENSG00000140992;ENSG00000141564…	ACACB;AKT1;AKT2;ARAF;CALML6;CRK;CRKL;EIF4EBP1;EXOC7;FASN;FLOT1;FLOT1;FLOT1;FLOT1;FLOT1;FLOT1;FLOT1;FLOT1;GCK;HKDC1;HRAS;HRAS;INPP5A;INPPL1;IRS1;IRS2;LIPE;MAP2K2;MAPK10;PDPK1;PHKA1;PHKG1;PIK3CD;PPARGC1A;PPP1R3B;PPP1R3B;PRKAB2;PRKAR2A;PRKCZ;PTPRF;PYGB;PYGL;RAF1;RAPGEF1;RPTOR;SHC1;SHC2;SOCS2;SOCS3;TRIP10;TSC1;TSC2
KEGG	Opioids	hsa00790	Folate biosynthesis	25	-0.346008	-0.919711	0.593705	1	0.933229	3240	tags=40%, list=19%, signal=32%	0.4	0.19	0.32	8836/249/251/8644/4338/5805/57016/7166/121278/248	NA	121278;248;249;251;4338;57016;5805;7166;8644;8836	ENSG00000129167;ENSG00000137563;ENSG00000139287;ENSG00000150787;ENSG00000162551;ENSG00000163286;ENSG00000163295;ENSG00000164172;ENSG00000196139;ENSG00000198074	AKR1B10;AKR1C3;ALPG;ALPI;ALPL;GGH;MOCS2;PTS;TPH1;TPH2
KEGG	Opioids	hsa04971	Gastric acid secretion	70	-0.288777	-0.918698	0.614734	1	0.933229	2056	tags=19%, list=12%, signal=16%	0.19	0.12	0.16	54207/5567/115111/3776/114/6752/1080/496/495/389015/478/480/9992	NA	1080;114;115111;3776;389015;478;480;495;496;496;54207;5567;6752;9992	ENSG00000001626;ENSG00000082482;ENSG00000100433;ENSG00000105409;ENSG00000105675;ENSG00000132681;ENSG00000142875;ENSG00000147606;ENSG00000155897;ENSG00000159197;ENSG00000180251;ENSG00000180616;ENSG00000186009;ENSG00000288359	ADCY8;ATP1A3;ATP1A4;ATP4A;ATP4B;ATP4B;CFTR;KCNE2;KCNK10;KCNK2;PRKACB;SLC26A7;SLC9A4;SSTR2
KEGG	Opioids	hsa00410	beta-Alanine metabolism	31	-0.331981	-0.91677	0.578723	1	0.933229	5493	tags=55%, list=33%, signal=37%	0.55	0.33	0.37	222/1806/51733/501/26275/1892/217/18/224/51/4329/1962/219/23417/2572/84735/339896	NA	18;1806;1892;1962;217;219;222;224;23417;2572;26275;339896;4329;501;51;51733;84735	ENSG00000072210;ENSG00000100024;ENSG00000103150;ENSG00000111275;ENSG00000113790;ENSG00000119711;ENSG00000127884;ENSG00000132746;ENSG00000136750;ENSG00000137124;ENSG00000144644;ENSG00000150656;ENSG00000161533;ENSG00000164904;ENSG00000183044;ENSG00000188641;ENSG00000198130	ABAT;ACOX1;ALDH1B1;ALDH2;ALDH3A2;ALDH3B2;ALDH6A1;ALDH7A1;CNDP1;DPYD;ECHS1;EHHADH;GAD2;GADL1;HIBCH;MLYCD;UPB1
KEGG	Opioids	hsa04668	TNF signaling pathway	109	0.215994	0.916059	0.658915	1	0.933229	2842	tags=20%, list=17%, signal=17%	0.2	0.17	0.17	90993/2353/6372/4318/6364/6347/3976/7185/6401/5600/9021/2920/208/3726/468/207/4323/7188/5293/7424/2277/10454	NA	10454;207;208;2277;2353;2920;3726;3976;4318;4323;468;5293;5600;6347;6364;6372;6401;7185;7188;7424;9021;90993	ENSG00000007908;ENSG00000056558;ENSG00000081041;ENSG00000082512;ENSG00000100324;ENSG00000100985;ENSG00000105221;ENSG00000108691;ENSG00000115009;ENSG00000124875;ENSG00000128272;ENSG00000128342;ENSG00000142208;ENSG00000150630;ENSG00000157227;ENSG00000157613;ENSG00000165197;ENSG00000170345;ENSG00000171223;ENSG00000171608;ENSG00000184557;ENSG00000185386	AKT1;AKT2;ATF4;CCL2;CCL20;CREB3L1;CXCL2;CXCL6;FOS;JUNB;LIF;MAPK11;MMP14;MMP9;PIK3CD;SELE;SOCS3;TAB1;TRAF1;TRAF5;VEGFC;VEGFD
KEGG	Opioids	hsa04930	Type II diabetes mellitus	43	-0.309434	-0.913351	0.596538	1	0.933229	2645	tags=16%, list=16%, signal=14%	0.16	0.16	0.14	6514/8503/3099/7124/6517/8471/9370	NA	3099;6514;6517;6517;7124;7124;7124;7124;7124;7124;7124;7124;8471;8503;9370	ENSG00000117461;ENSG00000133124;ENSG00000159399;ENSG00000163581;ENSG00000181092;ENSG00000181856;ENSG00000204490;ENSG00000206439;ENSG00000223952;ENSG00000228321;ENSG00000228849;ENSG00000228978;ENSG00000230108;ENSG00000232810;ENSG00000288174	ADIPOQ;HK2;IRS4;PIK3R3;SLC2A2;SLC2A4;SLC2A4;TNF;TNF;TNF;TNF;TNF;TNF;TNF;TNF
KEGG	Opioids	hsa04217	Necroptosis	133	-0.263117	-0.909768	0.645949	1	0.933229	4400	tags=24%, list=26%, signal=18%	0.24	0.26	0.18	3717/114548/3015/3459/841/7098/3012/25978/5599/5610/3454/834/637/2752/6772/5481/11035/8772/8335/8969/8331/8743/5321/7124/723790/81030/3553/3458/6775/90865/3552/283748	NA	11035;11035;114548;25978;2752;283748;3012;3015;3454;3458;3459;3552;3553;3717;5321;5481;5599;5610;637;6772;6775;7098;7124;7124;7124;7124;7124;7124;7124;7124;723790;81030;8331;8335;834;841;8743;8772;8969;90865	ENSG00000015475;ENSG00000027697;ENSG00000055332;ENSG00000064012;ENSG00000083937;ENSG00000096968;ENSG00000107643;ENSG00000111537;ENSG00000115008;ENSG00000115415;ENSG00000116711;ENSG00000121858;ENSG00000124256;ENSG00000125538;ENSG00000129465;ENSG00000135821;ENSG00000137033;ENSG00000137752;ENSG00000138378;ENSG00000142166;ENSG00000159337;ENSG00000162711;ENSG00000164032;ENSG00000164342;ENSG00000168040…	BID;CASP1;CASP8;CHMP2B;EIF2AK2;FADD;GLUL;H2AC11;H2AC14;H2AC19;H2AC4;H2AC8;H2AZ1;IFNAR1;IFNG;IFNGR1;IL1A;IL1B;IL33;JAK2;MAPK8;NLRP3;PLA2G4A;PLA2G4D;PPID;RIPK3;RIPK3;STAT1;STAT4;TLR3;TNF;TNF;TNF;TNF;TNF;TNF;TNF;TNF;TNFSF10;ZBP1
KEGG	Opioids	hsa04064	NF-kappa B signaling pathway	101	0.220526	0.905072	0.731884	1	0.933229	808	tags=10%, list=5%, signal=9%	0.1	0.05	0.09	6357/10912/84433/4616/3554/388372/9560/7185/79092/115650	NA	10912;115650;3554;388372;388372;4616;6357;7185;79092;84433;9560;9560;9560;9560	ENSG00000056558;ENSG00000099860;ENSG00000115594;ENSG00000130222;ENSG00000141527;ENSG00000159958;ENSG00000181374;ENSG00000198286;ENSG00000275313;ENSG00000275313;ENSG00000276070;ENSG00000276070;ENSG00000276125;ENSG00000282604	CARD11;CARD14;CCL13;CCL4L1;CCL4L1;CCL4L2;CCL4L2;CCL4L2;CCL4L2;GADD45B;GADD45G;IL1R1;TNFRSF13C;TRAF1
KEGG	Opioids	hsa05210	Colorectal cancer	85	0.220616	0.89196	0.703226	1	0.933229	4012	tags=32%, list=24%, signal=24%	0.32	0.24	0.24	10912/578/2353/4616/5881/7040/27113/6932/10297/208/4088/207/54205/3265/5894/5293/1643/387/1956/369/8312/5602/596/4609/83439/5605/1026	NA	1026;10297;10912;1643;1956;207;208;2353;27113;3265;3265;369;387;4088;4609;4616;5293;54205;5602;5605;578;5881;5894;596;6932;7040;8312;83439	ENSG00000030110;ENSG00000067560;ENSG00000078061;ENSG00000081059;ENSG00000099860;ENSG00000103126;ENSG00000105221;ENSG00000105327;ENSG00000105329;ENSG00000109339;ENSG00000115266;ENSG00000124762;ENSG00000126934;ENSG00000130222;ENSG00000132155;ENSG00000134574;ENSG00000136997;ENSG00000142208;ENSG00000146648;ENSG00000152284;ENSG00000166949;ENSG00000169750;ENSG00000170345;ENSG00000171608;ENSG00000171791…	AKT1;AKT2;APC2;ARAF;AXIN1;BAK1;BBC3;BCL2;CDKN1A;CYCS;DDB2;EGFR;FOS;GADD45B;GADD45G;HRAS;HRAS;MAP2K2;MAPK10;MYC;PIK3CD;RAC3;RAF1;RHOA;SMAD3;TCF7;TCF7L1;TGFB1
KEGG	Opioids	hsa00100	Steroid biosynthesis	20	-0.347617	-0.891564	0.606936	1	0.933229	4183	tags=40%, list=25%, signal=30%	0.4	0.25	0.3	1594/4047/8435/6307/6713/3930/1595/1591	NA	1591;1594;1595;3930;4047;4047;6307;6713;8435	ENSG00000001630;ENSG00000019186;ENSG00000052802;ENSG00000104549;ENSG00000111012;ENSG00000143815;ENSG00000160285;ENSG00000167780;ENSG00000281289	CYP24A1;CYP27B1;CYP51A1;LBR;LSS;LSS;MSMO1;SOAT2;SQLE
KEGG	Opioids	hsa04218	Cellular senescence	148	-0.255151	-0.890921	0.694013	1	0.933229	3641	tags=21%, list=22%, signal=17%	0.21	0.22	0.17	595/1871/23411/10758/896/3576/3107/9133/4683/90550/5481/1875/5534/4361/8503/890/3805/6300/11200/3106/144715/5608/1111/9134/983/91750/3135/286826/1870/3569/3552	NA	10758;1111;11200;144715;1870;1870;1871;1875;23411;286826;3106;3106;3106;3106;3106;3106;3107;3107;3107;3107;3107;3107;3107;3135;3135;3135;3135;3135;3135;3135;3135;3552;3569;3576;3805;3805;3805;3805;3805;3805;3805;3805;3805;3805;3805;3805;3805;3805;3805;3805;3805;3805;3805;3805;3805;3805;3805;3805;3805;3805;3805;3805;3805;3805;3805;3805;3805;3805;3805;3805;3805;3805;3805;3805;3805;4361;4683;5481;55…	ENSG00000007968;ENSG00000020922;ENSG00000056972;ENSG00000096717;ENSG00000104320;ENSG00000108984;ENSG00000110092;ENSG00000112242;ENSG00000112576;ENSG00000115008;ENSG00000117461;ENSG00000133740;ENSG00000136244;ENSG00000145386;ENSG00000149554;ENSG00000151164;ENSG00000156026;ENSG00000157456;ENSG00000169429;ENSG00000170312;ENSG00000171497;ENSG00000175305;ENSG00000183765;ENSG00000183814;ENSG00000188130…	CCNA2;CCNB2;CCND1;CCND3;CCNE2;CDK1;CHEK1;CHEK2;CXCL8;E2F2;E2F2;E2F3;E2F5;HLA-B;HLA-B;HLA-B;HLA-B;HLA-B;HLA-B;HLA-C;HLA-C;HLA-C;HLA-C;HLA-C;HLA-C;HLA-C;HLA-G;HLA-G;HLA-G;HLA-G;HLA-G;HLA-G;HLA-G;HLA-G;IL1A;IL6;KIR2DL4;KIR2DL4;KIR2DL4;KIR2DL4;KIR2DL4;KIR2DL4;KIR2DL4;KIR2DL4;KIR2DL4;KIR2DL4;KIR2DL4;KIR2DL4;KIR2DL4;KIR2DL4;KIR2DL4;KIR2DL4;KIR2DL4;KIR2DL4;KIR2DL4;KIR2DL4;KIR2DL4;KIR2DL4;KIR2DL4;KIR2DL4…
KEGG	Opioids	hsa05219	Bladder cancer	41	0.252042	0.890019	0.673077	1	0.933229	4531	tags=44%, list=27%, signal=32%	0.44	0.27	0.32	4318/7380/7057/3265/2261/5894/999/1839/1029/6714/1019/1956/369/4609/5605/1026/2064/1612	NA	1019;1026;1029;1612;1839;1956;2064;2261;3265;3265;369;4318;4609;5605;5894;6714;7057;7380;999	ENSG00000039068;ENSG00000068078;ENSG00000078061;ENSG00000100373;ENSG00000100985;ENSG00000113070;ENSG00000124762;ENSG00000126934;ENSG00000132155;ENSG00000135446;ENSG00000136997;ENSG00000137801;ENSG00000141736;ENSG00000146648;ENSG00000147889;ENSG00000174775;ENSG00000196730;ENSG00000197122;ENSG00000276536	ARAF;CDH1;CDK4;CDKN1A;CDKN2A;DAPK1;EGFR;ERBB2;FGFR3;HBEGF;HRAS;HRAS;MAP2K2;MMP9;MYC;RAF1;SRC;THBS1;UPK3A
KEGG	Opioids	hsa05230	Central carbon metabolism in cancer	67	0.230109	0.889543	0.707182	1	0.933229	2849	tags=25%, list=17%, signal=21%	0.25	0.17	0.21	3815/2263/5160/27165/5213/5224/80201/3418/3091/208/2645/207/3265/2261/5894/5293/2744	NA	207;208;2261;2263;2645;27165;2744;3091;3265;3265;3418;3815;5160;5213;5224;5293;5894;80201	ENSG00000066468;ENSG00000068078;ENSG00000100644;ENSG00000105221;ENSG00000106633;ENSG00000115419;ENSG00000131828;ENSG00000132155;ENSG00000135423;ENSG00000142208;ENSG00000152556;ENSG00000156510;ENSG00000157404;ENSG00000164708;ENSG00000171608;ENSG00000174775;ENSG00000182054;ENSG00000276536	AKT1;AKT2;FGFR2;FGFR3;GCK;GLS;GLS2;HIF1A;HKDC1;HRAS;HRAS;IDH2;KIT;PDHA1;PFKM;PGAM2;PIK3CD;RAF1
KEGG	Opioids	hsa05205	Proteoglycans in cancer	189	0.194345	0.889119	0.8625	1	0.933229	3372	tags=23%, list=20%, signal=19%	0.23	0.2	0.19	815/7475/4318/7448/54361/7483/3690/1634/6382/2317/4060/5578/816/3710/7040/6608/27250/2335/5600/7057/1975/2817/3091/208/207/5329/3265/2535/6385/5894/71/5293/2316/5727/5829/1839/6237/6714/5335/387/5170/7410/1956/369	NA	1634;1839;1956;1975;207;208;2316;2317;2335;2535;27250;2817;3091;3265;3265;369;3690;3710;387;4060;4318;5170;5293;5329;5335;54361;5578;5600;5727;5829;5894;6237;6382;6385;6608;6714;7040;7057;71;7410;7448;7475;7483;815;816	ENSG00000011422;ENSG00000011465;ENSG00000058404;ENSG00000063046;ENSG00000063660;ENSG00000067560;ENSG00000070808;ENSG00000078061;ENSG00000089159;ENSG00000096433;ENSG00000100644;ENSG00000100985;ENSG00000105221;ENSG00000105329;ENSG00000109072;ENSG00000113070;ENSG00000115414;ENSG00000115596;ENSG00000115884;ENSG00000124145;ENSG00000124181;ENSG00000126458;ENSG00000128602;ENSG00000132155;ENSG00000136068…	ACTG1;AKT1;AKT2;ARAF;CAMK2A;CAMK2B;DCN;EGFR;EIF4B;FLNA;FLNB;FN1;FZD2;GPC1;HBEGF;HIF1A;HRAS;HRAS;ITGB3;ITPR3;LUM;MAPK11;MMP9;PDCD4;PDPK1;PIK3CD;PLAUR;PLCG1;PRKCA;PTCH1;PXN;RAF1;RHOA;RRAS;SDC1;SDC4;SMO;SRC;TGFB1;THBS1;VAV2;VTN;WNT4;WNT6;WNT9A
KEGG	Opioids	hsa00531	Glycosaminoglycan degradation	18	-0.354738	-0.886644	0.606149	1	0.933229	1746	tags=17%, list=10%, signal=15%	0.17	0.1	0.15	10855/60495/23553	NA	10855;23553;60495	ENSG00000106302;ENSG00000172987;ENSG00000173083	HPSE;HPSE2;HYAL4
KEGG	Opioids	hsa05020	Prion disease	260	-0.242751	-0.886531	0.764398	1	0.933229	2629	tags=15%, list=16%, signal=13%	0.15	0.16	0.13	3800/5534/10213/8503/4684/4718/6300/572/5567/1460/6263/100506742/732/727/7124/4685/4508/4512/3553/4514/5683/4539/731/4535/735/4538/143471/4513/4509/4536/4519/4540/3569/4541/4537/1339/79861/3552	NA	100506742;10213;1339;143471;1460;1460;1460;1460;1460;1460;1460;3552;3553;3569;3800;3800;4508;4509;4512;4513;4514;4519;4535;4536;4537;4538;4539;4540;4541;4684;4685;4718;5534;5567;5683;572;6263;6300;7124;7124;7124;7124;7124;7124;7124;7124;727;731;732;735;79861;8503	ENSG00000002330;ENSG00000021852;ENSG00000106588;ENSG00000106804;ENSG00000113600;ENSG00000115008;ENSG00000115233;ENSG00000117461;ENSG00000125538;ENSG00000136244;ENSG00000142875;ENSG00000149294;ENSG00000151366;ENSG00000154611;ENSG00000154654;ENSG00000156885;ENSG00000157131;ENSG00000168280;ENSG00000178462;ENSG00000188130;ENSG00000198695;ENSG00000198712;ENSG00000198727;ENSG00000198763;ENSG00000198786…	ATP6;ATP8;BAD;C5;C8A;C8B;C9;CASP12;COX1;COX2;COX3;COX6A2;CSNK2B;CSNK2B;CSNK2B;CSNK2B;CSNK2B;CSNK2B;CSNK2B;CYTB;IL1A;IL1B;IL6;KIF5C;KIF5C;MAPK12;NCAM1;NCAM2;ND1;ND2;ND3;ND4;ND4L;ND5;ND6;NDUFC2;PIK3R3;PPP3R1;PRKACB;PSMA2;PSMA8;PSMD14;RYR3;TNF;TNF;TNF;TNF;TNF;TNF;TNF;TNF;TUBAL3
KEGG	Opioids	hsa03015	mRNA surveillance pathway	90	0.218783	0.883717	0.804054	1	0.933229	4049	tags=28%, list=24%, signal=21%	0.28	0.24	0.21	140886/56000/26528/22916/7919/100529063/23435/22985/5411/10898/2521/8189/392517/10482/5042/23708/23293/8106/5976/132430/29894/10189/5518/80336/23381	NA	100529063;10189;10482;10898;132430;140886;22916;22985;23293;23381;23435;23708;2521;26528;29894;29894;392517;5042;5411;5518;56000;5976;7919;7919;7919;7919;7919;7919;7919;7919;80336;8106;8189	ENSG00000005007;ENSG00000070366;ENSG00000071626;ENSG00000071894;ENSG00000089280;ENSG00000100813;ENSG00000100836;ENSG00000100941;ENSG00000101104;ENSG00000105568;ENSG00000114503;ENSG00000120948;ENSG00000125755;ENSG00000147206;ENSG00000151846;ENSG00000160917;ENSG00000162231;ENSG00000170935;ENSG00000174740;ENSG00000183684;ENSG00000189369;ENSG00000198563;ENSG00000198952;ENSG00000215425;ENSG00000225073…	ACIN1;ALYREF;BCL2L2-PABPN1;CPSF1;CPSF1;CPSF4;DAZAP1;DDX39B;DDX39B;DDX39B;DDX39B;DDX39B;DDX39B;DDX39B;DDX39B;FUS;GSPT2;NCBP2;NCBP2L;NXF1;NXF3;PABPC1L;PABPC3;PABPC4L;PABPC5;PABPN1;PNN;PPP2R1A;SMG5;SMG6;SYMPK;TARDBP;UPF1
KEGG	Opioids	hsa01524	Platinum drug resistance	68	-0.277892	-0.88117	0.684466	1	0.933229	5134	tags=38%, list=31%, signal=27%	0.38	0.31	0.27	9446/317/842/4258/1317/2944/10000/538/4257/4292/841/1244/2938/119391/637/4437/7153/4436/672/8503/8772/572/2949/332/653689/5366	NA	10000;10000;119391;1244;1317;2938;2944;2949;317;332;4257;4258;4292;4436;4437;5366;538;572;637;653689;653689;672;7153;841;842;8503;8772;9446	ENSG00000002330;ENSG00000008394;ENSG00000012048;ENSG00000015475;ENSG00000023839;ENSG00000064012;ENSG00000065621;ENSG00000076242;ENSG00000085871;ENSG00000089685;ENSG00000095002;ENSG00000113318;ENSG00000117020;ENSG00000117461;ENSG00000120868;ENSG00000131747;ENSG00000132906;ENSG00000133433;ENSG00000134184;ENSG00000134201;ENSG00000136868;ENSG00000141682;ENSG00000148834;ENSG00000165240;ENSG00000168040…	ABCC2;AKT3;AKT3;APAF1;ATP7A;BAD;BID;BIRC5;BRCA1;CASP8;CASP9;FADD;GSTA1;GSTM1;GSTM5;GSTO1;GSTO2;GSTT2B;GSTT2B;MGST1;MGST2;MLH1;MSH2;MSH3;PIK3R3;PMAIP1;SLC31A1;TOP2A
KEGG	Opioids	hsa00071	Fatty acid degradation	42	-0.299873	-0.877634	0.670285	1	0.933229	4493	tags=48%, list=27%, signal=35%	0.48	0.27	0.35	51703/1376/34/501/1892/217/113612/2182/127/33/224/51/2181/1962/39/219/126/130/1375/23305	NA	113612;126;127;130;1375;1376;1892;1962;217;2181;2182;219;224;23305;33;34;39;501;51;51703	ENSG00000068366;ENSG00000072210;ENSG00000111275;ENSG00000113790;ENSG00000115361;ENSG00000117054;ENSG00000120437;ENSG00000123983;ENSG00000127884;ENSG00000137124;ENSG00000155016;ENSG00000157184;ENSG00000161533;ENSG00000164398;ENSG00000164904;ENSG00000172955;ENSG00000197142;ENSG00000198099;ENSG00000205560;ENSG00000248144	ACADL;ACADM;ACAT2;ACOX1;ACSL3;ACSL4;ACSL5;ACSL6;ADH1C;ADH4;ADH6;ALDH1B1;ALDH2;ALDH3A2;ALDH7A1;CPT1B;CPT2;CYP2U1;ECHS1;EHHADH
KEGG	Opioids	hsa05414	Dilated cardiomyopathy	87	0.216136	0.875997	0.801325	1	0.933229	2702	tags=21%, list=16%, signal=17%	0.21	0.16	0.17	7134/153/27091/107/3690/3691/778/1674/7040/183/4000/22801/113/6444/784/6546/71/7139	NA	107;113;153;1674;183;22801;27091;3690;3691;4000;6444;6546;7040;71;7134;7139;778;784	ENSG00000043591;ENSG00000075429;ENSG00000102001;ENSG00000105329;ENSG00000114854;ENSG00000118194;ENSG00000121281;ENSG00000132470;ENSG00000135744;ENSG00000137809;ENSG00000160789;ENSG00000164742;ENSG00000167535;ENSG00000170624;ENSG00000175084;ENSG00000183023;ENSG00000184009;ENSG00000259207	ACTG1;ADCY1;ADCY7;ADRB1;AGT;CACNA1F;CACNB3;CACNG5;DES;ITGA11;ITGB3;ITGB4;LMNA;SGCD;SLC8A1;TGFB1;TNNC1;TNNT2
KEGG	Opioids	hsa04070	Phosphatidylinositol signaling system	93	0.214306	0.875733	0.767123	1	0.933229	3817	tags=30%, list=23%, signal=23%	0.3	0.23	0.23	139189/3705/55613/5578/3710/5331/55361/3707/9807/8760/8527/3613/3632/8525/3636/90809/5293/8897/5335/1609/163688/23396/8871/5330/9677/5333/22908/8394	NA	139189;1609;163688;22908;23396;3613;3632;3636;3705;3705;3707;3710;5293;5330;5331;5333;5335;55361;55613;5578;8394;8525;8527;8527;8760;8871;8897;90809;9677;9807	ENSG00000068383;ENSG00000077044;ENSG00000078269;ENSG00000096433;ENSG00000100330;ENSG00000100605;ENSG00000101290;ENSG00000102043;ENSG00000124181;ENSG00000137841;ENSG00000141401;ENSG00000143398;ENSG00000143772;ENSG00000145214;ENSG00000149091;ENSG00000149782;ENSG00000154229;ENSG00000155252;ENSG00000165458;ENSG00000165782;ENSG00000168781;ENSG00000169885;ENSG00000171608;ENSG00000176095;ENSG00000186111…	CALML6;CDS2;DGKD;DGKD;DGKK;DGKQ;DGKZ;IMPA2;INPP5A;INPPL1;IP6K1;ITPK1;ITPK1;ITPKB;ITPR3;MTMR3;MTMR8;PI4K2A;PIK3CD;PIP4P1;PIP5K1A;PIP5K1C;PLCB2;PLCB3;PLCD1;PLCG1;PPIP5K1;PRKCA;SACM1L;SYNJ2
KEGG	Opioids	hsa00601	Glycosphingolipid biosynthesis - lacto and neolacto series	25	-0.329439	-0.87567	0.656652	1	0.933229	2364	tags=20%, list=14%, signal=17%	0.2	0.14	0.17	8706/6489/6487/8708/10690	NA	10690;6487;6489;8706;8708	ENSG00000111728;ENSG00000126091;ENSG00000169255;ENSG00000172318;ENSG00000172461	B3GALNT1;B3GALT1;FUT9;ST3GAL3;ST8SIA1
KEGG	Opioids	hsa04720	Long-term potentiation	62	0.229416	0.869041	0.778351	1	0.933229	1491	tags=16%, list=9%, signal=15%	0.16	0.09	0.15	815/2903/107/2905/2904/5578/816/3710/5331/2911	NA	107;2903;2904;2905;2911;3710;5331;5578;815;816	ENSG00000058404;ENSG00000070808;ENSG00000096433;ENSG00000149782;ENSG00000152822;ENSG00000154229;ENSG00000161509;ENSG00000164742;ENSG00000183454;ENSG00000273079	ADCY1;CAMK2A;CAMK2B;GRIN2A;GRIN2B;GRIN2C;GRM1;ITPR3;PLCB3;PRKCA
KEGG	Opioids	hsa04146	Peroxisome	81	-0.268128	-0.868232	0.714456	1	0.933229	6300	tags=49%, list=38%, signal=31%	0.49	0.38	0.31	5192/5827/7498/5828/283927/6342/8800/3417/84188/51703/51179/8443/3155/5189/8540/3295/26061/2182/10478/255027/51/92960/2181/8504/11001/1962/23417/5194/51555/5825/23600/225/51268/55711/1610/6648/5191/5193/54511/23305	NA	10478;11001;1610;1962;2181;2182;225;23305;23417;23600;255027;255027;255027;255027;26061;283927;3155;3295;3417;51;51179;51268;51555;51703;5189;5191;5192;5193;5194;54511;55711;5825;5827;5828;6342;6648;7498;84188;8443;8504;8540;8800;92960	ENSG00000018510;ENSG00000034693;ENSG00000064763;ENSG00000068366;ENSG00000100372;ENSG00000103150;ENSG00000104883;ENSG00000108733;ENSG00000110887;ENSG00000112096;ENSG00000112357;ENSG00000113790;ENSG00000114757;ENSG00000116171;ENSG00000116882;ENSG00000116906;ENSG00000117305;ENSG00000117528;ENSG00000123983;ENSG00000127980;ENSG00000131373;ENSG00000133835;ENSG00000138413;ENSG00000140284;ENSG00000140876…	ABCD2;ABCD3;ACOX1;ACSL3;ACSL4;ACSL5;ACSL6;AGPS;AMACR;DAO;EHHADH;FAR1;FAR2;GNPAT;HACL1;HAO2;HMGCL;HMGCLL1;HSD17B4;IDH1;MLYCD;MPV17L;MPV17L;MPV17L;MPV17L;NUDT7;PEX1;PEX10;PEX11A;PEX11G;PEX12;PEX13;PEX2;PEX3;PEX5L;PEX7;PIPOX;PXMP2;SCP2;SLC25A17;SLC27A2;SOD2;XDH
KEGG	Opioids	hsa05145	Toxoplasmosis	108	-0.25648	-0.866116	0.730286	1	0.933229	4678	tags=26%, list=28%, signal=19%	0.26	0.28	0.19	2773/3119/10000/3588/3717/3459/841/5599/8651/3113/1147/3949/6772/3593/51135/3586/240/6300/572/5608/3117/3118/7124/22798/3458/79444/23643/345611	NA	10000;10000;1147;22798;23643;240;240;2773;3113;3113;3113;3113;3113;3113;3113;3113;3117;3117;3117;3117;3117;3117;3117;3117;3117;3117;3117;3117;3117;3117;3118;3118;3118;3118;3118;3118;3118;3118;3119;3119;3119;3119;3119;3119;3119;345611;3458;3459;3586;3588;3593;3717;3949;51135;5599;5608;572;6300;6772;7124;7124;7124;7124;7124;7124;7124;7124;79444;841;8651	ENSG00000002330;ENSG00000012779;ENSG00000027697;ENSG00000064012;ENSG00000065135;ENSG00000091128;ENSG00000096968;ENSG00000101197;ENSG00000107643;ENSG00000108984;ENSG00000111537;ENSG00000113302;ENSG00000115415;ENSG00000117020;ENSG00000130164;ENSG00000136634;ENSG00000154589;ENSG00000168384;ENSG00000179344;ENSG00000185338;ENSG00000188130;ENSG00000196735;ENSG00000198001;ENSG00000204490;ENSG00000206237…	AKT3;AKT3;ALOX5;ALOX5;BAD;BIRC7;CASP8;CHUK;GNAI3;HLA-DPA1;HLA-DPA1;HLA-DPA1;HLA-DPA1;HLA-DPA1;HLA-DPA1;HLA-DPA1;HLA-DPA1;HLA-DQA1;HLA-DQA1;HLA-DQA1;HLA-DQA1;HLA-DQA1;HLA-DQA1;HLA-DQA1;HLA-DQA1;HLA-DQA1;HLA-DQA1;HLA-DQA1;HLA-DQA1;HLA-DQA1;HLA-DQA1;HLA-DQA2;HLA-DQA2;HLA-DQA2;HLA-DQA2;HLA-DQA2;HLA-DQA2;HLA-DQA2;HLA-DQA2;HLA-DQB1;HLA-DQB1;HLA-DQB1;HLA-DQB1;HLA-DQB1;HLA-DQB1;HLA-DQB1;IFNG;IFNGR1;IL10;…
KEGG	Opioids	hsa01040	Biosynthesis of unsaturated fatty acids	26	-0.323144	-0.863752	0.671408	1	0.933229	1802	tags=19%, list=11%, signal=17%	0.19	0.11	0.17	6319/9200/79071/54898/6785	NA	54898;6319;6785;79071;9200	ENSG00000099194;ENSG00000118402;ENSG00000165996;ENSG00000170522;ENSG00000197977	ELOVL2;ELOVL4;ELOVL6;HACD1;SCD
KEGG	Opioids	hsa03410	Base excision repair	33	-0.304993	-0.86186	0.673582	1	0.933229	4059	tags=30%, list=24%, signal=23%	0.3	0.24	0.23	8930/57804/5423/10714/54107/6996/4595/55247/4913/5427	NA	10714;4595;4913;54107;5423;5427;55247;57804;6996;8930	ENSG00000065057;ENSG00000070501;ENSG00000077514;ENSG00000100479;ENSG00000109674;ENSG00000129071;ENSG00000132781;ENSG00000139372;ENSG00000148229;ENSG00000175482	MBD4;MUTYH;NEIL3;NTHL1;POLB;POLD3;POLD4;POLE2;POLE3;TDG
KEGG	Opioids	hsa04012	ErbB signaling pathway	84	-0.263771	-0.856824	0.742551	1	0.933229	857	tags=14%, list=5%, signal=14%	0.14	0.05	0.14	5582/53358/6416/8503/4690/572/399694/685/106821730/56924/145957/2069	NA	106821730;145957;2069;399694;4690;53358;5582;56924;572;6416;685;8503	ENSG00000002330;ENSG00000065559;ENSG00000117461;ENSG00000124882;ENSG00000126583;ENSG00000137843;ENSG00000137843;ENSG00000148082;ENSG00000158092;ENSG00000169752;ENSG00000174808;ENSG00000185634	BAD;BTC;BUB1B-PAK6;EREG;MAP2K4;NCK1;NRG4;PAK6;PIK3R3;PRKCG;SHC3;SHC4
KEGG	Opioids	hsa00533	Glycosaminoglycan biosynthesis - keratan sulfate	13	0.323079	0.855832	0.680352	1	0.933229	4320	tags=46%, list=26%, signal=34%	0.46	0.26	0.34	93010/8534/8704/6483/10164/8703	NA	10164;6483;8534;8703;8704;93010	ENSG00000117411;ENSG00000140835;ENSG00000156966;ENSG00000157350;ENSG00000158850;ENSG00000175264	B3GNT7;B4GALT2;B4GALT3;CHST1;CHST4;ST3GAL2
KEGG	Opioids	hsa00910	Nitrogen metabolism	15	-0.353349	-0.848446	0.6727	1	0.933229	5194	tags=47%, list=31%, signal=32%	0.47	0.31	0.32	759/2746/1373/2752/762/761/765	NA	1373;2746;2752;759;761;762;765	ENSG00000021826;ENSG00000131686;ENSG00000133742;ENSG00000135821;ENSG00000148672;ENSG00000164879;ENSG00000167434	CA1;CA3;CA4;CA6;CPS1;GLUD1;GLUL
KEGG	Opioids	hsa00512	Mucin type O-glycan biosynthesis	34	0.248569	0.846458	0.752688	1	0.933229	3656	tags=38%, list=22%, signal=30%	0.38	0.22	0.3	8693/64409/27090/11226/55568/50614/442117/728819/2589/2590/168391/51809/6483	NA	11226;168391;2589;2590;27090;442117;50614;50614;51809;55568;64409;6483;728819;8693	ENSG00000106648;ENSG00000109586;ENSG00000136840;ENSG00000139629;ENSG00000141429;ENSG00000143641;ENSG00000157350;ENSG00000164574;ENSG00000174473;ENSG00000182870;ENSG00000185274;ENSG00000223658;ENSG00000257594;ENSG00000288490	C1GALT1C1L;GALNT1;GALNT10;GALNT17;GALNT2;GALNT4;GALNT6;GALNT7;GALNT9;GALNT9;GALNTL5;GALNTL6;ST3GAL2;ST6GALNAC4
KEGG	Opioids	hsa05134	Legionellosis	55	-0.274981	-0.846148	0.718593	1	0.933229	5155	tags=42%, list=31%, signal=29%	0.42	0.31	0.29	4615/317/842/10767/2919/929/664/9554/841/57396/718/840/3576/834/3606/1379/51128/3593/1378/7124/58484/3553/3569	NA	10767;1378;1379;2919;317;3553;3569;3576;3593;3606;4615;51128;57396;58484;664;7124;7124;7124;7124;7124;7124;7124;7124;718;834;840;841;842;929;9554	ENSG00000064012;ENSG00000091106;ENSG00000112339;ENSG00000113240;ENSG00000113302;ENSG00000120868;ENSG00000125538;ENSG00000125730;ENSG00000132906;ENSG00000136244;ENSG00000137752;ENSG00000150782;ENSG00000152700;ENSG00000163739;ENSG00000165806;ENSG00000169429;ENSG00000170458;ENSG00000172936;ENSG00000176171;ENSG00000197721;ENSG00000203710;ENSG00000204490;ENSG00000206439;ENSG00000223952;ENSG00000228321…	APAF1;BNIP3;C3;CASP1;CASP7;CASP8;CASP9;CD14;CLK4;CR1;CR1L;CXCL1;CXCL8;HBS1L;IL12B;IL18;IL1B;IL6;MYD88;NLRC4;SAR1B;SEC22B;TNF;TNF;TNF;TNF;TNF;TNF;TNF;TNF
KEGG	Opioids	hsa04659	Th17 cell differentiation	96	-0.254313	-0.844946	0.755245	1	0.933229	3337	tags=20%, list=20%, signal=16%	0.2	0.2	0.16	1147/916/6772/3556/6095/196/5534/6300/59067/3559/3117/3118/915/3553/3458/10148/3662/149233/3569	NA	10148;1147;149233;196;3117;3117;3117;3117;3117;3117;3117;3117;3117;3117;3117;3117;3117;3117;3118;3118;3118;3118;3118;3118;3118;3118;3458;3553;3556;3559;3569;3662;5534;59067;6095;6300;6772;915;916	ENSG00000069667;ENSG00000105246;ENSG00000106546;ENSG00000111537;ENSG00000115415;ENSG00000125538;ENSG00000134460;ENSG00000136244;ENSG00000137265;ENSG00000138684;ENSG00000162594;ENSG00000167286;ENSG00000188130;ENSG00000196083;ENSG00000196735;ENSG00000198851;ENSG00000206301;ENSG00000206301;ENSG00000206305;ENSG00000213341;ENSG00000221823;ENSG00000223793;ENSG00000223793;ENSG00000225103;ENSG00000225103…	AHR;CD3D;CD3E;CHUK;EBI3;HLA-DQA1;HLA-DQA1;HLA-DQA1;HLA-DQA1;HLA-DQA1;HLA-DQA1;HLA-DQA1;HLA-DQA1;HLA-DQA1;HLA-DQA1;HLA-DQA1;HLA-DQA1;HLA-DQA1;HLA-DQA1;HLA-DQA2;HLA-DQA2;HLA-DQA2;HLA-DQA2;HLA-DQA2;HLA-DQA2;HLA-DQA2;HLA-DQA2;IFNG;IL1B;IL1RAP;IL21;IL23R;IL2RA;IL6;IRF4;MAPK12;PPP3R1;RORA;STAT1
KEGG	Opioids	hsa05212	Pancreatic cancer	75	0.213448	0.844647	0.813559	1	0.933229	3665	tags=25%, list=22%, signal=20%	0.25	0.22	0.2	10912/578/4616/5881/7040/208/4088/207/5337/5894/5293/1643/10928/1029/1019/1956/369/5338/5602	NA	1019;1029;10912;10928;1643;1956;207;208;369;4088;4616;5293;5337;5338;5602;578;5881;5894;7040	ENSG00000017797;ENSG00000030110;ENSG00000075651;ENSG00000078061;ENSG00000099860;ENSG00000105221;ENSG00000105329;ENSG00000109339;ENSG00000129219;ENSG00000130222;ENSG00000132155;ENSG00000134574;ENSG00000135446;ENSG00000142208;ENSG00000146648;ENSG00000147889;ENSG00000166949;ENSG00000169750;ENSG00000171608	AKT1;AKT2;ARAF;BAK1;CDK4;CDKN2A;DDB2;EGFR;GADD45B;GADD45G;MAPK10;PIK3CD;PLD1;PLD2;RAC3;RAF1;RALBP1;SMAD3;TGFB1
KEGG	Opioids	hsa05222	Small cell lung cancer	90	0.209073	0.844496	0.858108	1	0.933229	4507	tags=33%, list=27%, signal=24%	0.33	0.27	0.24	10912/578/4616/7185/3912/3914/2335/3913/208/1285/207/54205/7188/7709/5293/1286/1643/1019/3915/596/4609/10319/1026/3918/5747/3908/1017/598/2272/6256	NA	1017;1019;1026;10319;10912;1285;1286;1643;207;208;2272;2335;3908;3912;3913;3914;3915;3918;4609;4616;5293;54205;5747;578;596;598;6256;7185;7188;7709	ENSG00000030110;ENSG00000050555;ENSG00000056558;ENSG00000058085;ENSG00000081052;ENSG00000082512;ENSG00000091136;ENSG00000099860;ENSG00000105221;ENSG00000115414;ENSG00000116809;ENSG00000123374;ENSG00000124762;ENSG00000130222;ENSG00000134574;ENSG00000135446;ENSG00000135862;ENSG00000136997;ENSG00000142208;ENSG00000169031;ENSG00000169398;ENSG00000171552;ENSG00000171608;ENSG00000171791;ENSG00000172037…	AKT1;AKT2;BAK1;BCL2;BCL2L1;CDK2;CDK4;CDKN1A;COL4A3;COL4A4;CYCS;DDB2;FHIT;FN1;GADD45B;GADD45G;LAMA2;LAMB1;LAMB2;LAMB3;LAMC1;LAMC2;LAMC3;MYC;PIK3CD;PTK2;RXRA;TRAF1;TRAF5;ZBTB17
KEGG	Opioids	hsa04710	Circadian rhythm	33	0.250359	0.841542	0.784946	1	0.933229	1147	tags=12%, list=7%, signal=11%	0.12	0.07	0.11	1454/6097/5565/4862	NA	1454;4862;5565;6097	ENSG00000131791;ENSG00000143365;ENSG00000170485;ENSG00000213923	CSNK1E;NPAS2;PRKAB2;RORC
KEGG	Opioids	hsa05224	Breast cancer	130	-0.244501	-0.841447	0.780269	1	0.933229	1668	tags=17%, list=10%, signal=15%	0.17	0.1	0.15	2252/2100/7976/53358/672/8822/8503/7473/51384/5241/23401/7479/399694/675/7471/1870/89780/2246/8600/7480/7481/8817	NA	1870;1870;2100;2246;2252;23401;399694;51384;5241;53358;672;675;7471;7473;7473;7473;7479;7480;7481;7976;8503;8600;8817;8822;89780	ENSG00000002745;ENSG00000007968;ENSG00000012048;ENSG00000075290;ENSG00000082175;ENSG00000085741;ENSG00000104290;ENSG00000108379;ENSG00000113578;ENSG00000117461;ENSG00000120659;ENSG00000125084;ENSG00000139618;ENSG00000140009;ENSG00000140285;ENSG00000148082;ENSG00000154342;ENSG00000156427;ENSG00000158815;ENSG00000169884;ENSG00000181274;ENSG00000185634;ENSG00000277626;ENSG00000277641;ENSG00000282899	BRCA1;BRCA2;E2F2;E2F2;ESR2;FGF1;FGF17;FGF18;FGF7;FRAT2;FZD3;PGR;PIK3R3;SHC3;SHC4;TNFSF11;WNT1;WNT10B;WNT11;WNT16;WNT3;WNT3;WNT3;WNT3A;WNT8B
KEGG	Opioids	hsa05022	Pathways of neurodegeneration - multiple diseases	448	-0.223492	-0.840752	0.875126	1	0.933229	2629	tags=14%, list=16%, signal=12%	0.14	0.16	0.12	3800/56171/5534/203228/10213/196385/8772/2893/4718/8701/5743/84557/55567/6300/7473/572/83544/1460/6263/493869/5608/9627/100506742/2915/50507/51384/127602/23401/1768/64446/1133/7124/4508/4512/3553/7479/4514/5630/1769/5683/627/4539/7471/4535/4538/143471/4513/7222/4509/4536/89780/4519/201625/4540/7480/3569/4541/4537/1339/2891/79861/7481/3552	NA	100506742;10213;1133;127602;1339;143471;1460;1460;1460;1460;1460;1460;1460;1768;1769;196385;196385;201625;203228;23401;2891;2893;2915;3552;3553;3569;3800;3800;4508;4509;4512;4513;4514;4519;4535;4536;4537;4538;4539;4540;4541;4718;493869;50507;51384;5534;55567;5608;56171;5630;5683;572;5743;6263;627;6300;64446;7124;7124;7124;7124;7124;7124;7124;7124;7222;7471;7473;7473;7473;7479;7480;7481;79861;8354…	ENSG00000002330;ENSG00000002745;ENSG00000064692;ENSG00000073756;ENSG00000075290;ENSG00000085741;ENSG00000086991;ENSG00000101460;ENSG00000105877;ENSG00000106588;ENSG00000108379;ENSG00000108984;ENSG00000115008;ENSG00000115233;ENSG00000115423;ENSG00000118997;ENSG00000119661;ENSG00000120251;ENSG00000124721;ENSG00000125084;ENSG00000125538;ENSG00000135406;ENSG00000136244;ENSG00000138741;ENSG00000147894…	ATP6;ATP8;BAD;BDNF;C9orf72;CASP12;CHRM5;COX1;COX2;COX3;COX6A2;CSNK2B;CSNK2B;CSNK2B;CSNK2B;CSNK2B;CSNK2B;CSNK2B;CYTB;DNAH10;DNAH10;DNAH11;DNAH12;DNAH14;DNAH3;DNAH6;DNAH7;DNAH8;DNAI2;DNAL1;FADD;FRAT2;GPX8;GRIA2;GRIA4;GRM5;IL1A;IL1B;IL6;KIF5C;KIF5C;MAP1LC3A;MAP2K6;MAPK12;ND1;ND2;ND3;ND4;ND4L;ND5;ND6;NDUFC2;NOX4;PPP3R1;PRPH;PSMA2;PSMA8;PSMD14;PTGS2;RYR3;SNCAIP;TNF;TNF;TNF;TNF;TNF;TNF;TNF;TNF;TRPC3;TU…
KEGG	Opioids	hsa04970	Salivary secretion	74	-0.264059	-0.840712	0.753341	1	0.933229	3542	tags=22%, list=21%, signal=17%	0.22	0.21	0.17	4842/154/4025/148/5592/5582/6558/5567/6263/114/5555/952/478/480/277/820	NA	114;148;154;277;4025;478;480;4842;5555;5555;5555;5567;5582;5592;6263;6558;820;952	ENSG00000004468;ENSG00000064651;ENSG00000089250;ENSG00000105409;ENSG00000120907;ENSG00000126583;ENSG00000132681;ENSG00000134551;ENSG00000142875;ENSG00000155897;ENSG00000164047;ENSG00000167419;ENSG00000169252;ENSG00000174876;ENSG00000185532;ENSG00000198838;ENSG00000272803;ENSG00000275679	ADCY8;ADRA1A;ADRB2;AMY1B;ATP1A3;ATP1A4;CAMP;CD38;LPO;NOS1;PRH2;PRH2;PRH2;PRKACB;PRKCG;PRKG1;RYR3;SLC12A2
KEGG	Opioids	hsa04014	Ras signaling pathway	204	-0.233672	-0.83849	0.830835	1	0.933229	3337	tags=19%, list=20%, signal=15%	0.19	0.2	0.15	1147/3479/59345/2788/2252/29110/5582/5900/7010/53358/1945/8822/8503/2785/572/5567/80310/54331/3082/284/3363/5321/5319/5320/50487/2322/2792/399694/627/391013/106821730/56924/10156/2246/2793/2790/8817/283748	NA	10156;106821730;1147;1945;2246;2252;2322;2785;2788;2790;2792;2793;283748;284;29110;3082;3363;3479;391013;399694;50487;5319;5320;5321;53358;54331;5567;5582;56924;572;5900;59345;627;7010;80310;8503;8817;8822	ENSG00000002330;ENSG00000017427;ENSG00000019991;ENSG00000100078;ENSG00000105808;ENSG00000113578;ENSG00000114450;ENSG00000116711;ENSG00000117461;ENSG00000120156;ENSG00000122025;ENSG00000126583;ENSG00000127928;ENSG00000137843;ENSG00000137843;ENSG00000140285;ENSG00000142875;ENSG00000148082;ENSG00000148680;ENSG00000154188;ENSG00000156427;ENSG00000158815;ENSG00000159337;ENSG00000160271;ENSG00000162188…	ANGPT1;BAD;BDNF;BUB1B-PAK6;CHUK;EFNA4;FGF1;FGF17;FGF18;FGF7;FLT3;GNB4;GNG10;GNG2;GNG3;GNG7;GNGT1;GNGT2;HGF;HTR7;IGF1;PAK6;PDGFD;PIK3R3;PLA2G1B;PLA2G2A;PLA2G2C;PLA2G3;PLA2G4A;PLA2G4D;PRKACB;PRKCG;RALGDS;RASA4;SHC3;SHC4;TBK1;TEK
KEGG	Opioids	hsa05226	Gastric cancer	129	-0.243326	-0.837638	0.8	1	0.933229	1668	tags=11%, list=10%, signal=10%	0.11	0.1	0.1	51384/3082/23401/9134/7479/399694/7471/1870/89780/2246/1496/7480/7481/8817	NA	1496;1870;1870;2246;23401;3082;399694;51384;7471;7479;7480;7481;8817;89780;9134	ENSG00000002745;ENSG00000007968;ENSG00000019991;ENSG00000066032;ENSG00000075290;ENSG00000085741;ENSG00000113578;ENSG00000125084;ENSG00000154342;ENSG00000156427;ENSG00000169884;ENSG00000175305;ENSG00000181274;ENSG00000185634;ENSG00000282899	CCNE2;CTNNA2;E2F2;E2F2;FGF1;FGF18;FRAT2;HGF;SHC4;WNT1;WNT10B;WNT11;WNT16;WNT3A;WNT8B
KEGG	Opioids	hsa04114	Oocyte meiosis	119	-0.242951	-0.829666	0.8125	1	0.933229	2241	tags=14%, list=13%, signal=12%	0.14	0.13	0.12	699/6300/5567/151648/27330/245711/5241/10393/27127/114/9134/6790/286151/983/89869/26271/387778	NA	10393;114;151648;245711;26271;27127;27330;286151;387778;5241;5567;6300;6790;699;89869;9134;983	ENSG00000072133;ENSG00000077935;ENSG00000082175;ENSG00000087586;ENSG00000112029;ENSG00000129810;ENSG00000139151;ENSG00000142875;ENSG00000155897;ENSG00000156509;ENSG00000163806;ENSG00000164162;ENSG00000169679;ENSG00000170312;ENSG00000175305;ENSG00000188130;ENSG00000204710	ADCY8;ANAPC10;AURKA;BUB1;CCNE2;CDK1;FBXO43;FBXO5;MAPK12;PGR;PLCZ1;PRKACB;RPS6KA6;SGO1;SMC1B;SPDYA;SPDYC
KEGG	Opioids	hsa04933	AGE-RAGE signaling pathway in diabetic complications	99	0.202926	0.829224	0.879433	1	0.933229	3762	tags=30%, list=22%, signal=24%	0.3	0.22	0.24	1958/5292/6347/5054/6401/5578/7040/183/2335/5600/5331/7056/208/4088/1285/207/3265/5293/1286/7424/2277/5335/1019/5590/2152/5330/5602/596/5603/5333	NA	1019;1285;1286;183;1958;207;208;2152;2277;2335;3265;3265;4088;5054;5292;5293;5330;5331;5333;5335;5578;5590;5600;5602;5603;596;6347;6401;7040;7056;7424	ENSG00000007908;ENSG00000067606;ENSG00000081052;ENSG00000105221;ENSG00000105329;ENSG00000106366;ENSG00000108691;ENSG00000109339;ENSG00000115414;ENSG00000117525;ENSG00000120738;ENSG00000124181;ENSG00000135446;ENSG00000135744;ENSG00000137193;ENSG00000137841;ENSG00000142208;ENSG00000149782;ENSG00000150630;ENSG00000154229;ENSG00000156711;ENSG00000165197;ENSG00000166949;ENSG00000169031;ENSG00000171608…	AGT;AKT1;AKT2;BCL2;CCL2;CDK4;COL4A3;COL4A4;EGR1;F3;FN1;HRAS;HRAS;MAPK10;MAPK11;MAPK13;PIK3CD;PIM1;PLCB2;PLCB3;PLCD1;PLCG1;PRKCA;PRKCZ;SELE;SERPINE1;SMAD3;TGFB1;THBD;VEGFC;VEGFD
KEGG	Opioids	hsa04913	Ovarian steroidogenesis	45	-0.277236	-0.828201	0.755208	1	0.933229	3291	tags=29%, list=20%, signal=23%	0.29	0.2	0.23	3479/3949/8644/240/5743/5567/3284/1545/5321/114/1588/2492/283748	NA	114;1545;1588;240;240;2492;283748;3284;3479;3949;5321;5567;5743;8644	ENSG00000012779;ENSG00000017427;ENSG00000073756;ENSG00000116711;ENSG00000130164;ENSG00000137869;ENSG00000138061;ENSG00000142875;ENSG00000155897;ENSG00000159337;ENSG00000170820;ENSG00000196139;ENSG00000203859;ENSG00000275565	ADCY8;AKR1C3;ALOX5;ALOX5;CYP19A1;CYP1B1;FSHR;HSD3B2;IGF1;LDLR;PLA2G4A;PLA2G4D;PRKACB;PTGS2
KEGG	Opioids	hsa05231	Choline metabolism in cancer	94	0.201806	0.826236	0.870748	1	0.933229	3892	tags=32%, list=23%, signal=25%	0.32	0.23	0.25	139189/2353/9468/10810/5881/5578/255189/3091/208/8527/207/5337/6667/8525/3265/56261/5894/56034/1978/5293/7249/5335/1609/23396/5170/1956/5338/5602/8394/5605	NA	10810;139189;1609;1956;1978;207;208;23396;2353;255189;3091;3265;3265;5170;5293;5335;5337;5338;5578;5602;56034;5605;56261;5881;5894;6667;7249;8394;8525;8527;8527;9468	ENSG00000075651;ENSG00000077044;ENSG00000100644;ENSG00000102230;ENSG00000103197;ENSG00000105221;ENSG00000109339;ENSG00000124181;ENSG00000125772;ENSG00000126934;ENSG00000129219;ENSG00000132155;ENSG00000132970;ENSG00000140992;ENSG00000142208;ENSG00000143398;ENSG00000145214;ENSG00000145431;ENSG00000146648;ENSG00000149091;ENSG00000154229;ENSG00000168907;ENSG00000169750;ENSG00000170345;ENSG00000171608…	AKT1;AKT2;DGKD;DGKD;DGKK;DGKQ;DGKZ;EGFR;EIF4EBP1;FOS;GPCPD1;HIF1A;HRAS;HRAS;MAP2K2;MAPK10;PCYT1B;PDGFC;PDPK1;PIK3CD;PIP5K1A;PIP5K1C;PLA2G4F;PLCG1;PLD1;PLD2;PRKCA;RAC3;RAF1;SP1;TSC2;WASF3
KEGG	Opioids	hsa04966	Collecting duct acid secretion	24	-0.311353	-0.823837	0.710375	1	0.933229	1682	tags=12%, list=10%, signal=11%	0.12	0.1	0.11	90423/496/495	NA	495;496;496;90423	ENSG00000105675;ENSG00000186009;ENSG00000250565;ENSG00000288359	ATP4A;ATP4B;ATP4B;ATP6V1E2
KEGG	Opioids	hsa05168	Herpes simplex virus 1 infection	461	-0.218826	-0.822889	0.919192	1	0.933229	5056	tags=30%, list=30%, signal=21%	0.3	0.3	0.21	22869/6850/7768/317/79788/374900/842/6892/57541/7755/6041/6940/29990/90594/80778/284370/197320/91120/10929/26974/79898/641339/29915/84503/3119/83744/972/284307/10000/344787/199692/6352/3717/7743/8891/3459/340252/841/171392/7098/81931/6890/3105/374928/158431/5610/718/3454/155061/126017/3113/7738/255403/282890/80818/7561/1147/3107/162239/637/92283/567/6772/8740/146542/91664/100287226/80095/163081/1…	NA	10000;10000;100129543;100287226;100287226;101060200;10224;10929;1147;115509;126017;127396;146540;146542;147658;147660;147948;147949;155054;155061;158431;162239;162239;162655;163050;163059;163071;163081;169270;169841;171392;197320;199692;22869;255403;25833;26974;282890;282890;282890;282890;282890;282890;282890;284306;284307;284370;284390;284406;285676;29110;29915;29990;3105;3105;3105;3105;3105;310…	ENSG00000002330;ENSG00000015475;ENSG00000018869;ENSG00000019582;ENSG00000027697;ENSG00000055332;ENSG00000064012;ENSG00000070785;ENSG00000081386;ENSG00000096654;ENSG00000096968;ENSG00000105708;ENSG00000106804;ENSG00000111335;ENSG00000111537;ENSG00000111727;ENSG00000112493;ENSG00000113302;ENSG00000115415;ENSG00000117010;ENSG00000117020;ENSG00000117461;ENSG00000120868;ENSG00000121716;ENSG00000122386…	AKT3;AKT3;APAF1;B2M;B2M;BAD;BID;C3;C5;CASP8;CASP9;CCL5;CCL5;CD74;CHUK;EIF2AK2;EIF2B3;FADD;HCFC2;HLA-A;HLA-A;HLA-A;HLA-A;HLA-A;HLA-A;HLA-A;HLA-A;HLA-B;HLA-B;HLA-B;HLA-B;HLA-B;HLA-B;HLA-C;HLA-C;HLA-C;HLA-C;HLA-C;HLA-C;HLA-C;HLA-DPA1;HLA-DPA1;HLA-DPA1;HLA-DPA1;HLA-DPA1;HLA-DPA1;HLA-DPA1;HLA-DPA1;HLA-DQA1;HLA-DQA1;HLA-DQA1;HLA-DQA1;HLA-DQA1;HLA-DQA1;HLA-DQA1;HLA-DQA1;HLA-DQA1;HLA-DQA1;HLA-DQA1;HLA-DQ…
KEGG	Opioids	hsa04371	Apelin signaling pathway	127	0.191225	0.821846	0.93913	1	0.933229	2755	tags=20%, list=16%, signal=17%	0.2	0.16	0.17	1958/2784/10891/2791/91807/107/5054/5346/5565/3710/5331/8877/113/208/4088/3991/207/1490/9759/4638/3265/6546/5894/2776/999	NA	107;10891;113;1490;1958;207;208;2776;2784;2791;3265;3265;3710;3991;4088;4638;5054;5331;5346;5565;5894;6546;8877;91807;9759;999	ENSG00000039068;ENSG00000065534;ENSG00000068024;ENSG00000079435;ENSG00000096433;ENSG00000105221;ENSG00000106366;ENSG00000109819;ENSG00000111664;ENSG00000118523;ENSG00000120738;ENSG00000121281;ENSG00000127920;ENSG00000131791;ENSG00000132155;ENSG00000140795;ENSG00000142208;ENSG00000149782;ENSG00000156052;ENSG00000164742;ENSG00000166819;ENSG00000166949;ENSG00000174775;ENSG00000176170;ENSG00000183023…	ADCY1;ADCY7;AKT1;AKT2;CCN2;CDH1;EGR1;GNAQ;GNB3;GNG11;HDAC4;HRAS;HRAS;ITPR3;LIPE;MYLK;MYLK3;PLCB3;PLIN1;PPARGC1A;PRKAB2;RAF1;SERPINE1;SLC8A1;SMAD3;SPHK1
KEGG	Opioids	hsa04919	Thyroid hormone signaling pathway	115	0.193308	0.82002	0.943548	1	0.933229	3762	tags=25%, list=22%, signal=20%	0.25	0.22	0.2	5208/54361/1733/3690/5578/10025/476/481/5213/5331/3091/208/9968/207/3265/5894/486/71/5293/7249/7067/6714/5335/2648/5170/5330/4609/489/5333	NA	10025;10025;1733;207;208;2648;3091;3265;3265;3690;4609;476;481;486;489;5170;5208;5213;5293;5330;5331;5333;5335;54361;5578;5894;6714;7067;71;7249;9968	ENSG00000074370;ENSG00000100644;ENSG00000103197;ENSG00000105221;ENSG00000108773;ENSG00000123836;ENSG00000124181;ENSG00000126351;ENSG00000132155;ENSG00000136997;ENSG00000137731;ENSG00000137841;ENSG00000140992;ENSG00000142208;ENSG00000143153;ENSG00000149782;ENSG00000152556;ENSG00000154229;ENSG00000162552;ENSG00000163399;ENSG00000171608;ENSG00000174775;ENSG00000175221;ENSG00000184009;ENSG00000184634…	ACTG1;AKT1;AKT2;ATP1A1;ATP1B1;ATP2A3;DIO1;FXYD2;HIF1A;HRAS;HRAS;ITGB3;KAT2A;MED12;MED16;MED16;MYC;PDPK1;PFKFB2;PFKM;PIK3CD;PLCB2;PLCB3;PLCD1;PLCG1;PRKCA;RAF1;SRC;THRA;TSC2;WNT4
KEGG	Opioids	hsa01523	Antifolate resistance	29	-0.297986	-0.819282	0.73007	1	0.933229	1304	tags=21%, list=8%, signal=19%	0.21	0.08	0.19	8836/1244/1147/7124/3553/3569	NA	1147;1244;3553;3569;7124;7124;7124;7124;7124;7124;7124;7124;8836	ENSG00000023839;ENSG00000125538;ENSG00000136244;ENSG00000137563;ENSG00000204490;ENSG00000206439;ENSG00000213341;ENSG00000223952;ENSG00000228321;ENSG00000228849;ENSG00000228978;ENSG00000230108;ENSG00000232810	ABCC2;CHUK;GGH;IL1B;IL6;TNF;TNF;TNF;TNF;TNF;TNF;TNF;TNF
KEGG	Opioids	hsa04211	Longevity regulating pathway	85	0.20218	0.81742	0.851613	1	0.933229	2868	tags=20%, list=17%, signal=17%	0.2	0.17	0.17	90993/10891/8660/3667/107/5565/113/8408/208/57521/468/207/6794/3265/1978/5293/7249	NA	107;10891;113;1978;207;208;3265;3265;3667;468;5293;5565;57521;6794;7249;8408;8660;90993	ENSG00000103197;ENSG00000105221;ENSG00000109819;ENSG00000118046;ENSG00000121281;ENSG00000128272;ENSG00000131791;ENSG00000141564;ENSG00000142208;ENSG00000157613;ENSG00000164742;ENSG00000169047;ENSG00000171608;ENSG00000174775;ENSG00000177169;ENSG00000185950;ENSG00000187840;ENSG00000276536	ADCY1;ADCY7;AKT1;AKT2;ATF4;CREB3L1;EIF4EBP1;HRAS;HRAS;IRS1;IRS2;PIK3CD;PPARGC1A;PRKAB2;RPTOR;STK11;TSC2;ULK1
KEGG	Opioids	hsa04915	Estrogen signaling pathway	119	-0.239199	-0.816853	0.840909	1	0.933229	2681	tags=16%, list=16%, signal=14%	0.16	0.16	0.14	53358/5443/342574/8503/9568/5567/3857/5241/3763/114/3859/3858/4988/399694/25984/353288/8687/54474/3868	NA	114;25984;25984;342574;353288;3763;3857;3858;3859;3859;3868;399694;4988;5241;53358;5443;54474;54474;5567;8503;8687;9568	ENSG00000082175;ENSG00000108244;ENSG00000112038;ENSG00000115138;ENSG00000117461;ENSG00000136928;ENSG00000142875;ENSG00000148082;ENSG00000155897;ENSG00000157542;ENSG00000171360;ENSG00000171403;ENSG00000171431;ENSG00000171446;ENSG00000185634;ENSG00000186393;ENSG00000186395;ENSG00000186832;ENSG00000187242;ENSG00000263057;ENSG00000263243;ENSG00000263309	ADCY8;GABBR2;KCNJ6;KRT10;KRT12;KRT12;KRT16;KRT20;KRT20;KRT23;KRT23;KRT26;KRT27;KRT38;KRT9;OPRM1;PGR;PIK3R3;POMC;PRKACB;SHC3;SHC4
KEGG	Opioids	hsa01522	Endocrine resistance	96	0.19967	0.816107	0.888889	1	0.933229	3730	tags=28%, list=22%, signal=22%	0.28	0.22	0.22	1564/2353/4318/107/2852/10683/5600/113/208/207/6667/3265/5894/5293/10498/6464/25759/1839/1029/6714/2778/1019/1956/369/5602/596/5603	NA	1019;1029;10498;10683;107;113;1564;1839;1956;207;208;2353;25759;2778;2852;3265;3265;369;4318;5293;5600;5602;5603;5894;596;6464;6667;6714	ENSG00000078061;ENSG00000087460;ENSG00000090932;ENSG00000100985;ENSG00000105221;ENSG00000109339;ENSG00000113070;ENSG00000121281;ENSG00000129946;ENSG00000132155;ENSG00000135446;ENSG00000142208;ENSG00000142453;ENSG00000146648;ENSG00000147889;ENSG00000156711;ENSG00000160691;ENSG00000164742;ENSG00000164850;ENSG00000170345;ENSG00000171608;ENSG00000171791;ENSG00000174775;ENSG00000185386;ENSG00000185591…	ADCY1;ADCY7;AKT1;AKT2;ARAF;BCL2;CARM1;CDK4;CDKN2A;CYP2D7;DLL3;EGFR;FOS;GNAS;GPER1;HBEGF;HRAS;HRAS;MAPK10;MAPK11;MAPK13;MMP9;PIK3CD;RAF1;SHC1;SHC2;SP1;SRC
KEGG	Opioids	hsa04072	Phospholipase D signaling pathway	140	-0.233886	-0.811966	0.831858	1	0.933229	2883	tags=17%, list=17%, signal=14%	0.17	0.17	0.14	5900/9162/53358/8503/553/2206/2913/80310/2147/8526/2915/2912/8395/5321/1607/114/185/2917/3579/2914/399694/2918/5737/283748	NA	114;1607;185;2147;2206;283748;2912;2913;2914;2915;2917;2918;3579;399694;5321;53358;553;5737;5900;80310;8395;8503;8526;9162	ENSG00000107242;ENSG00000116711;ENSG00000117461;ENSG00000122420;ENSG00000124493;ENSG00000136267;ENSG00000144891;ENSG00000148082;ENSG00000149534;ENSG00000153933;ENSG00000155897;ENSG00000157680;ENSG00000159337;ENSG00000160271;ENSG00000164082;ENSG00000168959;ENSG00000170962;ENSG00000179603;ENSG00000180210;ENSG00000180871;ENSG00000185634;ENSG00000196277;ENSG00000198049;ENSG00000198822	ADCY8;AGTR1;AVPR1B;CXCR2;DGKB;DGKE;DGKI;F2;GRM2;GRM3;GRM4;GRM5;GRM7;GRM8;MS4A2;PDGFD;PIK3R3;PIP5K1B;PLA2G4A;PLA2G4D;PTGFR;RALGDS;SHC3;SHC4
KEGG	Opioids	hsa05223	Non-small cell lung cancer	70	0.208191	0.810678	0.873563	1	0.933229	3372	tags=24%, list=20%, signal=19%	0.24	0.2	0.19	10912/578/4616/5578/208/207/3265/3798/5894/5293/1643/1029/5335/1019/5170/1956/369	NA	1019;1029;10912;1643;1956;207;208;3265;3265;369;3798;4616;5170;5293;5335;5578;578;5894	ENSG00000030110;ENSG00000078061;ENSG00000099860;ENSG00000105221;ENSG00000124181;ENSG00000130222;ENSG00000132155;ENSG00000134574;ENSG00000135446;ENSG00000140992;ENSG00000142208;ENSG00000146648;ENSG00000147889;ENSG00000154229;ENSG00000155980;ENSG00000171608;ENSG00000174775;ENSG00000276536	AKT1;AKT2;ARAF;BAK1;CDK4;CDKN2A;DDB2;EGFR;GADD45B;GADD45G;HRAS;HRAS;KIF5A;PDPK1;PIK3CD;PLCG1;PRKCA;RAF1
KEGG	Opioids	hsa05010	Alzheimer disease	357	-0.217856	-0.810239	0.910769	1	0.933229	2549	tags=13%, list=15%, signal=11%	0.13	0.15	0.11	5534/10213/8503/8772/55851/4718/5743/7473/572/1460/6263/100506742/2915/50507/51384/4311/23401/1133/7124/4508/4512/3553/7479/4514/5683/4539/7471/4535/4538/143471/8471/4513/4509/4536/89780/4519/4540/7480/3569/4541/4537/1339/79861/7481/3552	NA	100506742;10213;1133;1339;143471;1460;1460;1460;1460;1460;1460;1460;23401;2915;3552;3553;3569;4311;4508;4509;4512;4513;4514;4519;4535;4536;4537;4538;4539;4540;4541;4718;50507;51384;5534;55851;5683;572;5743;6263;7124;7124;7124;7124;7124;7124;7124;7124;7471;7473;7473;7473;7479;7480;7481;79861;8471;8503;8772;89780	ENSG00000002330;ENSG00000002745;ENSG00000073756;ENSG00000075290;ENSG00000085741;ENSG00000086991;ENSG00000106588;ENSG00000108379;ENSG00000115008;ENSG00000115233;ENSG00000117461;ENSG00000125084;ENSG00000125538;ENSG00000133124;ENSG00000136244;ENSG00000151366;ENSG00000154342;ENSG00000154611;ENSG00000156885;ENSG00000168040;ENSG00000168959;ENSG00000169884;ENSG00000178462;ENSG00000181274;ENSG00000184984…	ATP6;ATP8;BAD;CASP12;CHRM5;COX1;COX2;COX3;COX6A2;CSNK2B;CSNK2B;CSNK2B;CSNK2B;CSNK2B;CSNK2B;CSNK2B;CYTB;FADD;FRAT2;GRM5;IL1A;IL1B;IL6;IRS4;MME;ND1;ND2;ND3;ND4;ND4L;ND5;ND6;NDUFC2;NOX4;PIK3R3;PPP3R1;PSENEN;PSMA2;PSMA8;PSMD14;PTGS2;RYR3;TNF;TNF;TNF;TNF;TNF;TNF;TNF;TNF;TUBAL3;WNT1;WNT10B;WNT11;WNT16;WNT3;WNT3;WNT3;WNT3A;WNT8B
KEGG	Opioids	hsa00350	Tyrosine metabolism	34	-0.285213	-0.808732	0.75657	1	0.933229	2807	tags=32%, list=17%, signal=27%	0.32	0.17	0.27	220074/259307/126/7173/7299/130/1638/6898/3081/1621/7306	NA	126;130;1621;1638;220074;220074;259307;3081;6898;7173;7173;7299;7306	ENSG00000077498;ENSG00000080166;ENSG00000104951;ENSG00000107165;ENSG00000113924;ENSG00000115705;ENSG00000123454;ENSG00000172955;ENSG00000184154;ENSG00000198650;ENSG00000248144;ENSG00000277603;ENSG00000284922	ADH1C;ADH6;DBH;DCT;HGD;IL4I1;LRTOMT;LRTOMT;TAT;TPO;TPO;TYR;TYRP1
KEGG	Opioids	hsa05120	Epithelial cell signaling in Helicobacter pylori infection	67	-0.254387	-0.803564	0.807552	1	0.933229	5366	tags=37%, list=32%, signal=25%	0.37	0.32	0.25	998/2921/836/529/5601/1432/526/245973/50848/8992/4067/4233/2919/6352/535/5599/3576/1147/6416/6300/90423/5803/3579/58494/150084	NA	1147;1432;150084;245973;2919;2921;3576;3579;4067;4233;50848;526;529;535;5599;5601;5803;58494;6300;6352;6352;6416;836;8992;90423;998	ENSG00000033627;ENSG00000050748;ENSG00000065559;ENSG00000070831;ENSG00000105976;ENSG00000106278;ENSG00000107643;ENSG00000112062;ENSG00000113732;ENSG00000131100;ENSG00000143882;ENSG00000147416;ENSG00000154721;ENSG00000158769;ENSG00000163734;ENSG00000163739;ENSG00000164305;ENSG00000169429;ENSG00000180871;ENSG00000183067;ENSG00000188130;ENSG00000213341;ENSG00000250565;ENSG00000254087;ENSG00000271503…	ATP6V0A1;ATP6V0E1;ATP6V1B2;ATP6V1C2;ATP6V1E1;ATP6V1E2;CASP3;CCL5;CCL5;CDC42;CHUK;CXCL1;CXCL3;CXCL8;CXCR2;F11R;IGSF5;JAM2;LYN;MAP2K4;MAPK12;MAPK14;MAPK8;MAPK9;MET;PTPRZ1
KEGG	Opioids	hsa05171	Coronavirus disease - COVID-19	209	0.172954	0.802028	0.985915	1	0.933229	3993	tags=27%, list=24%, signal=21%	0.27	0.24	0.21	1440/2353/733/6347/6175/2244/4142/6139/730/6231/1675/3921/6204/5578/6193/6187/5600/6223/6128/6123/6134/6122/6161/6138/6192/9641/6132/23521/6129/6166/5293/6141/1839/1636/3654/5335/6222/10379/6142/6202/1956/6209/6203/2243/6143/4736/6130/5602/5648/5603/6137/3442/7297/6159/6224/6133/9045	NA	10379;10379;1440;1636;1675;1675;1839;1956;2243;2244;23521;2353;3442;3654;3921;4142;4736;5293;5335;5578;5600;5602;5603;5648;6122;6123;6128;6129;6130;6130;6132;6133;6134;6137;6138;6139;6141;6142;6143;6159;6161;6166;6175;6187;6192;6193;6202;6203;6203;6203;6203;6203;6203;6203;6203;6203;6203;6204;6209;6222;6222;6222;6222;6222;6222;6223;6224;6231;6347;7297;730;733;9045;9641	ENSG00000008988;ENSG00000063177;ENSG00000083845;ENSG00000089009;ENSG00000089157;ENSG00000096150;ENSG00000100316;ENSG00000105372;ENSG00000105397;ENSG00000105640;ENSG00000108298;ENSG00000108342;ENSG00000108691;ENSG00000109339;ENSG00000112936;ENSG00000113070;ENSG00000115268;ENSG00000124181;ENSG00000124614;ENSG00000127241;ENSG00000129824;ENSG00000130368;ENSG00000140986;ENSG00000140988;ENSG00000142541…	ACE;C7;C8G;CCL2;CFD;CFD;CSF3;EGFR;FGA;FGB;FOS;HBEGF;IFNA5;IKBKE;IRAK1;IRF9;IRF9;MAPK10;MAPK11;MAPK13;MAS1;MASP1;PIK3CD;PLCG1;PRKCA;RPL10;RPL10A;RPL13;RPL13A;RPL14;RPL15;RPL17;RPL18;RPL18A;RPL19;RPL29;RPL3;RPL32;RPL36AL;RPL3L;RPL6;RPL7;RPL7A;RPL7A;RPL8;RPL9;RPLP0;RPS10;RPS15;RPS18;RPS18;RPS18;RPS18;RPS18;RPS18;RPS19;RPS2;RPS20;RPS26;RPS4Y1;RPS5;RPS8;RPS9;RPS9;RPS9;RPS9;RPS9;RPS9;RPS9;RPS9;RPS9;RPS…
KEGG	Opioids	hsa00561	Glycerolipid metabolism	61	-0.255753	-0.795139	0.799252	1	0.933229	3152	tags=23%, list=19%, signal=19%	0.23	0.19	0.19	219/57678/9162/3990/57016/84649/8526/129642/5408/1607/7920/116255/8513/119548	NA	116255;119548;129642;1607;219;3990;5408;57016;57678;7920;7920;7920;7920;7920;7920;7920;84649;8513;8526;9162	ENSG00000062282;ENSG00000119927;ENSG00000124003;ENSG00000136267;ENSG00000137124;ENSG00000143797;ENSG00000153933;ENSG00000157680;ENSG00000166035;ENSG00000182333;ENSG00000198074;ENSG00000203837;ENSG00000204427;ENSG00000206403;ENSG00000224552;ENSG00000230475;ENSG00000231488;ENSG00000235676;ENSG00000236063;ENSG00000266200	ABHD16A;ABHD16A;ABHD16A;ABHD16A;ABHD16A;ABHD16A;ABHD16A;AKR1B10;ALDH1B1;DGAT2;DGKB;DGKE;DGKI;GPAM;LIPC;LIPF;MBOAT2;MOGAT1;PNLIPRP2;PNLIPRP3
KEGG	Opioids	hsa05167	Kaposi sarcoma-associated herpesvirus infection	170	-0.225295	-0.793994	0.891447	1	0.933229	4746	tags=31%, list=28%, signal=23%	0.31	0.28	0.23	6850/842/57580/4067/5533/5155/1230/643246/2919/10000/3717/3459/841/7098/4893/3105/1233/5599/5610/718/3454/595/1871/3576/9976/1147/3107/637/3383/59345/2788/1827/6772/29110/5534/6416/8503/8772/5743/2785/84557/6300/3106/54331/5608/2792/3135/131450/1870/2793/3569/2790/1237	NA	10000;10000;1147;1230;1233;1237;131450;1827;1870;1870;1871;2785;2788;2790;2792;2793;29110;2919;3105;3105;3105;3105;3105;3105;3105;3105;3106;3106;3106;3106;3106;3106;3107;3107;3107;3107;3107;3107;3107;3135;3135;3135;3135;3135;3135;3135;3135;3383;3454;3459;3569;3576;3717;4067;4893;5155;54331;5533;5534;5599;5608;5610;5743;57580;59345;595;6300;637;6416;643246;6772;6850;7098;718;841;842;84557;8503;877…	ENSG00000007968;ENSG00000015475;ENSG00000027697;ENSG00000055332;ENSG00000064012;ENSG00000065559;ENSG00000073756;ENSG00000090339;ENSG00000096968;ENSG00000100311;ENSG00000101460;ENSG00000107643;ENSG00000108984;ENSG00000110092;ENSG00000110852;ENSG00000112242;ENSG00000114450;ENSG00000115415;ENSG00000117020;ENSG00000117461;ENSG00000120910;ENSG00000124126;ENSG00000125730;ENSG00000127928;ENSG00000132906…	AKT3;AKT3;BID;C3;CASP8;CASP9;CCND1;CCR1;CCR4;CCR8;CD200R1;CHUK;CLEC2B;CXCL1;CXCL8;E2F2;E2F2;E2F3;EIF2AK2;FADD;GNB4;GNG10;GNG2;GNG3;GNG7;GNGT1;GNGT2;HLA-A;HLA-A;HLA-A;HLA-A;HLA-A;HLA-A;HLA-A;HLA-A;HLA-B;HLA-B;HLA-B;HLA-B;HLA-B;HLA-B;HLA-C;HLA-C;HLA-C;HLA-C;HLA-C;HLA-C;HLA-C;HLA-G;HLA-G;HLA-G;HLA-G;HLA-G;HLA-G;HLA-G;HLA-G;ICAM1;IFNAR1;IFNGR1;IL6;JAK2;LYN;MAP1LC3A;MAP1LC3B2;MAP2K4;MAP2K6;MAPK12;MAPK…
KEGG	Opioids	hsa05170	Human immunodeficiency virus 1 infection	188	-0.223191	-0.793799	0.893939	1	0.933229	3388	tags=19%, list=20%, signal=15%	0.19	0.2	0.15	494551/1147/3107/9133/637/59345/2788/567/916/995/29110/5582/130340/51135/5534/8503/8772/2785/6300/572/9582/3106/54331/5608/1111/7124/983/6891/915/2792/3135/106821730/56924/2793/2790	NA	106821730;1111;1147;130340;2785;2788;2790;2792;2793;29110;3106;3106;3106;3106;3106;3106;3107;3107;3107;3107;3107;3107;3107;3135;3135;3135;3135;3135;3135;3135;3135;494551;494551;51135;54331;5534;5582;5608;567;567;56924;572;59345;6300;637;6891;6891;6891;6891;6891;6891;6891;6891;7124;7124;7124;7124;7124;7124;7124;7124;8503;8772;9133;915;916;9582;983;995	ENSG00000002330;ENSG00000015475;ENSG00000108984;ENSG00000114450;ENSG00000117461;ENSG00000126583;ENSG00000127928;ENSG00000137843;ENSG00000137843;ENSG00000149554;ENSG00000152056;ENSG00000157456;ENSG00000158402;ENSG00000162188;ENSG00000166710;ENSG00000167083;ENSG00000167286;ENSG00000168040;ENSG00000170312;ENSG00000176533;ENSG00000179750;ENSG00000183735;ENSG00000186469;ENSG00000188130;ENSG00000198001…	AP1S3;APOBEC3B;B2M;B2M;BAD;BID;BUB1B-PAK6;CCNB2;CD3D;CD3E;CDC25C;CDK1;CHEK1;CHUK;FADD;GNB4;GNG10;GNG2;GNG3;GNG7;GNGT1;GNGT2;HLA-B;HLA-B;HLA-B;HLA-B;HLA-B;HLA-B;HLA-C;HLA-C;HLA-C;HLA-C;HLA-C;HLA-C;HLA-C;HLA-G;HLA-G;HLA-G;HLA-G;HLA-G;HLA-G;HLA-G;HLA-G;IRAK4;MAP2K6;MAPK12;PAK6;PIK3R3;PPP3R1;PRKCG;TAP2;TAP2;TAP2;TAP2;TAP2;TAP2;TAP2;TAP2;TBK1;TNF;TNF;TNF;TNF;TNF;TNF;TNF;TNF;WEE2;WEE2
KEGG	Opioids	hsa05014	Amyotrophic lateral sclerosis	349	-0.213424	-0.792684	0.932099	1	0.933229	2629	tags=13%, list=16%, signal=11%	0.13	0.16	0.11	3800/56171/129401/5534/203228/10213/196385/4718/8701/84557/55567/6300/572/83544/91181/493869/79023/5608/100506742/127602/1768/64446/7124/4508/4512/4514/5630/1769/5683/4539/4535/4538/143471/4513/4509/4536/4519/201625/4540/145957/4541/4537/1339/2891/79861/6506	NA	100506742;10213;127602;129401;1339;143471;145957;1768;1769;196385;196385;201625;203228;2891;3800;3800;4508;4509;4512;4513;4514;4519;4535;4536;4537;4538;4539;4540;4541;4718;493869;5534;55567;5608;56171;5630;5683;572;6300;64446;6506;7124;7124;7124;7124;7124;7124;7124;7124;79023;79861;83544;84557;8701;91181	ENSG00000002330;ENSG00000075188;ENSG00000101460;ENSG00000105877;ENSG00000106588;ENSG00000108984;ENSG00000110436;ENSG00000115233;ENSG00000115423;ENSG00000118997;ENSG00000119661;ENSG00000120251;ENSG00000124721;ENSG00000135406;ENSG00000143552;ENSG00000147894;ENSG00000151366;ENSG00000154611;ENSG00000156885;ENSG00000158486;ENSG00000163002;ENSG00000164294;ENSG00000168280;ENSG00000169752;ENSG00000171595…	ATP6;ATP8;BAD;C9orf72;CASP12;COX1;COX2;COX3;COX6A2;CYTB;DNAH10;DNAH10;DNAH11;DNAH12;DNAH14;DNAH3;DNAH6;DNAH7;DNAH8;DNAI2;DNAL1;GPX8;GRIA2;KIF5C;KIF5C;MAP1LC3A;MAP2K6;MAPK12;ND1;ND2;ND3;ND4;ND4L;ND5;ND6;NDUFC2;NRG4;NUP210L;NUP35;NUP37;PPP3R1;PRPH;PSMA2;PSMA8;PSMD14;SLC1A2;TNF;TNF;TNF;TNF;TNF;TNF;TNF;TNF;TUBAL3
KEGG	Opioids	hsa05218	Melanoma	61	0.208296	0.791353	0.895	1	0.933229	544	tags=7%, list=3%, signal=6%	0.07	0.03	0.06	2254/10912/578/4616	NA	10912;2254;4616;578	ENSG00000030110;ENSG00000099860;ENSG00000102678;ENSG00000130222	BAK1;FGF9;GADD45B;GADD45G
KEGG	Opioids	hsa04962	Vasopressin-regulated water reabsorption	40	0.226089	0.791312	0.83908	1	0.933229	25	tags=2%, list=0%, signal=3%	0.02	0	0.03	90993	NA	90993	ENSG00000157613	CREB3L1
KEGG	Opioids	hsa04010	MAPK signaling pathway	269	0.16746	0.789395	1	1	0.933229	3389	tags=23%, list=20%, signal=19%	0.23	0.2	0.19	2254/10912/4908/2353/285/51378/3815/4616/3164/27091/3554/7867/3303/778/2317/5881/5578/2263/255189/23162/1946/7040/5600/3306/7786/4137/5536/3310/2768/1398/1969/208/51295/3304/9448/784/468/207/4804/4803/3265/2261/408/5894/1843/56034/7424/2277/2316/10454/6237/3654/1846/774/5923/8912/115727/9261/11221/1956/369/775	NA	10454;10912;11221;115727;1398;1843;1846;1946;1956;1969;207;208;2254;2261;2263;2277;2316;23162;2317;2353;255189;27091;2768;285;3164;3265;3265;3303;3303;3303;3303;3303;3304;3304;3304;3304;3304;3306;3310;3554;3654;369;3815;408;4137;4137;4137;4616;468;4803;4804;4908;51295;51378;5536;5578;5600;56034;5881;5894;5923;6237;7040;7424;774;775;775;778;7786;784;7867;8912;9261;9448	ENSG00000011485;ENSG00000058335;ENSG00000064300;ENSG00000066468;ENSG00000068078;ENSG00000071054;ENSG00000075429;ENSG00000078061;ENSG00000091879;ENSG00000099860;ENSG00000100324;ENSG00000101280;ENSG00000102001;ENSG00000102678;ENSG00000105221;ENSG00000105329;ENSG00000114738;ENSG00000115594;ENSG00000120129;ENSG00000120875;ENSG00000123358;ENSG00000126458;ENSG00000126803;ENSG00000128272;ENSG00000130159…	AKT1;AKT2;ANGPT2;ANGPT4;ARAF;ARRB1;ATF4;CACNA1B;CACNA1C;CACNA1C;CACNA1F;CACNA1H;CACNB3;CACNG5;CRK;DUSP1;DUSP10;DUSP4;ECSIT;EFNA5;EGFR;EPHA2;FGF9;FGFR2;FGFR3;FLNA;FLNB;FOS;GADD45B;GADD45G;GNA12;HRAS;HRAS;HSPA1A;HSPA1A;HSPA1A;HSPA1A;HSPA1A;HSPA1B;HSPA1B;HSPA1B;HSPA1B;HSPA1B;HSPA2;HSPA6;IL1R1;IRAK1;KIT;MAP3K12;MAP4K4;MAPK11;MAPK8IP3;MAPKAPK2;MAPKAPK3;MAPT;MAPT;MAPT;NGF;NGFR;NR4A1;NTF3;PDGFC;PLA2G4F;…
KEGG	Opioids	hsa05162	Measles	121	-0.231062	-0.789309	0.880274	1	0.933229	3982	tags=23%, list=24%, signal=18%	0.23	0.24	0.18	30835/5599/5610/3454/595/896/1147/637/916/6772/29110/3593/51135/4939/8503/8772/940/572/2213/1460/6504/3559/7161/9134/915/3553/3569/3552	NA	1147;1460;1460;1460;1460;1460;1460;1460;2213;29110;30835;3454;3552;3553;3559;3569;3593;4939;51135;5599;5610;572;595;637;6504;6772;7161;8503;8772;896;9134;915;916;940	ENSG00000002330;ENSG00000015475;ENSG00000055332;ENSG00000072694;ENSG00000078900;ENSG00000090659;ENSG00000107643;ENSG00000110092;ENSG00000111335;ENSG00000112576;ENSG00000113302;ENSG00000115008;ENSG00000115415;ENSG00000117090;ENSG00000117461;ENSG00000125538;ENSG00000134460;ENSG00000136244;ENSG00000142166;ENSG00000167286;ENSG00000168040;ENSG00000175305;ENSG00000178562;ENSG00000183735;ENSG00000198001…	BAD;BID;CCND1;CCND3;CCNE2;CD209;CD28;CD3D;CD3E;CHUK;CSNK2B;CSNK2B;CSNK2B;CSNK2B;CSNK2B;CSNK2B;CSNK2B;EIF2AK2;FADD;FCGR2B;IFNAR1;IL12B;IL1A;IL1B;IL2RA;IL6;IRAK4;MAPK8;OAS2;PIK3R3;SLAMF1;STAT1;TBK1;TP73
KEGG	Opioids	hsa04916	Melanogenesis	92	-0.23931	-0.789032	0.854118	1	0.933229	2178	tags=17%, list=13%, signal=15%	0.17	0.13	0.15	7976/5582/5443/7299/7473/5567/1910/51384/1638/114/7479/7306/7471/89780/7480/7481	NA	114;1638;1910;51384;5443;5567;5582;7299;7306;7471;7473;7473;7473;7479;7480;7481;7976;89780	ENSG00000002745;ENSG00000075290;ENSG00000077498;ENSG00000080166;ENSG00000085741;ENSG00000104290;ENSG00000107165;ENSG00000108379;ENSG00000115138;ENSG00000125084;ENSG00000126583;ENSG00000136160;ENSG00000142875;ENSG00000154342;ENSG00000155897;ENSG00000169884;ENSG00000277626;ENSG00000277641	ADCY8;DCT;EDNRB;FZD3;POMC;PRKACB;PRKCG;TYR;TYRP1;WNT1;WNT10B;WNT11;WNT16;WNT3;WNT3;WNT3;WNT3A;WNT8B
KEGG	Opioids	hsa05016	Huntington disease	293	-0.214466	-0.788214	0.931034	1	0.933229	2629	tags=13%, list=16%, signal=11%	0.13	0.16	0.11	3800/56171/10213/196385/2893/4718/8701/55567/83544/493869/6648/7350/2915/127602/1768/64446/4508/4512/4514/1769/5683/627/4539/4535/4538/143471/4513/4509/4536/4519/201625/4540/4541/4537/1339/2891/79861/6506	NA	10213;127602;1339;143471;1768;1769;196385;196385;201625;2891;2893;2915;3800;3800;4508;4509;4512;4513;4514;4519;4535;4536;4537;4538;4539;4540;4541;4718;493869;55567;56171;5683;627;64446;6506;6648;7350;79861;83544;8701	ENSG00000105877;ENSG00000106588;ENSG00000109424;ENSG00000110436;ENSG00000112096;ENSG00000115233;ENSG00000115423;ENSG00000118997;ENSG00000119661;ENSG00000120251;ENSG00000124721;ENSG00000151366;ENSG00000152578;ENSG00000154611;ENSG00000156885;ENSG00000158486;ENSG00000164294;ENSG00000168280;ENSG00000168959;ENSG00000171595;ENSG00000174844;ENSG00000176697;ENSG00000178462;ENSG00000185842;ENSG00000197653…	ATP6;ATP8;BDNF;COX1;COX2;COX3;COX6A2;CYTB;DNAH10;DNAH10;DNAH11;DNAH12;DNAH14;DNAH3;DNAH6;DNAH7;DNAH8;DNAI2;DNAL1;GPX8;GRIA2;GRIA4;GRM5;KIF5C;KIF5C;ND1;ND2;ND3;ND4;ND4L;ND5;ND6;NDUFC2;PSMA2;PSMA8;PSMD14;SLC1A2;SOD2;TUBAL3;UCP1
KEGG	Opioids	hsa00603	Glycosphingolipid biosynthesis - globo and isoglobo series	15	-0.327861	-0.787246	0.751131	1	0.933229	2364	tags=20%, list=14%, signal=17%	0.2	0.14	0.17	8706/6489/10690	NA	10690;6489;8706	ENSG00000111728;ENSG00000169255;ENSG00000172461	B3GALNT1;FUT9;ST8SIA1
KEGG	Opioids	hsa04380	Osteoclast differentiation	124	-0.229892	-0.786919	0.881952	1	0.933229	2719	tags=15%, list=16%, signal=13%	0.15	0.16	0.13	2214/5534/695/8503/7006/6300/2213/2209/5608/55423/7124/799/23547/3553/3458/4982/814/8600/3552	NA	2209;2213;2214;23547;23547;23547;23547;3458;3552;3553;4982;5534;55423;5608;6300;695;7006;7124;7124;7124;7124;7124;7124;7124;7124;799;814;8503;8600	ENSG00000004948;ENSG00000010671;ENSG00000072694;ENSG00000089012;ENSG00000108984;ENSG00000111537;ENSG00000115008;ENSG00000117461;ENSG00000120659;ENSG00000125538;ENSG00000135605;ENSG00000150337;ENSG00000152495;ENSG00000164761;ENSG00000188130;ENSG00000203747;ENSG00000204490;ENSG00000206439;ENSG00000221823;ENSG00000223952;ENSG00000228321;ENSG00000228849;ENSG00000228978;ENSG00000230108;ENSG00000232810…	BTK;CALCR;CAMK4;FCGR1A;FCGR2B;FCGR3A;IFNG;IL1A;IL1B;LILRA4;LILRA4;LILRA4;LILRA4;MAP2K6;MAPK12;PIK3R3;PPP3R1;SIRPG;TEC;TNF;TNF;TNF;TNF;TNF;TNF;TNF;TNF;TNFRSF11B;TNFSF11
KEGG	Opioids	hsa04722	Neurotrophin signaling pathway	113	0.185003	0.782677	0.952756	1	0.933229	4068	tags=28%, list=24%, signal=22%	0.28	0.24	0.22	4908/815/3667/9500/816/5600/1398/208/468/207/4804/4803/3265/5894/5293/57498/6464/25759/3654/5335/387/163688/9261/5170/5602/596/2889/5603/6272/5605/5609/1399	NA	1398;1399;163688;207;208;25759;2889;3265;3265;3654;3667;387;468;4803;4804;4908;5170;5293;5335;5600;5602;5603;5605;5609;57498;5894;596;6272;6464;815;816;9261;9500	ENSG00000058404;ENSG00000064300;ENSG00000067560;ENSG00000070808;ENSG00000076984;ENSG00000099942;ENSG00000105221;ENSG00000107263;ENSG00000109339;ENSG00000124181;ENSG00000126934;ENSG00000128272;ENSG00000129946;ENSG00000132155;ENSG00000134243;ENSG00000134259;ENSG00000134313;ENSG00000140992;ENSG00000142208;ENSG00000156711;ENSG00000160691;ENSG00000162889;ENSG00000167193;ENSG00000169047;ENSG00000169885…	AKT1;AKT2;ATF4;BCL2;CALML6;CAMK2A;CAMK2B;CRK;CRKL;HRAS;HRAS;IRAK1;IRS1;KIDINS220;MAGED1;MAP2K2;MAP2K7;MAPK10;MAPK11;MAPK13;MAPKAPK2;NGF;NGFR;NTF3;PDPK1;PIK3CD;PLCG1;RAF1;RAPGEF1;RHOA;SHC1;SHC2;SORT1
KEGG	Opioids	hsa03450	Non-homologous end-joining	12	-0.341974	-0.780733	0.766154	1	0.933229	2503	tags=33%, list=15%, signal=28%	0.33	0.15	0.28	64421/3981/4361/7518	NA	3981;4361;64421;7518	ENSG00000020922;ENSG00000152422;ENSG00000152457;ENSG00000174405	DCLRE1C;LIG4;MRE11;XRCC4
KEGG	Opioids	hsa04150	mTOR signaling pathway	147	0.177739	0.778459	0.980392	1	0.933229	2708	tags=20%, list=16%, signal=17%	0.2	0.16	0.17	23175/7475/3667/92335/54361/7483/534/5578/10641/64121/201163/64798/4041/64900/6396/1975/8408/9675/1855/208/57521/207/6794/3265/2535/58528/5894/1978/5293	NA	10641;1855;1975;1978;201163;207;208;23175;2535;3265;3265;3667;4041;5293;534;534;534;534;534;534;534;54361;5578;57521;58528;5894;6396;64121;64798;64900;6794;7475;7483;8408;92335;9675	ENSG00000025039;ENSG00000063046;ENSG00000101407;ENSG00000105221;ENSG00000107404;ENSG00000114388;ENSG00000115596;ENSG00000116954;ENSG00000118046;ENSG00000132155;ENSG00000132793;ENSG00000134324;ENSG00000141564;ENSG00000142208;ENSG00000143816;ENSG00000154229;ENSG00000154803;ENSG00000155792;ENSG00000157020;ENSG00000162337;ENSG00000162552;ENSG00000169047;ENSG00000171608;ENSG00000174775;ENSG00000177169…	AKT1;AKT2;ATP6V1G2;ATP6V1G2;ATP6V1G2;ATP6V1G2;ATP6V1G2;ATP6V1G2;ATP6V1G2;DEPTOR;DVL1;EIF4B;EIF4EBP1;FLCN;FZD2;HRAS;HRAS;IRS1;LPIN1;LPIN3;LRP5;NPRL2;PIK3CD;PRKCA;RAF1;RPTOR;RRAGC;RRAGD;SEC13;STK11;STRADA;TTI1;ULK1;WNT4;WNT6;WNT9A
KEGG	Opioids	hsa00330	Arginine and proline metabolism	48	0.212616	0.776978	0.891304	1	0.933229	2601	tags=21%, list=16%, signal=18%	0.21	0.16	0.18	1152/283208/57571/1159/5831/54498/4953/112817/2806/112483	NA	112483;112817;1152;1159;2806;283208;4953;54498;57571;5831	ENSG00000088826;ENSG00000115758;ENSG00000125166;ENSG00000141504;ENSG00000149380;ENSG00000166165;ENSG00000172508;ENSG00000183010;ENSG00000237289;ENSG00000241935	CARNS1;CKB;CKMT1B;GOT2;HOGA1;ODC1;P4HA3;PYCR1;SAT2;SMOX
KEGG	Opioids	hsa05202	Transcriptional misregulation in cancer	172	-0.220224	-0.776208	0.921139	1	0.933229	2279	tags=12%, list=14%, signal=10%	0.12	0.14	0.1	8464/890/2138/6692/2209/8357/51384/7102/8352/2115/8355/8356/8354/5079/2322/3569/4314/171558/8091/1991	NA	171558;1991;1991;2115;2138;2209;2322;3569;4314;5079;51384;6692;7102;8091;8352;8354;8355;8356;8357;8464;890	ENSG00000002745;ENSG00000006468;ENSG00000104313;ENSG00000122025;ENSG00000136244;ENSG00000145386;ENSG00000149948;ENSG00000149968;ENSG00000150337;ENSG00000156298;ENSG00000166145;ENSG00000171611;ENSG00000196092;ENSG00000196284;ENSG00000197153;ENSG00000197561;ENSG00000273983;ENSG00000275379;ENSG00000277571;ENSG00000278828;ENSG00000287080	CCNA2;ELANE;ELANE;ETV1;EYA1;FCGR1A;FLT3;H3C10;H3C11;H3C12;H3C3;H3C8;HMGA2;IL6;MMP3;PAX5;PTCRA;SPINT1;SUPT3H;TSPAN7;WNT16
KEGG	Opioids	hsa00970	Aminoacyl-tRNA biosynthesis	43	-0.260503	-0.768922	0.846871	1	0.933229	6041	tags=37%, list=36%, signal=24%	0.37	0.36	0.24	4677/124454/57038/6897/23438/51067/79731/7453/92935/55278/123283/10056/123263/51091/118672/54938	NA	10056;118672;123263;123283;124454;23438;4677;51067;51091;54938;54938;55278;57038;6897;7453;79731;92935	ENSG00000103356;ENSG00000103707;ENSG00000104835;ENSG00000109618;ENSG00000112855;ENSG00000113407;ENSG00000116120;ENSG00000130348;ENSG00000134440;ENSG00000137513;ENSG00000139131;ENSG00000140105;ENSG00000146282;ENSG00000179988;ENSG00000185418;ENSG00000247626;ENSG00000283104	EARS2;FARSB;HARS2;MARS2;MTFMT;NARS1;NARS2;PSTK;QRSL1;RARS2;SARS2;SARS2;SEPSECS;TARS1;TARS3;WARS1;YARS2
KEGG	Opioids	hsa01250	Biosynthesis of nucleotide sugars	37	0.220478	0.768513	0.866197	1	0.933229	4740	tags=41%, list=28%, signal=29%	0.41	0.28	0.29	9945/80201/2645/29926/29925/140838/2821/91373/197258/7264/2762/4351/2582/55577/3101	NA	140838;197258;2582;2645;2762;2821;2821;29925;29926;3101;4351;55577;7264;7264;80201;91373;9945	ENSG00000104522;ENSG00000105220;ENSG00000106633;ENSG00000112699;ENSG00000117308;ENSG00000124357;ENSG00000131459;ENSG00000144591;ENSG00000156510;ENSG00000157353;ENSG00000160883;ENSG00000170191;ENSG00000173540;ENSG00000178802;ENSG00000197355;ENSG00000278243;ENSG00000282019	FCSK;GALE;GCK;GFPT2;GFUS;GFUS;GMDS;GMPPA;GMPPB;GPI;GPI;HK3;HKDC1;MPI;NAGK;NANP;UAP1L1
KEGG	Opioids	hsa04658	Th1 and Th2 cell differentiation	82	-0.237178	-0.768435	0.874101	1	0.933229	4804	tags=26%, list=29%, signal=18%	0.26	0.29	0.18	919/5533/3119/3717/3459/5599/3113/3595/1147/916/6772/3593/5534/6300/3559/3117/3118/915/3458/6775/3567	NA	1147;3113;3113;3113;3113;3113;3113;3113;3113;3117;3117;3117;3117;3117;3117;3117;3117;3117;3117;3117;3117;3117;3117;3118;3118;3118;3118;3118;3118;3118;3118;3119;3119;3119;3119;3119;3119;3119;3458;3459;3559;3567;3593;3595;3717;5533;5534;5599;6300;6772;6775;915;916;919	ENSG00000027697;ENSG00000081985;ENSG00000096968;ENSG00000107643;ENSG00000111537;ENSG00000113302;ENSG00000113525;ENSG00000115415;ENSG00000120910;ENSG00000134460;ENSG00000138378;ENSG00000167286;ENSG00000168384;ENSG00000179344;ENSG00000188130;ENSG00000196735;ENSG00000198821;ENSG00000198851;ENSG00000206237;ENSG00000206291;ENSG00000206301;ENSG00000206301;ENSG00000206302;ENSG00000206305;ENSG00000213341…	CD247;CD3D;CD3E;CHUK;HLA-DPA1;HLA-DPA1;HLA-DPA1;HLA-DPA1;HLA-DPA1;HLA-DPA1;HLA-DPA1;HLA-DPA1;HLA-DQA1;HLA-DQA1;HLA-DQA1;HLA-DQA1;HLA-DQA1;HLA-DQA1;HLA-DQA1;HLA-DQA1;HLA-DQA1;HLA-DQA1;HLA-DQA1;HLA-DQA1;HLA-DQA1;HLA-DQA1;HLA-DQA2;HLA-DQA2;HLA-DQA2;HLA-DQA2;HLA-DQA2;HLA-DQA2;HLA-DQA2;HLA-DQA2;HLA-DQB1;HLA-DQB1;HLA-DQB1;HLA-DQB1;HLA-DQB1;HLA-DQB1;HLA-DQB1;IFNG;IFNGR1;IL12B;IL12RB2;IL2RA;IL5;JAK2;MAPK…
KEGG	Opioids	hsa03060	Protein export	23	-0.292507	-0.766108	0.765306	1	0.933229	468	tags=35%, list=3%, signal=34%	0.35	0.03	0.34	58477/60559/6727/7095/90701/11231/55176/6728	NA	11231;55176;58477;60559;6727;6728;7095;90701	ENSG00000008952;ENSG00000025796;ENSG00000065665;ENSG00000129128;ENSG00000140319;ENSG00000144867;ENSG00000153037;ENSG00000166562	SEC11C;SEC61A2;SEC62;SEC63;SPCS3;SRP14;SRP19;SRPRB
KEGG	Opioids	hsa05206	MicroRNAs in cancer	159	0.172561	0.759831	0.989362	1	0.933229	3364	tags=23%, list=20%, signal=19%	0.23	0.2	0.19	406901/578/5292/8660/4318/3667/131405/6541/3690/5578/27165/1946/27250/7431/599/7057/85414/10298/1398/10297/57521/6768/9759/3265/2261/4194/5894/5293/6624/2744/6464/1029/5335/387/10014/23414/1956	NA	10014;1029;10297;10298;131405;1398;1946;1956;2261;23414;27165;27250;2744;3265;3265;3667;3690;387;406901;4194;4318;5292;5293;5335;5578;57521;578;5894;599;6464;6541;6624;6768;7057;7431;85414;8660;9759	ENSG00000026025;ENSG00000030110;ENSG00000067560;ENSG00000068024;ENSG00000068078;ENSG00000075618;ENSG00000100985;ENSG00000108840;ENSG00000115266;ENSG00000115419;ENSG00000124181;ENSG00000129473;ENSG00000130669;ENSG00000132155;ENSG00000135423;ENSG00000137193;ENSG00000137801;ENSG00000139514;ENSG00000141564;ENSG00000146648;ENSG00000147889;ENSG00000149418;ENSG00000150593;ENSG00000154229;ENSG00000158715…	APC2;BAK1;BCL2L2;CDKN2A;CRK;EFNA5;EGFR;FGFR3;FSCN1;GLS;GLS2;HDAC4;HDAC5;HRAS;HRAS;IRS1;IRS2;ITGB3;MDM4;MIR107;MMP9;PAK4;PDCD4;PIK3CD;PIM1;PLCG1;PRKCA;RAF1;RHOA;RPTOR;SHC1;SLC45A3;SLC7A1;ST14;THBS1;TRIM71;VIM;ZFPM2
KEGG	Opioids	hsa03008	Ribosome biogenesis in eukaryotes	73	-0.234785	-0.746605	0.885784	1	0.933229	5453	tags=30%, list=33%, signal=20%	0.3	0.33	0.2	166378/28987/51096/55813/10885/138716/54464/51602/10556/10557/84135/84916/55272/83732/81691/10799/55781/54913/134430/1460/54433/5822	NA	10556;10557;10799;10885;134430;138716;1460;1460;1460;1460;1460;1460;1460;166378;28987;51096;51602;54433;54464;54913;55272;55781;55813;5822;81691;83732;84135;84916;84916	ENSG00000005189;ENSG00000011260;ENSG00000055044;ENSG00000058729;ENSG00000065183;ENSG00000108651;ENSG00000109534;ENSG00000114127;ENSG00000124784;ENSG00000124787;ENSG00000134987;ENSG00000141076;ENSG00000141101;ENSG00000145375;ENSG00000148688;ENSG00000152464;ENSG00000164338;ENSG00000164967;ENSG00000177971;ENSG00000178718;ENSG00000204435;ENSG00000206406;ENSG00000224398;ENSG00000224774;ENSG00000228875…	CSNK2B;CSNK2B;CSNK2B;CSNK2B;CSNK2B;CSNK2B;CSNK2B;GAR1;IMP3;NOB1;NOP58;PWP2;REXO5;RIOK1;RIOK2;RPP25;RPP25L;RPP30;RPP38;RPP40;SPATA5;UTP15;UTP18;UTP4;UTP4;UTP6;WDR3;WDR36;XRN1
KEGG	Opioids	hsa04350	TGF-beta signaling pathway	90	-0.226759	-0.746088	0.91452	1	0.933229	1873	tags=16%, list=11%, signal=14%	0.16	0.11	0.14	1875/652/7044/130399/653/4838/57817/3626/7124/269/3458/658/83729/5308	NA	130399;1875;269;3458;3626;4838;5308;57817;652;653;658;7044;7124;7124;7124;7124;7124;7124;7124;7124;83729	ENSG00000105697;ENSG00000111537;ENSG00000112175;ENSG00000123612;ENSG00000125378;ENSG00000133740;ENSG00000135409;ENSG00000138696;ENSG00000139269;ENSG00000143768;ENSG00000156574;ENSG00000164093;ENSG00000175189;ENSG00000204490;ENSG00000206439;ENSG00000223952;ENSG00000228321;ENSG00000228849;ENSG00000228978;ENSG00000230108;ENSG00000232810	ACVR1C;AMHR2;BMP4;BMP5;BMPR1B;E2F5;HAMP;IFNG;INHBC;INHBE;LEFTY2;NODAL;PITX2;TNF;TNF;TNF;TNF;TNF;TNF;TNF;TNF
KEGG	Opioids	hsa04270	Vascular smooth muscle contraction	117	-0.217738	-0.743111	0.93076	1	0.933229	1414	tags=17%, list=8%, signal=16%	0.17	0.08	0.16	148/552/5592/5582/779/10267/10203/553/5567/5321/5319/114/5320/10268/185/50487/796/391013/1908/283748	NA	10203;10267;10268;114;148;185;1908;283748;391013;50487;5319;5320;5321;552;553;5567;5582;5592;779;796	ENSG00000064989;ENSG00000081248;ENSG00000100078;ENSG00000110680;ENSG00000116711;ENSG00000120907;ENSG00000122679;ENSG00000124205;ENSG00000126583;ENSG00000132329;ENSG00000142875;ENSG00000144891;ENSG00000155897;ENSG00000159337;ENSG00000166148;ENSG00000170890;ENSG00000185532;ENSG00000187980;ENSG00000188257;ENSG00000198049	ADCY8;ADRA1A;AGTR1;AVPR1A;AVPR1B;CACNA1S;CALCA;CALCRL;EDN3;PLA2G1B;PLA2G2A;PLA2G2C;PLA2G3;PLA2G4A;PLA2G4D;PRKACB;PRKCG;PRKG1;RAMP1;RAMP3
KEGG	Opioids	hsa00240	Pyrimidine metabolism	53	0.198968	0.740865	0.936073	1	0.933229	2858	tags=23%, list=17%, signal=19%	0.23	0.17	0.19	56953/93034/377841/955/7378/115024/790/51020/79077/124583/957/54963	NA	115024;124583;377841;51020;54963;56953;7378;790;79077;93034;955;957	ENSG00000084774;ENSG00000111906;ENSG00000141698;ENSG00000171302;ENSG00000179958;ENSG00000183696;ENSG00000185013;ENSG00000187097;ENSG00000188833;ENSG00000197586;ENSG00000198276;ENSG00000205309	CAD;CANT1;DCTPP1;ENTPD5;ENTPD6;ENTPD8;HDDC2;NT5C1B;NT5C3B;NT5M;UCKL1;UPP1
KEGG	Opioids	hsa05410	Hypertrophic cardiomyopathy	83	0.183516	0.739922	0.970238	1	0.933229	1579	tags=13%, list=9%, signal=12%	0.13	0.09	0.12	7134/27091/3690/3691/778/1674/5565/7040/183/4000/22801	NA	1674;183;22801;27091;3690;3691;4000;5565;7040;7134;778	ENSG00000075429;ENSG00000102001;ENSG00000105329;ENSG00000114854;ENSG00000131791;ENSG00000132470;ENSG00000135744;ENSG00000137809;ENSG00000160789;ENSG00000175084;ENSG00000259207	AGT;CACNA1F;CACNG5;DES;ITGA11;ITGB3;ITGB4;LMNA;PRKAB2;TGFB1;TNNC1
KEGG	Opioids	hsa00051	Fructose and mannose metabolism	33	0.219716	0.73854	0.903226	1	0.933229	4060	tags=36%, list=24%, signal=28%	0.36	0.24	0.28	5208/5213/80201/226/29926/29925/197258/7264/55556/26007/2762/4351	NA	197258;226;26007;2762;29925;29926;4351;5208;5213;55556;7264;7264;80201	ENSG00000104522;ENSG00000112699;ENSG00000123836;ENSG00000132199;ENSG00000144591;ENSG00000149476;ENSG00000149925;ENSG00000152556;ENSG00000156510;ENSG00000157353;ENSG00000173540;ENSG00000178802;ENSG00000278243	ALDOA;ENOSF1;FCSK;GFUS;GFUS;GMDS;GMPPA;GMPPB;HKDC1;MPI;PFKFB2;PFKM;TKFC
KEGG	Opioids	hsa05200	Pathways in cancer	477	-0.19584	-0.737856	0.98993	1	0.933229	3641	tags=18%, list=22%, signal=15%	0.18	0.22	0.15	595/1871/9252/11211/11040/3595/4254/896/840/2938/3576/119391/1147/637/3479/59345/10161/2788/114112/3574/3673/6772/64399/4437/2252/2100/7976/5582/3674/5900/652/4436/3593/8822/8503/8772/1164/5732/5743/2785/890/7473/572/1163/5567/1910/2147/54331/3559/3600/51384/3082/23401/4312/114/2949/9134/185/1630/332/22798/7479/3458/2322/2792/675/6775/5979/5888/3567/653689/7471/1870/79444/5366/149233/89780/2246/2…	NA	10161;11040;11211;114;114112;1147;1163;1164;119391;149233;1496;1630;185;1870;1870;1871;1910;2100;2147;2246;2252;22798;2322;23401;2785;2788;2790;2792;2793;2938;2949;3082;332;3458;3479;3559;3567;3568;3569;3574;3576;3593;3595;3600;3673;3674;4254;4312;4436;4437;51384;5366;54331;5567;5582;572;5732;5743;5888;5900;59345;595;5979;637;64399;652;653689;653689;675;6772;6775;7471;7473;7473;7473;7479;7480;748…	ENSG00000002330;ENSG00000002745;ENSG00000005961;ENSG00000007968;ENSG00000015475;ENSG00000017427;ENSG00000019991;ENSG00000049130;ENSG00000051180;ENSG00000065621;ENSG00000066032;ENSG00000073756;ENSG00000075290;ENSG00000081985;ENSG00000085741;ENSG00000089685;ENSG00000091128;ENSG00000091181;ENSG00000095002;ENSG00000100784;ENSG00000101197;ENSG00000102096;ENSG00000104290;ENSG00000104432;ENSG00000108379…	ADCY8;AGTR1;BAD;BID;BIRC5;BIRC7;BMP4;BRCA2;CASP7;CCNA2;CCND1;CCND3;CCNE2;CHUK;CKS1B;CKS2;CTNNA2;CXCL8;DCC;E2F2;E2F2;E2F3;EDNRB;ESR2;F2;FADD;FGF1;FGF17;FGF18;FGF7;FLT3;FRAT2;FZD10;FZD3;GNB4;GNG10;GNG2;GNG3;GNG7;GNGT1;GNGT2;GSTA1;GSTM5;GSTO2;GSTT2B;GSTT2B;HGF;HHIP;IFNG;IGF1;IL12B;IL12RB2;IL15;IL23R;IL2RA;IL5;IL5RA;IL6;IL7;ITGA2;ITGA2B;KITLG;LAMB4;LPAR6;MMP1;MSH2;MSH3;PIK3R3;PIM2;PMAIP1;PRKACB;PRKCG…
KEGG	Opioids	hsa04926	Relaxin signaling pathway	120	-0.214444	-0.733108	0.94533	1	0.933229	2482	tags=17%, list=15%, signal=14%	0.17	0.15	0.14	53358/6416/8503/59350/2785/6300/5567/1277/1910/54331/4312/114/6013/6019/2769/122042/2792/399694/2793/2790	NA	114;122042;1277;1910;2769;2785;2790;2792;2793;399694;4312;53358;54331;5567;59350;6013;6019;6300;6416;8503	ENSG00000060558;ENSG00000065559;ENSG00000107014;ENSG00000107018;ENSG00000108821;ENSG00000117461;ENSG00000127928;ENSG00000133105;ENSG00000136160;ENSG00000142875;ENSG00000148082;ENSG00000155897;ENSG00000162188;ENSG00000167083;ENSG00000171509;ENSG00000185634;ENSG00000186469;ENSG00000188130;ENSG00000196611;ENSG00000242616	ADCY8;COL1A1;EDNRB;GNA15;GNG10;GNG2;GNG3;GNGT1;GNGT2;MAP2K4;MAPK12;MMP1;PIK3R3;PRKACB;RLN1;RLN2;RXFP1;RXFP2;SHC3;SHC4
KEGG	Opioids	hsa04510	Focal adhesion	196	-0.204493	-0.731339	0.962487	1	0.933229	3946	tags=18%, list=24%, signal=14%	0.18	0.24	0.14	5599/57144/3696/3676/8516/5156/63923/595/896/3479/7143/3673/1311/5582/3674/53358/8503/5649/572/131873/80310/1277/8395/6696/3082/256076/3371/7060/22798/399694/1297/106821730/56924/2318/3381/93408	NA	106821730;1277;1297;1311;131873;22798;2318;256076;3082;3371;3381;3479;3673;3674;3676;3696;399694;5156;53358;5582;5599;5649;56924;57144;572;595;63923;6696;7060;7143;80310;8395;8503;8516;896;93408	ENSG00000002330;ENSG00000005961;ENSG00000017427;ENSG00000019991;ENSG00000029559;ENSG00000041982;ENSG00000077943;ENSG00000091128;ENSG00000101349;ENSG00000105664;ENSG00000105855;ENSG00000106436;ENSG00000107242;ENSG00000107643;ENSG00000108821;ENSG00000110092;ENSG00000112280;ENSG00000112576;ENSG00000113296;ENSG00000115232;ENSG00000116147;ENSG00000117461;ENSG00000118785;ENSG00000120332;ENSG00000126583…	BAD;BUB1B-PAK6;CCND1;CCND3;COL1A1;COL6A5;COL6A6;COL9A1;COMP;FLNC;HGF;IBSP;IGF1;ITGA2;ITGA2B;ITGA4;ITGA8;ITGB8;LAMB4;MAPK8;MYL10;PAK5;PAK6;PDGFD;PDGFRA;PIK3R3;PIP5K1B;PRKCG;RELN;SHC3;SHC4;SPP1;THBS4;TNC;TNN;TNR
KEGG	Opioids	hsa05417	Lipid and atherosclerosis	194	-0.203718	-0.72812	0.96548	1	0.933229	3498	tags=19%, list=21%, signal=15%	0.19	0.21	0.15	177/10010/840/3576/834/1147/637/3383/3949/3606/338/29110/3593/51135/5534/6416/8503/10333/6300/572/6648/1548/5608/8743/1559/948/4312/7412/7124/3553/25833/23643/3569/4314/335/3929	NA	10010;10333;1147;1548;1559;177;177;177;177;177;177;177;23643;25833;29110;335;338;3383;3553;3569;3576;3593;3606;3929;3949;4312;4314;51135;5534;5608;572;6300;637;6416;6648;7124;7124;7124;7124;7124;7124;7124;7124;7412;834;840;8503;8743;948	ENSG00000002330;ENSG00000015475;ENSG00000065559;ENSG00000084674;ENSG00000090339;ENSG00000108984;ENSG00000112096;ENSG00000113302;ENSG00000117461;ENSG00000118137;ENSG00000121858;ENSG00000125538;ENSG00000129988;ENSG00000130164;ENSG00000135218;ENSG00000136244;ENSG00000136560;ENSG00000137709;ENSG00000137752;ENSG00000138109;ENSG00000149968;ENSG00000150782;ENSG00000154589;ENSG00000162692;ENSG00000165806…	AGER;AGER;AGER;AGER;AGER;AGER;AGER;APOA1;APOB;BAD;BID;CASP1;CASP7;CD36;CHUK;CXCL8;CYP2A6;CYP2C9;ICAM1;IL12B;IL18;IL1B;IL6;IRAK4;LBP;LDLR;LY96;MAP2K4;MAP2K6;MAPK12;MMP1;MMP3;PIK3R3;POU2F3;PPP3R1;SOD2;TANK;TBK1;TLR6;TNF;TNF;TNF;TNF;TNF;TNF;TNF;TNF;TNFSF10;VCAM1
KEGG	Opioids	hsa04151	PI3K-Akt signaling pathway	302	-0.196436	-0.72518	0.98452	1	0.933229	3807	tags=21%, list=23%, signal=16%	0.21	0.23	0.16	3676/3454/5523/8516/5156/63923/595/4254/5515/896/1147/3479/59345/10161/2788/7143/3574/9586/3673/2252/1311/3674/7010/54541/672/1945/8822/8503/2690/2785/5649/9863/572/131873/80310/1277/54331/3559/2538/6696/3082/4602/284/256076/3371/9134/5105/5008/7060/22798/2322/2792/627/1297/57818/2246/2793/3569/2790/8817/3381/2069	NA	10161;1147;1277;1297;1311;131873;1945;2069;2246;2252;22798;2322;2538;256076;2690;2785;2788;2790;2792;2793;284;3082;3371;3381;3454;3479;3559;3569;3574;3673;3674;3676;4254;4602;5008;5105;5156;54331;54541;5515;5523;5649;572;57818;57818;59345;595;627;63923;6696;672;7010;7060;7143;80310;8503;8516;8817;8822;896;9134;9586;9863	ENSG00000002330;ENSG00000005961;ENSG00000012048;ENSG00000017427;ENSG00000019991;ENSG00000029559;ENSG00000041982;ENSG00000049130;ENSG00000073711;ENSG00000077943;ENSG00000091128;ENSG00000099985;ENSG00000104432;ENSG00000105664;ENSG00000108821;ENSG00000110092;ENSG00000112280;ENSG00000112576;ENSG00000112964;ENSG00000113296;ENSG00000113575;ENSG00000113578;ENSG00000114450;ENSG00000115232;ENSG00000116147…	ANGPT1;BAD;BDNF;BRCA1;CCND1;CCND3;CCNE2;CHUK;COL1A1;COL6A5;COL6A6;COL9A1;COMP;CREB5;DDIT4;EFNA4;EREG;FGF1;FGF17;FGF18;FGF7;FLT3;G6PC1;G6PC2;G6PC2;GHR;GNB4;GNG10;GNG2;GNG3;GNG7;GNGT1;GNGT2;HGF;IBSP;IFNAR1;IGF1;IL2RA;IL6;IL7;ITGA2;ITGA2B;ITGA4;ITGA8;KITLG;LAMB4;LPAR6;MAGI2;MYB;OSM;PCK1;PDGFD;PDGFRA;PIK3R3;PPP2CA;PPP2R3A;RELN;SPP1;TEK;THBS4;TNC;TNN;TNR
KEGG	Opioids	hsa04068	FoxO signaling pathway	127	-0.210679	-0.724521	0.954904	1	0.933229	4572	tags=28%, list=27%, signal=20%	0.28	0.27	0.2	2308/100533105/23678/3575/604/10000/5728/5564/664/4893/6789/51701/5599/595/23411/1147/9133/3479/53632/1032/3586/8503/6300/8698/6648/8743/2538/5897/9456/5105/6517/10733/57818/8471/3569	NA	10000;10000;100533105;1032;10733;1147;2308;23411;23678;2538;3479;3569;3575;3586;4893;5105;51701;53632;5564;5599;5728;5728;57818;57818;5897;595;604;6300;6517;6517;664;6648;6789;8471;8503;8698;8743;9133;9456	ENSG00000017427;ENSG00000087095;ENSG00000096717;ENSG00000101109;ENSG00000104205;ENSG00000107643;ENSG00000110092;ENSG00000111725;ENSG00000112096;ENSG00000113916;ENSG00000115592;ENSG00000117020;ENSG00000117461;ENSG00000121858;ENSG00000124253;ENSG00000125910;ENSG00000129355;ENSG00000131482;ENSG00000133124;ENSG00000136244;ENSG00000136634;ENSG00000142731;ENSG00000150907;ENSG00000152254;ENSG00000152413…	AKT3;AKT3;BCL6;BNIP3;C8orf44-SGK3;CCNB2;CCND1;CDKN2D;CHUK;FOXO1;G6PC1;G6PC2;G6PC2;HOMER1;IGF1;IL10;IL6;IL7R;IRS4;MAPK12;MAPK8;NLK;NRAS;PCK1;PIK3R3;PLK4;PRKAB1;PRKAG3;PTEN;PTEN;RAG2;S1PR4;SGK3;SIRT1;SLC2A4;SLC2A4;SOD2;STK4;TNFSF10
KEGG	Opioids	hsa01521	EGFR tyrosine kinase inhibitor resistance	77	0.182586	0.722528	0.97006	1	0.933229	3372	tags=25%, list=20%, signal=20%	0.25	0.2	0.2	3084/558/2621/5578/2263/208/207/3265/2261/5894/56034/1978/5293/6464/25759/6714/5335/1956/369	NA	1956;1978;207;208;2261;2263;25759;2621;3084;3265;3265;369;5293;5335;5578;558;56034;5894;6464;6714	ENSG00000066468;ENSG00000068078;ENSG00000078061;ENSG00000105221;ENSG00000124181;ENSG00000129946;ENSG00000132155;ENSG00000142208;ENSG00000145431;ENSG00000146648;ENSG00000154229;ENSG00000157168;ENSG00000160691;ENSG00000167601;ENSG00000171608;ENSG00000174775;ENSG00000183087;ENSG00000187840;ENSG00000197122;ENSG00000276536	AKT1;AKT2;ARAF;AXL;EGFR;EIF4EBP1;FGFR2;FGFR3;GAS6;HRAS;HRAS;NRG1;PDGFC;PIK3CD;PLCG1;PRKCA;RAF1;SHC1;SHC2;SRC
KEGG	Opioids	hsa04924	Renin secretion	62	-0.231081	-0.720796	0.909653	1	0.933229	1206	tags=16%, list=7%, signal=15%	0.16	0.07	0.15	779/5534/5732/5567/185/22802/1179/9635/1908/5972	NA	1179;185;1908;22802;5534;5567;5732;5972;779;9635	ENSG00000016490;ENSG00000016602;ENSG00000081248;ENSG00000124205;ENSG00000125384;ENSG00000137975;ENSG00000142875;ENSG00000143839;ENSG00000144891;ENSG00000221823	AGTR1;CACNA1S;CLCA1;CLCA2;CLCA4;EDN3;PPP3R1;PRKACB;PTGER2;REN
KEGG	Opioids	hsa04977	Vitamin digestion and absorption	23	0.231722	0.720642	0.863924	1	0.933229	1664	tags=17%, list=10%, signal=16%	0.17	0.1	0.16	113278/80704/5948/9227	NA	113278;5948;80704;9227	ENSG00000101276;ENSG00000114113;ENSG00000121207;ENSG00000135917	LRAT;RBP2;SLC19A3;SLC52A3
KEGG	Opioids	hsa05165	Human papillomavirus infection	304	-0.195309	-0.720633	0.981424	1	0.933229	3975	tags=18%, list=24%, signal=14%	0.18	0.24	0.14	3105/535/545/3696/81029/5610/3676/3454/5523/8516/63923/595/11211/5515/896/1147/3107/7143/9586/3673/6772/1311/29110/7976/3674/1740/8503/8772/5743/890/5649/7473/572/131873/5567/3106/1277/90423/51384/6696/256076/3371/9134/7124/8638/7060/22798/7479/3135/1297/7471/89780/84667/7480/7481/3381	NA	11211;1147;1277;1297;1311;131873;1740;22798;256076;29110;3105;3105;3105;3105;3105;3105;3105;3105;3106;3106;3106;3106;3106;3106;3107;3107;3107;3107;3107;3107;3107;3135;3135;3135;3135;3135;3135;3135;3135;3371;3381;3454;3673;3674;3676;3696;51384;535;545;5515;5523;5567;5610;5649;572;5743;595;63923;6696;6772;7060;7124;7124;7124;7124;7124;7124;7124;7124;7143;7471;7473;7473;7473;7479;7480;7481;7976;8102…	ENSG00000002330;ENSG00000002745;ENSG00000005961;ENSG00000029559;ENSG00000033627;ENSG00000041982;ENSG00000055332;ENSG00000073711;ENSG00000073756;ENSG00000075290;ENSG00000077943;ENSG00000085741;ENSG00000091128;ENSG00000104290;ENSG00000105664;ENSG00000105855;ENSG00000108379;ENSG00000108821;ENSG00000110092;ENSG00000111186;ENSG00000111432;ENSG00000112280;ENSG00000112576;ENSG00000113296;ENSG00000113575…	ATP6V0A1;ATP6V1E2;ATR;BAD;CCNA2;CCND1;CCND3;CCNE2;CHUK;COL1A1;COL6A5;COL6A6;COL9A1;COMP;CREB5;DLG2;EIF2AK2;FADD;FZD10;FZD3;HES7;HLA-A;HLA-A;HLA-A;HLA-A;HLA-A;HLA-A;HLA-A;HLA-A;HLA-B;HLA-B;HLA-B;HLA-B;HLA-B;HLA-B;HLA-C;HLA-C;HLA-C;HLA-C;HLA-C;HLA-C;HLA-C;HLA-G;HLA-G;HLA-G;HLA-G;HLA-G;HLA-G;HLA-G;HLA-G;IBSP;IFNAR1;ITGA2;ITGA2B;ITGA4;ITGA8;ITGB8;LAMB4;OASL;PIK3R3;PPP2CA;PPP2R3A;PRKACB;PTGS2;RELN;SPP…
KEGG	Opioids	hsa00620	Pyruvate metabolism	44	-0.242507	-0.71965	0.911726	1	0.933229	5422	tags=39%, list=32%, signal=26%	0.39	0.32	0.26	5106/31/501/3029/3939/217/127/224/39/219/126/5091/130/3945/98/5105/134526	NA	126;127;130;134526;217;219;224;3029;31;31;39;3939;3939;3945;501;5091;5105;5106;5106;98	ENSG00000063854;ENSG00000072210;ENSG00000100889;ENSG00000111275;ENSG00000111716;ENSG00000120437;ENSG00000124253;ENSG00000134333;ENSG00000137124;ENSG00000164904;ENSG00000170634;ENSG00000172497;ENSG00000172955;ENSG00000173599;ENSG00000198099;ENSG00000248144;ENSG00000275176;ENSG00000278540;ENSG00000285241;ENSG00000288299	ACACA;ACACA;ACAT2;ACOT12;ACYP2;ADH1C;ADH4;ADH6;ALDH1B1;ALDH2;ALDH3A2;ALDH7A1;HAGH;LDHA;LDHA;LDHB;PC;PCK1;PCK2;PCK2
KEGG	Opioids	hsa04931	Insulin resistance	105	-0.213392	-0.71942	0.945143	1	0.933229	1834	tags=11%, list=11%, signal=10%	0.11	0.11	0.1	27330/2538/948/5509/1375/7124/5105/6517/57818/5506/3569/28965	NA	1375;2538;27330;28965;3569;5105;5506;5509;57818;57818;6517;6517;7124;7124;7124;7124;7124;7124;7124;7124;948	ENSG00000072133;ENSG00000113396;ENSG00000124253;ENSG00000131482;ENSG00000132825;ENSG00000135218;ENSG00000136244;ENSG00000152254;ENSG00000154415;ENSG00000181856;ENSG00000204490;ENSG00000205560;ENSG00000206439;ENSG00000223952;ENSG00000228321;ENSG00000228849;ENSG00000228978;ENSG00000230108;ENSG00000232810;ENSG00000278373;ENSG00000288174	CD36;CPT1B;G6PC1;G6PC2;G6PC2;IL6;PCK1;PPP1R3A;PPP1R3D;RPS6KA6;SLC27A6;SLC2A4;SLC2A4;TNF;TNF;TNF;TNF;TNF;TNF;TNF;TNF
KEGG	Opioids	hsa04666	Fc gamma R-mediated phagocytosis	92	0.176859	0.71933	0.980263	1	0.933229	3303	tags=25%, list=20%, signal=20%	0.25	0.2	0.2	85477/10810/8398/5578/255189/55616/8877/4651/10095/3985/1398/208/207/5337/3636/5894/2215/5293/653361/5335/1785/23396/7410	NA	10095;10810;1398;1785;207;208;2215;23396;255189;3636;3985;4651;5293;5335;5337;55616;55616;5578;5894;653361;7410;8398;85477;8877	ENSG00000006747;ENSG00000075651;ENSG00000079805;ENSG00000088280;ENSG00000105221;ENSG00000124181;ENSG00000130429;ENSG00000132155;ENSG00000132970;ENSG00000142208;ENSG00000145555;ENSG00000154229;ENSG00000158517;ENSG00000160293;ENSG00000162747;ENSG00000165458;ENSG00000167193;ENSG00000168907;ENSG00000171608;ENSG00000176170;ENSG00000182541;ENSG00000184381;ENSG00000186111;ENSG00000282854	AKT1;AKT2;ARPC1B;ASAP3;ASAP3;CRK;DNM2;FCGR3B;INPPL1;LIMK2;MYO10;NCF1;PIK3CD;PIP5K1C;PLA2G4F;PLA2G6;PLCG1;PLD1;PRKCA;RAF1;SCIN;SPHK1;VAV2;WASF3
KEGG	Opioids	hsa03022	Basal transcription factors	42	0.20035	0.71878	0.939623	1	0.933229	4376	tags=29%, list=26%, signal=21%	0.29	0.26	0.21	2068/27097/2962/83860/6874/2071/9569/4331/2969/6872/51616/2958	NA	2068;2071;27097;2958;2962;2969;4331;51616;6872;6874;6874;83860;9569	ENSG00000006704;ENSG00000020426;ENSG00000104884;ENSG00000125651;ENSG00000130699;ENSG00000135801;ENSG00000140307;ENSG00000147133;ENSG00000163161;ENSG00000165632;ENSG00000187325;ENSG00000263001;ENSG00000280529	ERCC2;ERCC3;GTF2A2;GTF2F1;GTF2I;GTF2IRD1;MNAT1;TAF1;TAF3;TAF4;TAF4;TAF5L;TAF9B
KEGG	Opioids	hsa04152	AMPK signaling pathway	116	-0.21061	-0.71771	0.958002	1	0.933229	3661	tags=22%, list=22%, signal=18%	0.22	0.22	0.18	5523/51552/595/23411/5515/3479/148/53632/9586/23417/6319/8503/6720/3953/890/5207/2538/948/1080/1375/5105/6517/57818/8471/3952/9370	NA	1080;1375;148;23411;23417;2538;3479;3952;3953;5105;51552;5207;53632;5515;5523;57818;57818;595;6319;6517;6517;6720;8471;8503;890;9370;948;9586	ENSG00000001626;ENSG00000017427;ENSG00000072310;ENSG00000073711;ENSG00000096717;ENSG00000099194;ENSG00000103150;ENSG00000110092;ENSG00000113575;ENSG00000115592;ENSG00000116678;ENSG00000117461;ENSG00000119396;ENSG00000120907;ENSG00000124253;ENSG00000131482;ENSG00000133124;ENSG00000135218;ENSG00000145386;ENSG00000146592;ENSG00000152254;ENSG00000158571;ENSG00000174697;ENSG00000181092;ENSG00000181856…	ADIPOQ;ADRA1A;CCNA2;CCND1;CD36;CFTR;CPT1B;CREB5;G6PC1;G6PC2;G6PC2;IGF1;IRS4;LEP;LEPR;MLYCD;PCK1;PFKFB1;PIK3R3;PPP2CA;PPP2R3A;PRKAG3;RAB14;SCD;SIRT1;SLC2A4;SLC2A4;SREBF1
KEGG	Opioids	hsa05161	Hepatitis B	147	0.163744	0.717164	0.990196	1	0.933229	4064	tags=24%, list=24%, signal=19%	0.24	0.24	0.19	90993/1959/6554/2353/1960/4318/5578/7040/5600/3665/208/4088/468/207/54205/3265/9641/5894/5293/10454/1643/3654/6714/369/84699/5602/596/4609/5603/3442/4776/7297/5605/1026/5609/3661	NA	1026;10454;1643;1959;1960;207;208;2353;3265;3265;3442;3654;3661;3665;3665;369;4088;4318;4609;468;4776;4776;5293;54205;5578;5600;5602;5603;5605;5609;5894;596;6554;6714;7040;7297;84699;90993;9641	ENSG00000060566;ENSG00000076984;ENSG00000078061;ENSG00000100324;ENSG00000100652;ENSG00000100968;ENSG00000100985;ENSG00000105221;ENSG00000105329;ENSG00000105397;ENSG00000109339;ENSG00000122877;ENSG00000124762;ENSG00000126456;ENSG00000126934;ENSG00000128272;ENSG00000132155;ENSG00000134574;ENSG00000136997;ENSG00000142208;ENSG00000147873;ENSG00000154229;ENSG00000156711;ENSG00000157613;ENSG00000166949…	AKT1;AKT2;ARAF;ATF4;BCL2;CDKN1A;CREB3L1;CREB3L3;CYCS;DDB2;EGR2;EGR3;FOS;HRAS;HRAS;IFNA5;IKBKE;IRAK1;IRF3;IRF7;IRF7;MAP2K2;MAP2K7;MAPK10;MAPK11;MAPK13;MMP9;MYC;NFATC4;NFATC4;PIK3CD;PRKCA;RAF1;SLC10A1;SMAD3;SRC;TAB1;TGFB1;TYK2
KEGG	Opioids	hsa00010	Glycolysis / Gluconeogenesis	63	-0.229554	-0.717055	0.913259	1	0.933229	4527	tags=27%, list=27%, signal=20%	0.27	0.27	0.2	3939/8789/217/127/224/26330/9562/441531/219/126/130/3099/2538/3945/5105/57818/229	NA	126;127;130;217;219;224;229;2538;26330;3099;3939;3939;3945;441531;5105;57818;57818;8789;9562	ENSG00000072210;ENSG00000105679;ENSG00000107789;ENSG00000111275;ENSG00000111716;ENSG00000124253;ENSG00000130957;ENSG00000131482;ENSG00000134333;ENSG00000136872;ENSG00000137124;ENSG00000152254;ENSG00000159399;ENSG00000172955;ENSG00000198099;ENSG00000226784;ENSG00000248144;ENSG00000278373;ENSG00000288299	ADH1C;ADH4;ADH6;ALDH1B1;ALDH2;ALDH3A2;ALDOB;FBP2;G6PC1;G6PC2;G6PC2;GAPDHS;HK2;LDHA;LDHA;LDHB;MINPP1;PCK1;PGAM4
KEGG	Opioids	hsa00513	Various types of N-glycan biosynthesis	37	0.203985	0.711025	0.911972	1	0.933229	3060	tags=19%, list=18%, signal=15%	0.19	0.18	0.15	7991/57134/338707/8704/201595/1603/3073	NA	1603;201595;3073;338707;57134;7991;8704	ENSG00000104723;ENSG00000117411;ENSG00000117643;ENSG00000129562;ENSG00000163527;ENSG00000182272;ENSG00000213614	B4GALNT4;B4GALT2;DAD1;HEXA;MAN1C1;STT3B;TUSC3
KEGG	Opioids	hsa05225	Hepatocellular carcinoma	156	-0.201927	-0.708605	0.978022	1	0.933229	1668	tags=8%, list=10%, signal=8%	0.08	0.1	0.08	51384/3082/23401/2949/7479/399694/653689/7471/1870/89780/7480/7481/51412	NA	1870;1870;23401;2949;3082;399694;51384;51412;653689;653689;7471;7479;7480;7481;89780	ENSG00000002745;ENSG00000007968;ENSG00000019991;ENSG00000075290;ENSG00000077080;ENSG00000085741;ENSG00000125084;ENSG00000133433;ENSG00000134201;ENSG00000154342;ENSG00000169884;ENSG00000181274;ENSG00000185634;ENSG00000278695;ENSG00000282899	ACTL6B;E2F2;E2F2;FRAT2;GSTM5;GSTT2B;GSTT2B;HGF;SHC4;WNT1;WNT10B;WNT11;WNT16;WNT3A;WNT8B
KEGG	Opioids	hsa05110	Vibrio cholerae infection	46	0.195823	0.70772	0.957265	1	0.933229	5775	tags=46%, list=35%, signal=30%	0.46	0.35	0.3	11015/534/5578/71/5335/2778/375/11014/10945/155066/7082/3784/23480/10952/9296/50617/115/10312/9550/60/523	NA	10312;10945;10952;11014;11015;115;155066;23480;2778;375;3784;3784;50617;523;5335;534;534;534;534;534;534;534;5578;60;7082;7082;71;9296;9550	ENSG00000053918;ENSG00000075624;ENSG00000087460;ENSG00000100196;ENSG00000104067;ENSG00000105438;ENSG00000105929;ENSG00000106803;ENSG00000110719;ENSG00000114573;ENSG00000124181;ENSG00000128524;ENSG00000132432;ENSG00000136240;ENSG00000136888;ENSG00000143761;ENSG00000154229;ENSG00000162104;ENSG00000171130;ENSG00000184009;ENSG00000206445;ENSG00000213760;ENSG00000226850;ENSG00000227587;ENSG00000230900…	ACTB;ACTG1;ADCY9;ARF1;ATP6V0A4;ATP6V0E2;ATP6V1A;ATP6V1F;ATP6V1G1;ATP6V1G2;ATP6V1G2;ATP6V1G2;ATP6V1G2;ATP6V1G2;ATP6V1G2;ATP6V1G2;GNAS;KCNQ1;KCNQ1;KDELR1;KDELR2;KDELR3;PLCG1;PRKCA;SEC61B;SEC61G;TCIRG1;TJP1;TJP1
KEGG	Opioids	hsa04625	C-type lectin receptor signaling pathway	94	-0.210839	-0.697281	0.963743	1	0.933229	2641	tags=16%, list=16%, signal=14%	0.16	0.16	0.14	834/1147/6772/3593/3586/5534/8503/5743/6300/7124/3553/53342/51266/3569/338339	NA	1147;338339;3553;3569;3586;3593;51266;53342;5534;5743;6300;6772;7124;7124;7124;7124;7124;7124;7124;7124;834;8503	ENSG00000073756;ENSG00000113302;ENSG00000115415;ENSG00000117461;ENSG00000125538;ENSG00000136244;ENSG00000136634;ENSG00000137752;ENSG00000165682;ENSG00000166527;ENSG00000172458;ENSG00000188130;ENSG00000204490;ENSG00000206439;ENSG00000213341;ENSG00000221823;ENSG00000223952;ENSG00000228321;ENSG00000228849;ENSG00000228978;ENSG00000230108;ENSG00000232810	CASP1;CHUK;CLEC1B;CLEC4D;IL10;IL12B;IL17D;IL1B;IL6;MAPK12;PIK3R3;PPP3R1;PTGS2;STAT1;TNF;TNF;TNF;TNF;TNF;TNF;TNF;TNF
KEGG	Opioids	hsa03013	Nucleocytoplasmic transport	105	-0.205086	-0.691418	0.966857	1	0.933229	4068	tags=18%, list=24%, signal=14%	0.18	0.24	0.14	23279/7341/3839/65109/55706/9631/51194/94026/348995/129401/3841/55308/91181/79023/11269/64901/387082/55110/402569	NA	11269;129401;23279;348995;3839;3841;387082;402569;402569;51194;55110;55308;55706;64901;65109;7341;79023;91181;94026;9631	ENSG00000030066;ENSG00000058804;ENSG00000075188;ENSG00000086200;ENSG00000102753;ENSG00000111196;ENSG00000113569;ENSG00000116030;ENSG00000120253;ENSG00000125351;ENSG00000143552;ENSG00000157349;ENSG00000158553;ENSG00000163002;ENSG00000168872;ENSG00000177688;ENSG00000185467;ENSG00000196911;ENSG00000204764;ENSG00000284068	DDX19A;DDX19B;IPO11;KPNA3;KPNA5;KPNA7;KPNA7;MAGOHB;NDC1;NUP155;NUP160;NUP210L;NUP35;NUP37;NUP43;POM121L2;RANBP17;SUMO1;SUMO4;UPF3B
KEGG	Opioids	hsa00600	Sphingolipid metabolism	51	-0.226939	-0.690596	0.933589	1	0.933229	2647	tags=14%, list=16%, signal=12%	0.14	0.16	0.12	55331/2583/55304/130367/8560/56624/204219	NA	130367;204219;2583;55304;55331;56624;8560	ENSG00000078124;ENSG00000135454;ENSG00000143753;ENSG00000154227;ENSG00000163082;ENSG00000172296;ENSG00000188611	ACER3;ASAH2;B4GALNT1;CERS3;DEGS1;SGPP2;SPTLC3
KEGG	Opioids	hsa01230	Biosynthesis of amino acids	66	-0.217788	-0.687491	0.940244	1	0.933229	3200	tags=30%, list=19%, signal=25%	0.3	0.19	0.25	5723/445/6888/1373/27430/26227/162417/441531/2752/29968/384/5091/22934/84706/383/586/4143/1491/5009/229	NA	1373;1491;162417;229;22934;26227;27430;2752;29968;383;384;4143;441531;445;5009;5091;5723;586;6888;84706	ENSG00000021826;ENSG00000036473;ENSG00000038274;ENSG00000060982;ENSG00000081181;ENSG00000092621;ENSG00000116761;ENSG00000118520;ENSG00000130707;ENSG00000135069;ENSG00000135821;ENSG00000136872;ENSG00000146733;ENSG00000151224;ENSG00000153574;ENSG00000161653;ENSG00000166123;ENSG00000173599;ENSG00000177156;ENSG00000226784	ALDOB;ARG1;ARG2;ASS1;BCAT1;CPS1;CTH;GLUL;GPT2;MAT1A;MAT2B;NAGS;OTC;PC;PGAM4;PHGDH;PSAT1;PSPH;RPIA;TALDO1
KEGG	Opioids	hsa05211	Renal cell carcinoma	68	0.177046	0.685809	0.983146	1	0.933229	2708	tags=19%, list=16%, signal=16%	0.19	0.16	0.16	112398/9915/201163/7040/10298/1398/3091/208/207/3265/7428/5894/5293	NA	10298;112398;1398;201163;207;208;3091;3265;3265;5293;5894;7040;7428;9915	ENSG00000100644;ENSG00000105221;ENSG00000105329;ENSG00000130669;ENSG00000132155;ENSG00000134086;ENSG00000142208;ENSG00000154803;ENSG00000167193;ENSG00000171608;ENSG00000172379;ENSG00000174775;ENSG00000269858;ENSG00000276536	AKT1;AKT2;ARNT2;CRK;EGLN2;FLCN;HIF1A;HRAS;HRAS;PAK4;PIK3CD;RAF1;TGFB1;VHL
KEGG	Opioids	hsa00562	Inositol phosphate metabolism	73	0.171992	0.682995	0.98324	1	0.933229	3817	tags=26%, list=23%, signal=20%	0.26	0.23	0.2	3705/27124/55613/5331/55361/9651/3707/3613/3632/3636/5293/8897/5335/23396/8871/5330/5333/22908/8394	NA	22908;23396;27124;3613;3632;3636;3705;3705;3707;5293;5330;5331;5333;5335;55361;55613;8394;8871;8897;9651;9651	ENSG00000068383;ENSG00000078269;ENSG00000100330;ENSG00000100605;ENSG00000102043;ENSG00000124181;ENSG00000137841;ENSG00000141401;ENSG00000143398;ENSG00000143772;ENSG00000149527;ENSG00000149782;ENSG00000155252;ENSG00000165458;ENSG00000171608;ENSG00000185133;ENSG00000186111;ENSG00000187091;ENSG00000211456;ENSG00000274958;ENSG00000276429	IMPA2;INPP5A;INPP5J;INPPL1;ITPK1;ITPK1;ITPKB;MTMR3;MTMR8;PI4K2A;PIK3CD;PIP5K1A;PIP5K1C;PLCB2;PLCB3;PLCD1;PLCG1;PLCH2;PLCH2;SACM1L;SYNJ2
KEGG	Opioids	hsa00230	Purine metabolism	121	-0.198601	-0.67842	0.981756	1	0.933229	4461	tags=26%, list=27%, signal=20%	0.26	0.27	0.2	5151/6240/272/5169/5153/5471/29922/3000/9060/50940/50484/5138/2984/205/8622/4907/10846/122481/27115/144811/956/5167/56985/5146/26289/1633/114/5145/221264/158067/270/5143	NA	10846;114;122481;144811;158067;1633;205;221264;26289;270;27115;272;2984;29922;3000;4907;50484;50940;5138;5143;5143;5145;5146;5151;5153;5167;5169;5471;56985;6240;8622;8622;9060;956	ENSG00000048392;ENSG00000070019;ENSG00000073417;ENSG00000095464;ENSG00000105650;ENSG00000112541;ENSG00000113231;ENSG00000116748;ENSG00000123360;ENSG00000128059;ENSG00000128655;ENSG00000132518;ENSG00000132915;ENSG00000133805;ENSG00000135318;ENSG00000140057;ENSG00000143156;ENSG00000154027;ENSG00000154269;ENSG00000155085;ENSG00000155897;ENSG00000156136;ENSG00000162433;ENSG00000165695;ENSG00000167325…	ADCY8;ADPRM;AK4;AK5;AK7;AK8;AK9;AMPD1;AMPD3;DCK;ENPP1;ENPP3;ENTPD3;GUCY2C;GUCY2D;LACC1;NME7;NT5E;PAPSS2;PDE10A;PDE11A;PDE1B;PDE2A;PDE4C;PDE4C;PDE6A;PDE6C;PDE7B;PDE8A;PDE8B;PDE8B;PPAT;RRM1;RRM2B
KEGG	Opioids	hsa00510	N-Glycan biosynthesis	49	0.182814	0.67471	0.974359	1	0.933229	2835	tags=16%, list=17%, signal=14%	0.16	0.17	0.14	7991/57134/84620/146664/8704/201595/6480/1603	NA	146664;1603;201595;57134;6480;7991;84620;8704	ENSG00000073849;ENSG00000104723;ENSG00000117411;ENSG00000117643;ENSG00000129562;ENSG00000144057;ENSG00000163527;ENSG00000167889	B4GALT2;DAD1;MAN1C1;MGAT5B;ST6GAL1;ST6GAL2;STT3B;TUSC3
KEGG	Opioids	hsa04611	Platelet activation	118	0.156163	0.665819	1	1	0.933229	3730	tags=22%, list=22%, signal=17%	0.22	0.22	0.17	91807/107/2244/3690/255189/3710/5600/5331/2149/113/208/207/51206/4638/5593/2776/71/5293/6714/2778/387/5590/2243/5330/85366/5603	NA	107;113;207;208;2149;2243;2244;255189;2776;2778;3690;3710;387;4638;51206;51206;51206;51206;51206;51206;51206;51206;51206;51206;5293;5330;5331;5590;5593;5600;5603;6714;71;85366;91807	ENSG00000065534;ENSG00000067560;ENSG00000067606;ENSG00000087460;ENSG00000088053;ENSG00000096433;ENSG00000101306;ENSG00000105221;ENSG00000121281;ENSG00000137841;ENSG00000138669;ENSG00000140795;ENSG00000142208;ENSG00000149782;ENSG00000156052;ENSG00000156711;ENSG00000164742;ENSG00000168907;ENSG00000171560;ENSG00000171564;ENSG00000171608;ENSG00000181104;ENSG00000184009;ENSG00000185386;ENSG00000197122…	ACTG1;ADCY1;ADCY7;AKT1;AKT2;F2R;FGA;FGB;GNAQ;GNAS;GP6;GP6;GP6;GP6;GP6;GP6;GP6;GP6;GP6;GP6;ITGB3;ITPR3;MAPK11;MAPK13;MYLK;MYLK2;MYLK3;PIK3CD;PLA2G4F;PLCB2;PLCB3;PRKCZ;PRKG2;RHOA;SRC
KEGG	Opioids	hsa05131	Shigellosis	233	-0.180211	-0.652651	0.998941	1	0.933229	4785	tags=21%, list=29%, signal=15%	0.21	0.29	0.15	9265/5217/81873/643246/2308/10000/6352/929/30849/114548/51619/664/10096/7322/5599/718/9252/9474/3576/834/653857/1147/55054/84812/7321/3606/5481/29110/8767/7336/8503/8358/84557/3099/6300/8357/9844/8352/8936/7124/8355/8356/8354/58484/3553/92610/89869/11146/93408	NA	10000;10000;10096;11146;114548;1147;2308;29110;30849;3099;3553;3576;3606;51619;5217;5481;55054;55054;5599;58484;6300;6352;6352;643246;653857;664;7124;7124;7124;7124;7124;7124;7124;7124;718;7321;7322;7336;81873;834;8352;8354;8355;8356;8357;8358;84557;84812;8503;8767;8936;89869;9252;92610;9265;929;93408;9474;9844	ENSG00000008256;ENSG00000057663;ENSG00000070087;ENSG00000072401;ENSG00000078967;ENSG00000085978;ENSG00000091106;ENSG00000100784;ENSG00000101460;ENSG00000104312;ENSG00000106436;ENSG00000106526;ENSG00000107643;ENSG00000112290;ENSG00000115091;ENSG00000115556;ENSG00000117020;ENSG00000117461;ENSG00000125538;ENSG00000125730;ENSG00000131508;ENSG00000136950;ENSG00000137752;ENSG00000139151;ENSG00000145365…	ACTR3;ACTR3C;AKT3;AKT3;ARPC5L;ATG16L1;ATG16L1;ATG5;BNIP3;C3;CASP1;CCL5;CCL5;CD14;CHUK;CXCL8;CYTH3;ELMO1;FOXO1;GLMN;H3C10;H3C11;H3C12;H3C2;H3C3;H3C8;HK2;IL18;IL1B;MAP1LC3A;MAP1LC3B2;MAPK12;MAPK8;MYL10;NLRC4;NLRP3;PFN2;PIK3R3;PIK3R4;PLCD4;PLCZ1;PPID;RIPK2;RPS6KA5;TBK1;TIFA;TNF;TNF;TNF;TNF;TNF;TNF;TNF;TNF;UBE2D1;UBE2D2;UBE2D4;UBE2V2;WASF1
KEGG	Opioids	hsa00480	Glutathione metabolism	50	-0.215191	-0.652321	0.96144	1	0.933229	3588	tags=32%, list=21%, signal=25%	0.32	0.21	0.25	4258/79094/2944/6240/4257/50484/2938/119391/51060/2730/9027/493869/2949/653689/27306/494143	NA	119391;2730;27306;2938;2944;2949;4257;4258;493869;494143;50484;51060;6240;653689;653689;79094;9027	ENSG00000008394;ENSG00000023909;ENSG00000048392;ENSG00000065621;ENSG00000085871;ENSG00000117862;ENSG00000128965;ENSG00000133433;ENSG00000134184;ENSG00000134201;ENSG00000143942;ENSG00000144035;ENSG00000163106;ENSG00000164294;ENSG00000167325;ENSG00000243955;ENSG00000278695	CHAC1;CHAC2;GCLM;GPX8;GSTA1;GSTM1;GSTM5;GSTO2;GSTT2B;GSTT2B;HPGDS;MGST1;MGST2;NAT8;RRM1;RRM2B;TXNDC12
KEGG	Opioids	hsa04950	Maturity onset diabetes of the young	21	-0.247664	-0.640284	0.925547	1	0.933229	4180	tags=38%, list=25%, signal=29%	0.38	0.25	0.29	3174/3087/3175/6514/5078/222546/5080/3110	NA	222546;3087;3110;3174;3175;5078;5080;6514	ENSG00000007372;ENSG00000106331;ENSG00000130675;ENSG00000152804;ENSG00000163581;ENSG00000164749;ENSG00000169856;ENSG00000185002	HHEX;HNF4G;MNX1;ONECUT1;PAX4;PAX6;RFX6;SLC2A2
KEGG	Opioids	hsa04215	Apoptosis - multiple species	31	-0.231621	-0.639626	0.944681	1	0.933229	1090	tags=26%, list=7%, signal=24%	0.26	0.07	0.24	841/5599/840/637/8772/332/79444/5366	NA	332;5366;5599;637;79444;840;841;8772	ENSG00000015475;ENSG00000064012;ENSG00000089685;ENSG00000101197;ENSG00000107643;ENSG00000141682;ENSG00000165806;ENSG00000168040	BID;BIRC5;BIRC7;CASP7;CASP8;FADD;MAPK8;PMAIP1
KEGG	Opioids	hsa00670	One carbon pool by folate	20	0.217306	0.636288	0.954839	1	0.933229	837	tags=10%, list=5%, signal=10%	0.1	0.05	0.1	200895/160428	NA	160428;200895	ENSG00000136010;ENSG00000178700	ALDH1L2;DHFR2
KEGG	Opioids	hsa00650	Butanoate metabolism	27	-0.2364	-0.636178	0.931915	1	0.933229	4493	tags=33%, list=27%, signal=24%	0.33	0.27	0.24	1892/123876/18/1962/39/79944/2572/64064/54511	NA	123876;18;1892;1962;2572;39;54511;64064;79944	ENSG00000087299;ENSG00000113790;ENSG00000120437;ENSG00000127884;ENSG00000136750;ENSG00000146151;ENSG00000183044;ENSG00000183747;ENSG00000198754	ABAT;ACAT2;ACSM2A;ECHS1;EHHADH;GAD2;HMGCLL1;L2HGDH;OXCT2
KEGG	Opioids	hsa04370	VEGF signaling pathway	55	-0.204897	-0.630492	0.983668	1	0.933229	2888	tags=15%, list=17%, signal=12%	0.15	0.17	0.12	5582/5534/8503/5743/6300/572/5321/283748	NA	283748;5321;5534;5582;572;5743;6300;8503	ENSG00000002330;ENSG00000073756;ENSG00000116711;ENSG00000117461;ENSG00000126583;ENSG00000159337;ENSG00000188130;ENSG00000221823	BAD;MAPK12;PIK3R3;PLA2G4A;PLA2G4D;PPP3R1;PRKCG;PTGS2
KEGG	Opioids	hsa00532	Glycosaminoglycan biosynthesis - chondroitin sulfate / dermatan sulfate	20	-0.245691	-0.630144	0.927746	1	0.933229	12624	tags=55%, list=75%, signal=14%	0.55	0.75	0.14	9469/55501/10090/55790/55454/166012/22856/56548/113189/51363/126792	NA	10090;113189;126792;166012;22856;51363;55454;55501;55790;56548;9469	ENSG00000111962;ENSG00000122863;ENSG00000131873;ENSG00000136213;ENSG00000147119;ENSG00000147408;ENSG00000169105;ENSG00000169826;ENSG00000176022;ENSG00000180767;ENSG00000182022	B3GALT6;CHST12;CHST13;CHST14;CHST15;CHST3;CHST7;CHSY1;CSGALNACT1;CSGALNACT2;UST
KEGG	Opioids	hsa05203	Viral carcinogenesis	188	-0.176313	-0.627074	0.995671	1	0.933229	4236	tags=20%, list=25%, signal=15%	0.2	0.25	0.15	5922/841/4893/2961/3105/1233/2959/5610/718/8339/595/896/5423/3107/728340/9586/8340/8503/8344/890/8346/572/5567/255626/3106/1111/8359/8348/9134/3018/83933/983/8368/3135/8970/5366/1237	NA	1111;1233;1237;255626;2959;2961;3018;3105;3105;3105;3105;3105;3105;3105;3105;3106;3106;3106;3106;3106;3106;3107;3107;3107;3107;3107;3107;3107;3135;3135;3135;3135;3135;3135;3135;3135;4893;5366;5423;5567;5610;572;5922;595;718;728340;728340;728340;728340;8339;8340;8344;8346;8348;8359;8368;83933;841;8503;890;896;8970;9134;9586;983	ENSG00000002330;ENSG00000055332;ENSG00000064012;ENSG00000070501;ENSG00000100429;ENSG00000110092;ENSG00000112576;ENSG00000117461;ENSG00000124635;ENSG00000125730;ENSG00000137947;ENSG00000141682;ENSG00000142875;ENSG00000145386;ENSG00000145736;ENSG00000146047;ENSG00000146592;ENSG00000149554;ENSG00000155903;ENSG00000170312;ENSG00000175305;ENSG00000179934;ENSG00000183474;ENSG00000183813;ENSG00000185130…	BAD;C3;CASP8;CCNA2;CCND1;CCND3;CCNE2;CCR4;CCR8;CDK1;CHEK1;CREB5;EIF2AK2;GTF2B;GTF2E2;GTF2H2C;GTF2H2C;GTF2H2C;GTF2H2C;H2BC1;H2BC10;H2BC11;H2BC13;H2BC17;H2BC3;H2BC6;H2BC8;H4C1;H4C13;HDAC10;HLA-A;HLA-A;HLA-A;HLA-A;HLA-A;HLA-A;HLA-A;HLA-A;HLA-B;HLA-B;HLA-B;HLA-B;HLA-B;HLA-B;HLA-C;HLA-C;HLA-C;HLA-C;HLA-C;HLA-C;HLA-C;HLA-G;HLA-G;HLA-G;HLA-G;HLA-G;HLA-G;HLA-G;HLA-G;NRAS;PIK3R3;PMAIP1;POLB;PRKACB;RASA2
KEGG	Opioids	hsa04914	Progesterone-mediated oocyte maturation	93	-0.186837	-0.617424	0.989486	1	0.933229	2478	tags=14%, list=15%, signal=12%	0.14	0.15	0.12	8503/890/699/6300/5567/27330/245711/5241/10393/114/6790/983/387778	NA	10393;114;245711;27330;387778;5241;5567;6300;6790;699;8503;890;983	ENSG00000072133;ENSG00000082175;ENSG00000087586;ENSG00000117461;ENSG00000142875;ENSG00000145386;ENSG00000155897;ENSG00000163806;ENSG00000164162;ENSG00000169679;ENSG00000170312;ENSG00000188130;ENSG00000204710	ADCY8;ANAPC10;AURKA;BUB1;CCNA2;CDK1;MAPK12;PGR;PIK3R3;PRKACB;RPS6KA6;SPDYA;SPDYC
KEGG	Opioids	hsa05412	Arrhythmogenic right ventricular cardiomyopathy	72	-0.191105	-0.608928	0.990326	1	0.933229	3939	tags=21%, list=24%, signal=16%	0.21	0.24	0.16	93589/3696/3676/8516/9254/3673/3674/779/781/6442/6547/89/1496/786/88	NA	1496;3673;3674;3676;3696;6442;6547;779;781;786;8516;88;89;9254;93589;93589	ENSG00000005961;ENSG00000007402;ENSG00000066032;ENSG00000077522;ENSG00000077943;ENSG00000081248;ENSG00000100678;ENSG00000105855;ENSG00000108823;ENSG00000108878;ENSG00000115232;ENSG00000151062;ENSG00000153956;ENSG00000164171;ENSG00000248746;ENSG00000284953	ACTN2;ACTN3;CACNA1S;CACNA2D1;CACNA2D2;CACNA2D4;CACNA2D4;CACNG1;CTNNA2;ITGA2;ITGA2B;ITGA4;ITGA8;ITGB8;SGCA;SLC8A3
KEGG	Opioids	hsa05100	Bacterial invasion of epithelial cells	74	0.152081	0.605689	0.994413	1	0.933229	5250	tags=38%, list=31%, signal=26%	0.38	0.31	0.26	1759/2335/10095/1398/10459/71/5293/999/6464/5829/25759/6714/1785/387/55964/391/1399/10552/57180/63916/5747/10801/4735/10093/1499/1213/1211/1793	NA	10093;10095;10459;10552;10801;10801;1211;1213;1398;1399;1499;1759;1785;1793;2335;25759;387;391;4735;5293;55964;57180;5747;5829;63916;6464;6714;71;999	ENSG00000039068;ENSG00000062598;ENSG00000067560;ENSG00000079805;ENSG00000089159;ENSG00000099942;ENSG00000100167;ENSG00000106976;ENSG00000115414;ENSG00000116670;ENSG00000122705;ENSG00000129946;ENSG00000130429;ENSG00000133627;ENSG00000141367;ENSG00000150760;ENSG00000160691;ENSG00000167193;ENSG00000168036;ENSG00000168385;ENSG00000169398;ENSG00000171608;ENSG00000177105;ENSG00000184009;ENSG00000184640…	ACTG1;ACTR3B;ARPC1A;ARPC1B;ARPC4;CDH1;CLTA;CLTC;CRK;CRKL;CTNNB1;DNM1;DNM2;DOCK1;ELMO2;FN1;MAD2L2;PIK3CD;PTK2;PXN;RHOA;RHOG;SEPTIN2;SEPTIN3;SEPTIN9;SEPTIN9;SHC1;SHC2;SRC
KEGG	Opioids	hsa00920	Sulfur metabolism	10	-0.280412	-0.604865	0.942766	1	0.933229	4513	tags=40%, list=27%, signal=29%	0.4	0.27	0.29	7263/10380/54928/9060	NA	10380;54928;7263;9060	ENSG00000104331;ENSG00000128311;ENSG00000162813;ENSG00000198682	BPNT1;BPNT2;PAPSS2;TST
KEGG	Opioids	hsa03018	RNA degradation	76	0.151382	0.59915	1	1	0.933229	5407	tags=33%, list=32%, signal=22%	0.33	0.32	0.22	140886/5213/4849/28960/56915/80349/2026/5042/9924/132430/11044/84186/6499/154197/80336/10766/2027/4850/7832/8761/26986/3329/51010/115752/5211	NA	10766;11044;115752;132430;140886;154197;2026;2027;26986;28960;3329;4849;4849;4849;4849;4849;4849;4849;4849;4849;4849;4850;5042;51010;5211;5213;56915;6499;6499;6499;6499;6499;6499;7832;80336;80349;84186;8761;9924	ENSG00000070756;ENSG00000077348;ENSG00000080802;ENSG00000088038;ENSG00000090621;ENSG00000101104;ENSG00000107371;ENSG00000108515;ENSG00000110063;ENSG00000111674;ENSG00000112941;ENSG00000135473;ENSG00000140395;ENSG00000141959;ENSG00000144381;ENSG00000146453;ENSG00000147905;ENSG00000151846;ENSG00000152556;ENSG00000159388;ENSG00000166938;ENSG00000174740;ENSG00000183864;ENSG00000204351;ENSG00000206353…	BTG2;CNOT3;CNOT3;CNOT3;CNOT3;CNOT3;CNOT3;CNOT3;CNOT3;CNOT3;CNOT3;CNOT4;DCPS;DIS3L;ENO2;ENO3;EXOSC3;EXOSC5;HSPD1;PABPC1;PABPC1L;PABPC3;PABPC4;PABPC4L;PABPC5;PAN2;PFKL;PFKM;PNLDC1;SKIV2L;SKIV2L;SKIV2L;SKIV2L;SKIV2L;SKIV2L;TENT4A;TOB2;WDR61;ZCCHC7
KEGG	Opioids	hsa05135	Yersinia infection	131	-0.173472	-0.597746	0.99776	1	0.933229	3957	tags=18%, list=24%, signal=14%	0.18	0.24	0.14	926/5599/3676/2533/3576/834/653857/1147/3606/29110/51135/3586/6416/8503/6300/5608/9844/27330/8395/7124/58484/3553/3569	NA	1147;2533;27330;29110;3553;3569;3576;3586;3606;3676;51135;5599;5608;58484;6300;6416;653857;7124;7124;7124;7124;7124;7124;7124;7124;834;8395;8503;926;9844	ENSG00000065559;ENSG00000072133;ENSG00000082074;ENSG00000091106;ENSG00000106526;ENSG00000107242;ENSG00000107643;ENSG00000108984;ENSG00000115232;ENSG00000117461;ENSG00000125538;ENSG00000136244;ENSG00000136634;ENSG00000137752;ENSG00000150782;ENSG00000155849;ENSG00000169429;ENSG00000172116;ENSG00000183735;ENSG00000188130;ENSG00000198001;ENSG00000204490;ENSG00000206439;ENSG00000213341;ENSG00000223952…	ACTR3C;CASP1;CD8B;CHUK;CXCL8;ELMO1;FYB1;IL10;IL18;IL1B;IL6;IRAK4;ITGA4;MAP2K4;MAP2K6;MAPK12;MAPK8;NLRC4;PIK3R3;PIP5K1B;RPS6KA6;TBK1;TNF;TNF;TNF;TNF;TNF;TNF;TNF;TNF
KEGG	Opioids	hsa00061	Fatty acid biosynthesis	16	-0.244679	-0.596031	0.936107	1	0.933229	409	tags=38%, list=2%, signal=37%	0.38	0.02	0.37	51703/7923/31/2182/2181/23305	NA	2181;2182;23305;31;31;51703;7923;7923;7923;7923;7923;7923	ENSG00000068366;ENSG00000112474;ENSG00000123983;ENSG00000164398;ENSG00000197142;ENSG00000204228;ENSG00000225312;ENSG00000228357;ENSG00000228712;ENSG00000232357;ENSG00000275176;ENSG00000278540	ACACA;ACACA;ACSL3;ACSL4;ACSL5;ACSL6;HSD17B8;HSD17B8;HSD17B8;HSD17B8;HSD17B8;HSD17B8
KEGG	Opioids	hsa04140	Autophagy - animal	134	0.138422	0.595434	1	1	0.933229	4599	tags=27%, list=27%, signal=20%	0.27	0.27	0.2	8660/3667/64121/64798/3916/8408/3091/208/57521/207/6794/3265/58528/5894/84971/5293/8897/7249/6237/10325/1508/53349/5170/140775/26100/5602/596/5605/10533/7248/1509/9776/598/10645/1612/3480	NA	10325;10533;10645;140775;140775;1508;1508;1509;1612;207;208;26100;3091;3265;3265;3480;3667;3916;5170;5293;53349;5602;5605;57521;58528;5894;596;598;6237;64121;64798;6794;7248;7249;8408;84971;8660;8897;9776	ENSG00000025039;ENSG00000083750;ENSG00000100330;ENSG00000100644;ENSG00000103197;ENSG00000105221;ENSG00000109339;ENSG00000110931;ENSG00000116954;ENSG00000117984;ENSG00000118046;ENSG00000126458;ENSG00000126934;ENSG00000130734;ENSG00000132155;ENSG00000140443;ENSG00000140992;ENSG00000141564;ENSG00000142208;ENSG00000155792;ENSG00000157954;ENSG00000164733;ENSG00000165699;ENSG00000165861;ENSG00000169047…	AKT1;AKT2;ATG13;ATG4D;ATG7;BCL2;BCL2L1;CAMKK2;CTSB;CTSB;CTSD;DAPK1;DEPTOR;HIF1A;HRAS;HRAS;IGF1R;IRS1;IRS2;LAMP1;MAP2K2;MAPK10;MTMR3;PDPK1;PIK3CD;RAF1;RPTOR;RRAGB;RRAGC;RRAGD;RRAS;SMCR8;SMCR8;STK11;TSC1;TSC2;ULK1;WIPI2;ZFYVE1
KEGG	Opioids	hsa05235	PD-L1 expression and PD-1 checkpoint pathway in cancer	84	-0.182906	-0.594146	0.992849	1	0.933229	5894	tags=33%, list=35%, signal=22%	0.33	0.35	0.22	238/7097/3845/1950/5530/917/4615/5133/919/5533/10000/5728/3717/3459/4893/10538/1147/29126/916/6772/5534/8503/940/6300/1460/5608/915/3458	NA	10000;10000;10538;1147;1460;1460;1460;1460;1460;1460;1460;1950;238;29126;3458;3459;3717;3845;4615;4893;5133;5133;5530;5533;5534;5608;5728;5728;6300;6772;7097;8503;915;916;917;919;940	ENSG00000027697;ENSG00000096968;ENSG00000108984;ENSG00000111537;ENSG00000115415;ENSG00000117020;ENSG00000117461;ENSG00000120217;ENSG00000120910;ENSG00000133703;ENSG00000137462;ENSG00000138798;ENSG00000138814;ENSG00000156127;ENSG00000160654;ENSG00000167286;ENSG00000171094;ENSG00000171862;ENSG00000172936;ENSG00000178562;ENSG00000188130;ENSG00000188389;ENSG00000198821;ENSG00000198851;ENSG00000204435…	AKT3;AKT3;ALK;BATF;CD247;CD274;CD28;CD3D;CD3E;CD3G;CHUK;CSNK2B;CSNK2B;CSNK2B;CSNK2B;CSNK2B;CSNK2B;CSNK2B;EGF;IFNG;IFNGR1;JAK2;KRAS;MAP2K6;MAPK12;MYD88;NRAS;PDCD1;PDCD1;PIK3R3;PPP3CA;PPP3CC;PPP3R1;PTEN;PTEN;STAT1;TLR2
KEGG	Opioids	hsa05166	Human T-cell leukemia virus 1 infection	212	-0.165414	-0.593898	1	1	0.933229	5435	tags=30%, list=32%, signal=20%	0.3	0.32	0.2	898/3133/108/8697/5530/917/2113/109/5925/10488/64682/10744/7046/25906/3601/246184/5533/4488/3119/10000/5728/29945/4214/4893/119504/3105/5599/545/3113/595/1871/896/5423/1147/3107/9133/3383/567/916/9586/1031/5534/6416/8503/4049/890/11200/5567/3106/701/3559/1111/3600/3117/3118/10393/114/9134/7124/915/3135/1870/3569	NA	10000;10000;1031;10393;10488;10744;108;109;1111;11200;114;1147;119504;1870;1870;1871;2113;246184;25906;29945;3105;3105;3105;3105;3105;3105;3105;3105;3106;3106;3106;3106;3106;3106;3107;3107;3107;3107;3107;3107;3107;3113;3113;3113;3113;3113;3113;3113;3113;3117;3117;3117;3117;3117;3117;3117;3117;3117;3117;3117;3117;3117;3117;3118;3118;3118;3118;3118;3118;3118;3118;3119;3119;3119;3119;3119;3119;3119;…	ENSG00000007968;ENSG00000053900;ENSG00000065559;ENSG00000070501;ENSG00000078295;ENSG00000090339;ENSG00000094880;ENSG00000095015;ENSG00000105173;ENSG00000106799;ENSG00000107175;ENSG00000107643;ENSG00000110092;ENSG00000110200;ENSG00000112242;ENSG00000112576;ENSG00000117020;ENSG00000117461;ENSG00000120149;ENSG00000120910;ENSG00000123080;ENSG00000134460;ENSG00000134470;ENSG00000134954;ENSG00000136244…	ADCY2;ADCY3;ADCY8;AKT3;AKT3;ANAPC1;ANAPC10;ANAPC15;ANAPC16;ANAPC4;ATR;B2M;B2M;BUB1B;CCNA2;CCNB2;CCND1;CCND3;CCNE1;CCNE2;CD3D;CD3E;CD3G;CDC23;CDC26;CDKN2C;CHEK1;CHEK2;CHUK;CREB3;CREB5;E2F2;E2F2;E2F3;ETS1;HLA-A;HLA-A;HLA-A;HLA-A;HLA-A;HLA-A;HLA-A;HLA-A;HLA-B;HLA-B;HLA-B;HLA-B;HLA-B;HLA-B;HLA-C;HLA-C;HLA-C;HLA-C;HLA-C;HLA-C;HLA-C;HLA-DPA1;HLA-DPA1;HLA-DPA1;HLA-DPA1;HLA-DPA1;HLA-DPA1;HLA-DPA1;HLA-DPA…
KEGG	Opioids	hsa00030	Pentose phosphate pathway	28	-0.214033	-0.581166	0.965909	1	0.933229	163	tags=11%, list=1%, signal=11%	0.11	0.01	0.11	64080/22934/229	NA	229;22934;64080	ENSG00000136872;ENSG00000153574;ENSG00000171174	ALDOB;RBKS;RPIA
KEGG	Opioids	hsa05418	Fluid shear stress and atherosclerosis	128	-0.168751	-0.580437	0.998875	1	0.933229	1384	tags=15%, list=8%, signal=14%	0.15	0.08	0.14	2938/119391/1147/3383/3674/652/6416/8503/6300/5608/2949/7412/7124/3553/3458/658/387082/653689/3552	NA	1147;119391;2938;2949;3383;3458;3552;3553;3674;387082;5608;6300;6416;652;653689;653689;658;7124;7124;7124;7124;7124;7124;7124;7124;7412;8503	ENSG00000005961;ENSG00000065559;ENSG00000065621;ENSG00000090339;ENSG00000108984;ENSG00000111537;ENSG00000115008;ENSG00000117461;ENSG00000125378;ENSG00000125538;ENSG00000133433;ENSG00000134201;ENSG00000138696;ENSG00000162692;ENSG00000177688;ENSG00000188130;ENSG00000204490;ENSG00000206439;ENSG00000213341;ENSG00000223952;ENSG00000228321;ENSG00000228849;ENSG00000228978;ENSG00000230108;ENSG00000232810…	BMP4;BMPR1B;CHUK;GSTA1;GSTM5;GSTO2;GSTT2B;GSTT2B;ICAM1;IFNG;IL1A;IL1B;ITGA2B;MAP2K4;MAP2K6;MAPK12;PIK3R3;SUMO4;TNF;TNF;TNF;TNF;TNF;TNF;TNF;TNF;VCAM1
KEGG	Opioids	hsa00260	Glycine, serine and threonine metabolism	38	-0.200041	-0.57554	0.982094	1	0.933229	5765	tags=39%, list=34%, signal=26%	0.39	0.34	0.26	2731/1757/669/501/5723/55349/64902/26227/27232/441531/29968/51268/1610/2653/1491	NA	1491;1610;1757;26227;2653;27232;2731;29968;441531;501;51268;55349;5723;64902;669	ENSG00000016391;ENSG00000092621;ENSG00000110887;ENSG00000113492;ENSG00000116761;ENSG00000123453;ENSG00000124713;ENSG00000135069;ENSG00000140905;ENSG00000146733;ENSG00000164904;ENSG00000172331;ENSG00000178445;ENSG00000179761;ENSG00000226784	AGXT2;ALDH7A1;BPGM;CHDH;CTH;DAO;GCSH;GLDC;GNMT;PGAM4;PHGDH;PIPOX;PSAT1;PSPH;SARDH
KEGG	Opioids	hsa04120	Ubiquitin mediated proteolysis	139	0.132904	0.574226	1	1	0.933229	4420	tags=24%, list=26%, signal=18%	0.24	0.26	0.18	23221/26232/4281/25847/9021/134111/22954/7317/90293/9820/51343/7428/1643/378884/9690/10277/7316/63893/6477/27338/8925/23327/10273/10075/11060/51588/26259/84447/23759/23624/8451/7329/89910/8924	NA	10075;10273;10277;11060;134111;1643;22954;23221;23327;23624;23759;25847;26232;26259;27338;378884;4281;51343;51588;63893;6477;7316;7317;7329;7428;84447;8451;8924;8924;8924;8925;89910;9021;90293;9690;9820	ENSG00000003096;ENSG00000008853;ENSG00000009335;ENSG00000044090;ENSG00000049759;ENSG00000086758;ENSG00000100023;ENSG00000101871;ENSG00000103266;ENSG00000103275;ENSG00000103657;ENSG00000105229;ENSG00000105325;ENSG00000108106;ENSG00000116661;ENSG00000119401;ENSG00000128731;ENSG00000129055;ENSG00000130939;ENSG00000130985;ENSG00000134086;ENSG00000134574;ENSG00000139842;ENSG00000142273;ENSG00000150991…	ANAPC13;CBLC;CUL4A;CUL7;DDB2;FBXO2;FBXW8;FZR1;HERC1;HERC2;HERC2;HERC2;HUWE1;KLHL13;MID1;NEDD4L;NHLRC1;PIAS4;PPIL2;RHOBTB2;SIAH1;SOCS3;STUB1;SYVN1;TRIM32;UBA1;UBC;UBE2I;UBE2O;UBE2QL1;UBE2S;UBE3B;UBE3C;UBE4B;VHL;WWP2
KEGG	Opioids	hsa04071	Sphingolipid signaling pathway	116	-0.164266	-0.559782	1	1	0.933229	4678	tags=23%, list=28%, signal=17%	0.23	0.28	0.17	2773/55012/10558/2205/10000/5728/4985/8439/4893/5599/253782/5523/5515/637/9294/5582/55304/8503/2206/6300/8698/130367/8560/7124/56624/53637/204219	NA	10000;10000;10558;130367;204219;2205;2206;253782;2773;4893;4985;53637;55012;5515;5523;55304;5582;5599;56624;5728;5728;6300;637;7124;7124;7124;7124;7124;7124;7124;7124;8439;8503;8560;8698;9294	ENSG00000015475;ENSG00000035681;ENSG00000065135;ENSG00000073711;ENSG00000090054;ENSG00000092020;ENSG00000107643;ENSG00000113575;ENSG00000116329;ENSG00000117020;ENSG00000117461;ENSG00000125910;ENSG00000126583;ENSG00000143753;ENSG00000149534;ENSG00000154227;ENSG00000163082;ENSG00000171862;ENSG00000172292;ENSG00000172296;ENSG00000179639;ENSG00000180739;ENSG00000188130;ENSG00000188611;ENSG00000204490…	AKT3;AKT3;ASAH2;BID;CERS3;CERS6;DEGS1;FCER1A;GNAI3;MAPK12;MAPK8;MS4A2;NRAS;NSMAF;OPRD1;PIK3R3;PPP2CA;PPP2R3A;PPP2R3C;PRKCG;PTEN;PTEN;S1PR2;S1PR4;S1PR5;SGPP2;SPTLC1;SPTLC3;TNF;TNF;TNF;TNF;TNF;TNF;TNF;TNF
KEGG	Opioids	hsa04115	p53 signaling pathway	72	-0.172426	-0.549412	0.995163	1	0.933229	4491	tags=26%, list=27%, signal=19%	0.26	0.27	0.19	5728/3732/841/545/595/50484/896/9133/637/3479/84883/92344/11200/5268/1111/7161/9134/983/5366	NA	1111;11200;3479;3732;50484;5268;5366;545;5728;5728;595;637;7161;841;84883;896;9133;9134;92344;983	ENSG00000015475;ENSG00000017427;ENSG00000042286;ENSG00000048392;ENSG00000064012;ENSG00000078900;ENSG00000085117;ENSG00000110092;ENSG00000112576;ENSG00000120370;ENSG00000141682;ENSG00000149554;ENSG00000157456;ENSG00000170312;ENSG00000171862;ENSG00000175054;ENSG00000175305;ENSG00000183765;ENSG00000206075;ENSG00000284792	AIFM2;ATR;BID;CASP8;CCNB2;CCND1;CCND3;CCNE2;CD82;CDK1;CHEK1;CHEK2;GORAB;IGF1;PMAIP1;PTEN;PTEN;RRM2B;SERPINB5;TP73
KEGG	Opioids	hsa05160	Hepatitis C	136	-0.142424	-0.491656	1	1	0.933229	4204	tags=19%, list=25%, signal=14%	0.19	0.25	0.14	841/7098/4893/3434/5610/3454/595/1871/5515/1147/637/3949/6772/29110/4939/8503/8772/572/9075/91543/100506658/7124/3627/3458/1870/439996	NA	100506658;100506658;1147;1870;1870;1871;29110;3434;3454;3458;3627;3949;439996;4893;4939;5515;5610;572;595;637;6772;7098;7124;7124;7124;7124;7124;7124;7124;7124;841;8503;8772;9075;91543	ENSG00000002330;ENSG00000007968;ENSG00000015475;ENSG00000055332;ENSG00000064012;ENSG00000110092;ENSG00000111335;ENSG00000111537;ENSG00000112242;ENSG00000113575;ENSG00000115415;ENSG00000117461;ENSG00000130164;ENSG00000134321;ENSG00000142166;ENSG00000164342;ENSG00000165376;ENSG00000168040;ENSG00000169245;ENSG00000183735;ENSG00000185745;ENSG00000197822;ENSG00000204010;ENSG00000204490;ENSG00000206439…	BAD;BID;CASP8;CCND1;CHUK;CLDN2;CXCL10;E2F2;E2F2;E2F3;EIF2AK2;FADD;IFIT1;IFIT1B;IFNAR1;IFNG;LDLR;NRAS;OAS2;OCLN;OCLN;PIK3R3;PPP2CA;RSAD2;STAT1;TBK1;TLR3;TNF;TNF;TNF;TNF;TNF;TNF;TNF;TNF
KEGG	Opioids	hsa04137	Mitophagy - animal	70	0.122224	0.475927	1	1	0.933229	14692	tags=100%, list=88%, signal=12%	1	0.88	0.12	8408/3091/468/6667/3265/9927/6237/6714/7316/5602/79735/598/89941/665/7157/7030/10370/55626/1869/7879/51024/440738/283106/54543/10133/6233/4077/8887/5970/3725/65018/79065/2309/9101/192111/285973/7311/22808/1459/84749/7314/10241/1457/4286/81631/7942/8878/11337/23710/5601/9451/11345/23786/22800/3845/8678/55669/5071/64786/643246/55288/9958/664/4893/5599/139341/9474/29110/84557/1460	NA	10133;10241;10370;11337;11345;139341;1457;1459;1460;1460;1460;1460;1460;1460;1460;1869;192111;22800;22808;2309;23710;23786;283106;285973;29110;3091;3265;3265;3725;3845;4077;4286;440738;468;4893;5071;51024;54543;55288;55626;55669;5599;5601;5602;5970;598;6233;6237;643246;64786;65018;664;665;6667;6714;7030;7157;7311;7314;7316;7879;79065;7942;79735;81631;8408;84557;84749;8678;8878;8878;8887;89941;910…	ENSG00000034713;ENSG00000050748;ENSG00000057663;ENSG00000068323;ENSG00000069509;ENSG00000070770;ENSG00000075785;ENSG00000099968;ENSG00000100644;ENSG00000101266;ENSG00000101412;ENSG00000101460;ENSG00000104765;ENSG00000104946;ENSG00000106052;ENSG00000107643;ENSG00000109339;ENSG00000110497;ENSG00000112561;ENSG00000116688;ENSG00000118689;ENSG00000121749;ENSG00000123240;ENSG00000126458;ENSG00000126581…	AMBRA1;ATF4;ATG5;ATG9A;ATG9B;BCL2L1;BCL2L13;BECN1;BNIP3;BNIP3L;CALCOCO2;CITED2;CSNK2A1;CSNK2A2;CSNK2A3;CSNK2B;CSNK2B;CSNK2B;CSNK2B;CSNK2B;CSNK2B;CSNK2B;E2F1;EIF2AK3;FIS1;FOXO3;FUNDC1;GABARAP;GABARAPL1;GABARAPL2;HIF1A;HRAS;HRAS;JUN;KRAS;MAP1LC3A;MAP1LC3B;MAP1LC3B2;MAP1LC3C;MAPK10;MAPK8;MAPK9;MFN1;MFN2;MITF;MRAS;NBR1;NRAS;OPTN;PGAM5;PINK1;PRKN;RAB7A;RELA;RHOT1;RHOT2;RPS27A;RRAS;RRAS2;SP1;SQSTM1;SQS…
KEGG	Opioids	hsa00563	Glycosylphosphatidylinositol (GPI)-anchor biosynthesis	25	0.149822	0.474632	1	1	0.933229	2508	tags=16%, list=15%, signal=14%	0.16	0.15	0.14	84720/9487/54965/5283	NA	5283;54965;84720;9487	ENSG00000100564;ENSG00000108474;ENSG00000163964;ENSG00000165282	PIGH;PIGL;PIGO;PIGX
KEGG	Opioids	hsa05017	Spinocerebellar ataxia	133	-0.134506	-0.465075	1	1	0.933229	4167	tags=16%, list=25%, signal=12%	0.16	0.25	0.12	7494/3752/5599/2959/56652/5686/2902/29982/90550/2259/116443/5582/6095/115209/10213/8503/5649/5683/143471/7222/2891	NA	10213;115209;116443;143471;2259;2891;2902;2959;29982;3752;5582;5599;5649;56652;5683;5686;6095;7222;7494;8503;90550	ENSG00000069667;ENSG00000100219;ENSG00000102466;ENSG00000106588;ENSG00000107643;ENSG00000107815;ENSG00000115233;ENSG00000117461;ENSG00000120251;ENSG00000126583;ENSG00000137947;ENSG00000138741;ENSG00000143106;ENSG00000148572;ENSG00000154611;ENSG00000156026;ENSG00000162600;ENSG00000171385;ENSG00000176884;ENSG00000189056;ENSG00000198785	FGF14;GRIA2;GRIN1;GRIN3A;GTF2B;KCND3;MAPK8;MCU;NRBF2;OMA1;PIK3R3;PRKCG;PSMA2;PSMA5;PSMA8;PSMD14;RELN;RORA;TRPC3;TWNK;XBP1
KEGG	Opioids	hsa04136	Autophagy - other	31	0.138708	0.464112	0.996633	1	0.933229	14412	tags=100%, list=86%, signal=14%	1	0.86	0.14	57521/84971/26100/10533/9776/83734/23192/60673/55062/3476/23130/2475/55102/79065/5516/285973/115201/9140/64223/9706/11337/23710/5289/11345/64422/8678/30849/9474/5515/55054/84938	NA	10533;11337;11345;115201;23130;23192;23710;2475;26100;285973;30849;3476;5289;55054;55054;55062;55102;5515;5516;57521;60673;64223;64422;79065;83734;84938;84971;8678;9140;9474;9706;9776	ENSG00000034713;ENSG00000057663;ENSG00000066739;ENSG00000070540;ENSG00000078142;ENSG00000083290;ENSG00000085978;ENSG00000089289;ENSG00000101844;ENSG00000104695;ENSG00000110046;ENSG00000113575;ENSG00000123395;ENSG00000125703;ENSG00000126581;ENSG00000130734;ENSG00000139112;ENSG00000141564;ENSG00000144848;ENSG00000145782;ENSG00000152348;ENSG00000157954;ENSG00000167965;ENSG00000168397;ENSG00000170296…	ATG10;ATG101;ATG12;ATG13;ATG16L1;ATG16L1;ATG2A;ATG2B;ATG3;ATG4A;ATG4B;ATG4C;ATG4D;ATG5;ATG7;ATG9A;ATG9B;BECN1;GABARAP;GABARAPL1;GABARAPL2;IGBP1;MLST8;MTOR;PIK3C3;PIK3R4;PPP2CA;PPP2CB;RPTOR;ULK2;WIPI1;WIPI2
KEGG	Opioids	hsa04130	SNARE interactions in vesicular transport	32	-0.131251	-0.365657	1	1	0.933229	4430	tags=38%, list=26%, signal=28%	0.38	0.26	0.28	6809/9482/9527/10490/8673/9341/2054/8773/9554/55014/662/415117	NA	10490;2054;415117;55014;662;6809;8673;8773;9341;9482;9527;9554	ENSG00000049245;ENSG00000092531;ENSG00000100568;ENSG00000108587;ENSG00000111450;ENSG00000113734;ENSG00000118640;ENSG00000136874;ENSG00000166900;ENSG00000170310;ENSG00000178750;ENSG00000265808	BNIP1;GOSR1;SEC22B;SNAP23;STX17;STX19;STX2;STX3;STX8;VAMP3;VAMP8;VTI1B
Reactome	Opioids	R-HSA-1250347	SHC1 events in ERBB4 signaling	14	-0.5898	-1.38786	0.0930233	0.585499	0.548841	708	tags=21%, list=4%, signal=21%	0.21	0.04	0.21	685/145957/2069	NA	145957;2069;685	ENSG00000124882;ENSG00000169752;ENSG00000174808	BTC;EREG;NRG4
Reactome	Opioids	R-HSA-1638074	Keratan sulfate/keratin metabolism	31	0.404391	1.33033	0.0938628	0.587983	0.55117	1738	tags=23%, list=10%, signal=20%	0.23	0.1	0.2	6484/5549/93010/2331/4060/8534/8704	NA	2331;4060;5549;6484;8534;8704;93010	ENSG00000110080;ENSG00000117411;ENSG00000122176;ENSG00000139329;ENSG00000156966;ENSG00000175264;ENSG00000188783	B3GNT7;B4GALT2;CHST1;FMOD;LUM;PRELP;ST3GAL4
Reactome	Opioids	R-HSA-4085001	Sialic acid metabolism	29	0.410972	1.32823	0.0942029	0.587983	0.55117	1239	tags=24%, list=7%, signal=22%	0.24	0.07	0.22	81849/6484/8128/84620/10825/27090/29906	NA	10825;27090;29906;6484;8128;81849;84620	ENSG00000101638;ENSG00000110080;ENSG00000117069;ENSG00000136840;ENSG00000140557;ENSG00000144057;ENSG00000162139	NEU3;ST3GAL4;ST6GAL2;ST6GALNAC4;ST6GALNAC5;ST8SIA2;ST8SIA5
Reactome	Opioids	R-HSA-8956320	Nucleotide biosynthesis	14	0.554378	1.45821	0.0952381	0.589532	0.552621	2727	tags=36%, list=16%, signal=30%	0.36	0.16	0.3	122622/3615/5198/790/158	NA	122622;158;3615;5198;790	ENSG00000084774;ENSG00000178035;ENSG00000178921;ENSG00000185100;ENSG00000239900	ADSL;ADSS1;CAD;IMPDH2;PFAS
Reactome	Opioids	R-HSA-9648895	Response of EIF2AK1 (HRI) to heme deficiency	14	0.552223	1.45254	0.0952381	0.589532	0.552621	3711	tags=43%, list=22%, signal=33%	0.43	0.22	0.33	467/23645/468/57761/1649/22809	NA	1649;22809;23645;467;468;57761	ENSG00000087074;ENSG00000101255;ENSG00000128272;ENSG00000162772;ENSG00000169136;ENSG00000175197	ATF3;ATF4;ATF5;DDIT3;PPP1R15A;TRIB3
Reactome	Opioids	R-HSA-1362300	Transcription of E2F targets under negative control by p107 (RBL1) and p130 (RBL2) in complex with HDAC1	16	-0.56846	-1.37472	0.0983103	0.606045	0.5681	2843	tags=31%, list=17%, signal=26%	0.31	0.17	0.26	1875/890/983/91750/286826	NA	1875;286826;890;91750;983	ENSG00000133740;ENSG00000145386;ENSG00000170312;ENSG00000183814;ENSG00000205659	CCNA2;CDK1;E2F5;LIN52;LIN9
Reactome	Opioids	R-HSA-159418	Recycling of bile acids and salts	17	-0.55624	-1.37215	0.0997024	0.608132	0.570057	2215	tags=35%, list=13%, signal=31%	0.35	0.13	0.31	80765/213/200931/8647/10599/6579	NA	10599;200931;213;6579;80765;8647;8647	ENSG00000073734;ENSG00000084453;ENSG00000134538;ENSG00000163631;ENSG00000163959;ENSG00000172345;ENSG00000276582	ABCB11;ABCB11;ALB;SLC51A;SLCO1A2;SLCO1B1;STARD5
Reactome	Opioids	R-HSA-1296072	Voltage gated Potassium channels	38	-0.458811	-1.32406	0.0998668	0.608132	0.570057	1643	tags=26%, list=10%, signal=24%	0.26	0.1	0.24	3788/3743/90134/3737/3785/3787/56479/9196/131096/3751	NA	131096;3737;3743;3751;3785;3785;3787;3788;56479;90134;9196	ENSG00000075043;ENSG00000104848;ENSG00000124134;ENSG00000156486;ENSG00000170049;ENSG00000177301;ENSG00000183960;ENSG00000184408;ENSG00000184611;ENSG00000185760;ENSG00000281151	KCNA2;KCNA7;KCNAB3;KCND2;KCNH7;KCNH8;KCNQ2;KCNQ2;KCNQ5;KCNS1;KCNS2
Reactome	Opioids	R-HSA-212300	PRC2 methylates histones and DNA	65	-0.417629	-1.31223	0.0995086	0.608132	0.570057	2476	tags=26%, list=15%, signal=22%	0.26	0.15	0.22	8358/8344/8335/8346/8331/255626/8357/8359/8352/8348/3018/723790/8355/8356/8354/8368/8970	NA	255626;3018;723790;8331;8335;8344;8346;8348;8352;8354;8355;8356;8357;8358;8359;8368;8970	ENSG00000124635;ENSG00000146047;ENSG00000197153;ENSG00000273983;ENSG00000274290;ENSG00000274641;ENSG00000275126;ENSG00000275379;ENSG00000276368;ENSG00000276410;ENSG00000278463;ENSG00000278588;ENSG00000278637;ENSG00000278828;ENSG00000286522;ENSG00000287080;ENSG00000288859	H2AC14;H2AC19;H2AC4;H2BC1;H2BC10;H2BC11;H2BC17;H2BC3;H2BC6;H3C10;H3C11;H3C12;H3C2;H3C3;H3C8;H4C1;H4C13
Reactome	Opioids	R-HSA-77289	Mitochondrial Fatty Acid Beta-Oxidation	37	0.391199	1.34386	0.100775	0.609771	0.571594	3029	tags=30%, list=18%, signal=24%	0.3	0.18	0.24	6296/641371/26027/10965/80221/284486/80724/142827/27349/1632/1622	NA	10965;142827;1622;1632;26027;27349;284486;6296;641371;80221;80724	ENSG00000005187;ENSG00000100294;ENSG00000111271;ENSG00000119673;ENSG00000155368;ENSG00000162390;ENSG00000167107;ENSG00000167969;ENSG00000173124;ENSG00000184227;ENSG00000196407	ACAD10;ACOT1;ACOT11;ACOT2;ACSF2;ACSM3;ACSM6;DBI;ECI1;MCAT;THEM5
Reactome	Opioids	R-HSA-3214815	HDACs deacetylate histones	86	-0.389215	-1.28629	0.10095	0.609771	0.571594	2476	tags=22%, list=15%, signal=19%	0.22	0.15	0.19	8358/8344/8335/8969/8346/8331/255626/8357/8359/8352/8348/3018/723790/8355/8356/83933/8354/8368/8970	NA	255626;3018;723790;8331;8335;8344;8346;8348;8352;8354;8355;8356;8357;8358;8359;8368;83933;8969;8970	ENSG00000100429;ENSG00000124635;ENSG00000146047;ENSG00000196787;ENSG00000197153;ENSG00000273983;ENSG00000274290;ENSG00000274641;ENSG00000275126;ENSG00000275379;ENSG00000276368;ENSG00000276410;ENSG00000278463;ENSG00000278588;ENSG00000278637;ENSG00000278828;ENSG00000286522;ENSG00000287080;ENSG00000288859	H2AC11;H2AC14;H2AC19;H2AC4;H2BC1;H2BC10;H2BC11;H2BC17;H2BC3;H2BC6;H3C10;H3C11;H3C12;H3C2;H3C3;H3C8;H4C1;H4C13;HDAC10
Reactome	Opioids	R-HSA-9694614	Attachment and Entry	19	0.468121	1.34511	0.102804	0.618474	0.579751	2540	tags=26%, list=15%, signal=22%	0.26	0.15	0.22	6382/221914/2817/10082/6385	NA	10082;221914;2817;6382;6385	ENSG00000063660;ENSG00000115884;ENSG00000124145;ENSG00000183098;ENSG00000213420	GPC1;GPC2;GPC6;SDC1;SDC4
Reactome	Opioids	R-HSA-140877	Formation of Fibrin Clot (Clotting Cascade)	37	0.388878	1.33589	0.104651	0.622093	0.583144	2086	tags=30%, list=12%, signal=26%	0.3	0.12	0.26	57126/2159/5624/2244/2157/5547/5196/5104/2149/7056/5657	NA	2149;2157;2159;2244;5104;5196;5547;5624;5657;5657;57126;7056	ENSG00000115718;ENSG00000126218;ENSG00000137509;ENSG00000163737;ENSG00000171564;ENSG00000178726;ENSG00000181104;ENSG00000185010;ENSG00000188488;ENSG00000196415;ENSG00000204936;ENSG00000277804	CD177;F10;F2R;F8;FGB;PF4;PRCP;PROC;PRTN3;PRTN3;SERPINA5;THBD
Reactome	Opioids	R-HSA-194068	Bile acid and bile salt metabolism	44	-0.44105	-1.31429	0.103846	0.622093	0.583144	2511	tags=27%, list=15%, signal=23%	0.27	0.15	0.23	51302/23600/80765/213/200931/6718/9023/8647/114880/10599/1109/6579	NA	10599;1109;114880;200931;213;23600;51302;6579;6718;80765;8647;8647;9023	ENSG00000073734;ENSG00000079156;ENSG00000084453;ENSG00000122787;ENSG00000134538;ENSG00000138135;ENSG00000146233;ENSG00000163631;ENSG00000163959;ENSG00000172345;ENSG00000198610;ENSG00000242110;ENSG00000276582	ABCB11;ABCB11;AKR1C4;AKR1D1;ALB;AMACR;CH25H;CYP39A1;OSBPL6;SLC51A;SLCO1A2;SLCO1B1;STARD5
Reactome	Opioids	R-HSA-416476	G alpha (q) signalling events	176	-0.343906	-1.22248	0.104281	0.622093	0.583144	2610	tags=25%, list=16%, signal=21%	0.25	0.16	0.21	5996/10911/695/5997/8477/8503/56413/553/2785/2151/680/1910/2147/54331/8526/2915/431704/2862/3062/1133/257313/1607/185/6288/2769/6375/2792/2847/64407/7222/5367/5737/4922/2793/6846/4314/2790/1908/60675/26575/7201/222545/3356/10874	NA	10874;10911;1133;1607;185;1908;1910;2147;2151;222545;257313;26575;2769;2785;2790;2792;2793;2847;2862;2915;3062;3356;4314;431704;4922;5367;54331;553;56413;56413;5737;5996;5997;60675;6288;6288;6375;64407;680;6846;695;7201;7222;8477;8503;8526	ENSG00000010671;ENSG00000049247;ENSG00000060558;ENSG00000090104;ENSG00000091844;ENSG00000102239;ENSG00000102468;ENSG00000102539;ENSG00000109255;ENSG00000116741;ENSG00000117461;ENSG00000122420;ENSG00000124205;ENSG00000127928;ENSG00000128285;ENSG00000133636;ENSG00000136160;ENSG00000136267;ENSG00000137252;ENSG00000138741;ENSG00000140030;ENSG00000143184;ENSG00000143185;ENSG00000144891;ENSG00000149968…	AGTR1;AVPR1B;BRS3;BTK;CHRM5;DGKB;DGKE;EDN3;EDNRB;F2;F2RL2;GNA15;GNG10;GNG2;GNG3;GNGT1;GNGT2;GPR65;GPRC6A;GRM5;HCRTR2;HTR2A;LTB4R2;LTB4R2;MCHR1;MLNR;MMP3;NMU;NTS;PIK3R3;PMCH;PROK2;PTGFR;RGS1;RGS17;RGS18;RGS2;RGS21;SAA1;SAA1;TRHR;TRPC3;UTS2;UTS2B;XCL1;XCL2
Reactome	Opioids	R-HSA-1963640	GRB2 events in ERBB2 signaling	16	-0.565043	-1.36646	0.105991	0.625095	0.585958	708	tags=19%, list=4%, signal=18%	0.19	0.04	0.18	685/145957/2069	NA	145957;2069;685	ENSG00000124882;ENSG00000169752;ENSG00000174808	BTC;EREG;NRG4
Reactome	Opioids	R-HSA-1236975	Antigen processing-Cross presentation	104	-0.377298	-1.26783	0.105882	0.625095	0.585958	6053	tags=45%, list=36%, signal=29%	0.45	0.36	0.29	1535/9341/3685/5708/7097/5705/5716/5685/3133/5718/4615/1536/6892/55176/5719/7096/929/8773/4012/6271/9554/23198/5699/4360/6890/3105/5711/5686/1147/3107/5698/567/1520/695/10213/10333/2209/3106/1515/6279/948/6891/5683/6280/3135/143471/23643	NA	10213;10333;1147;143471;1515;1520;1535;1536;2209;23198;23643;3105;3105;3105;3105;3105;3105;3105;3105;3106;3106;3106;3106;3106;3106;3107;3107;3107;3107;3107;3107;3107;3133;3133;3133;3133;3133;3133;3133;3135;3135;3135;3135;3135;3135;3135;3135;3685;4012;4360;4615;55176;567;567;5683;5685;5686;5698;5698;5698;5698;5698;5698;5698;5698;5699;5705;5708;5711;5716;5718;5719;6271;6279;6280;6890;6890;6890;6890…	ENSG00000010671;ENSG00000041357;ENSG00000049245;ENSG00000051523;ENSG00000065665;ENSG00000068878;ENSG00000087191;ENSG00000092531;ENSG00000095261;ENSG00000101843;ENSG00000106588;ENSG00000112493;ENSG00000113441;ENSG00000115233;ENSG00000135218;ENSG00000136943;ENSG00000137462;ENSG00000138448;ENSG00000143106;ENSG00000143546;ENSG00000150337;ENSG00000154589;ENSG00000154611;ENSG00000160678;ENSG00000163131…	B2M;B2M;BTK;CD14;CD36;CHUK;CTSS;CTSV;CYBA;CYBB;FCGR1A;HLA-A;HLA-A;HLA-A;HLA-A;HLA-A;HLA-A;HLA-A;HLA-A;HLA-B;HLA-B;HLA-B;HLA-B;HLA-B;HLA-B;HLA-C;HLA-C;HLA-C;HLA-C;HLA-C;HLA-C;HLA-C;HLA-E;HLA-E;HLA-E;HLA-E;HLA-E;HLA-E;HLA-E;HLA-G;HLA-G;HLA-G;HLA-G;HLA-G;HLA-G;HLA-G;HLA-G;ITGAV;LNPEP;LY96;MRC1;MYD88;PSMA2;PSMA4;PSMA5;PSMA8;PSMB10;PSMB9;PSMB9;PSMB9;PSMB9;PSMB9;PSMB9;PSMB9;PSMB9;PSMC5;PSMD10;PSMD12;PS…
Reactome	Opioids	R-HSA-2122948	Activated NOTCH1 Transmits Signal to the Nucleus	30	0.434446	1.41126	0.107622	0.629755	0.590326	4335	tags=43%, list=26%, signal=32%	0.43	0.26	0.32	92737/23220/1840/113878/408/142678/9148/7316/8650/23385/54492/51107/182	NA	113878;113878;142678;182;1840;23220;23385;408;51107;54492;7316;8650;9148;92737	ENSG00000091073;ENSG00000101384;ENSG00000107954;ENSG00000110042;ENSG00000117362;ENSG00000133961;ENSG00000135144;ENSG00000137486;ENSG00000150991;ENSG00000162736;ENSG00000187957;ENSG00000197530;ENSG00000214357;ENSG00000282379	APH1A;ARRB1;DNER;DTX1;DTX2;DTX2;DTX4;JAG1;MIB2;NCSTN;NEURL1;NEURL1B;NUMB;UBC
Reactome	Opioids	R-HSA-5674135	MAP2K and MAPK activation	40	0.37695	1.32105	0.107438	0.629755	0.590326	3458	tags=30%, list=21%, signal=24%	0.3	0.21	0.24	283455/2244/3690/2335/84292/3265/408/5894/71/6714/369/2243	NA	2243;2244;2335;283455;3265;3265;369;3690;408;5894;6714;71;84292	ENSG00000078061;ENSG00000115414;ENSG00000123154;ENSG00000132155;ENSG00000137486;ENSG00000171435;ENSG00000171560;ENSG00000171564;ENSG00000174775;ENSG00000184009;ENSG00000197122;ENSG00000259207;ENSG00000276536	ACTG1;ARAF;ARRB1;FGA;FGB;FN1;HRAS;HRAS;ITGB3;KSR2;RAF1;SRC;WDR83
Reactome	Opioids	R-HSA-74259	Purine catabolism	16	0.510268	1.39384	0.108262	0.631038	0.591528	710	tags=19%, list=4%, signal=18%	0.19	0.04	0.18	9615/93034/4521	NA	4521;93034;9615	ENSG00000106268;ENSG00000119125;ENSG00000185013	GDA;NT5C1B;NUDT1
Reactome	Opioids	R-HSA-8939236	RUNX1 regulates transcription of genes involved in differentiation of HSCs	121	-0.367753	-1.25966	0.108922	0.632425	0.592829	3731	tags=28%, list=22%, signal=22%	0.28	0.22	0.22	3015/23198/5699/3012/5711/5686/8339/1022/5698/8340/4004/10213/8358/8344/6886/8335/8346/8331/255626/8357/8359/8352/4602/7161/8348/3018/723790/8355/8356/8354/8368/5683/8970/143471	NA	10213;1022;1022;143471;23198;255626;3012;3015;3018;4004;4602;5683;5686;5698;5698;5698;5698;5698;5698;5698;5698;5699;5711;6886;7161;723790;8331;8335;8339;8340;8344;8346;8348;8352;8354;8355;8356;8357;8358;8359;8368;8970	ENSG00000068878;ENSG00000078900;ENSG00000095261;ENSG00000106588;ENSG00000115233;ENSG00000118513;ENSG00000124635;ENSG00000134058;ENSG00000143106;ENSG00000146047;ENSG00000154611;ENSG00000162367;ENSG00000164032;ENSG00000166407;ENSG00000185130;ENSG00000197153;ENSG00000205220;ENSG00000239836;ENSG00000240065;ENSG00000240118;ENSG00000240508;ENSG00000242711;ENSG00000243067;ENSG00000243594;ENSG00000243958…	CDK7;CDK7;H2AC14;H2AC19;H2AC4;H2AC8;H2AZ1;H2BC1;H2BC10;H2BC11;H2BC13;H2BC17;H2BC3;H2BC6;H2BC8;H3C10;H3C11;H3C12;H3C2;H3C3;H3C8;H4C1;H4C13;LMO1;MYB;PSMA2;PSMA5;PSMA8;PSMB10;PSMB9;PSMB9;PSMB9;PSMB9;PSMB9;PSMB9;PSMB9;PSMB9;PSMD14;PSMD5;PSME4;TAL1;TP73
Reactome	Opioids	R-HSA-6803157	Antimicrobial peptides	39	-0.45041	-1.30638	0.109354	0.632482	0.592883	1975	tags=36%, list=12%, signal=32%	0.36	0.12	0.32	5646/130120/6279/116842/140683/5320/1191/122665/3934/6280/4057/1991/671/820	NA	116842;1191;122665;130120;140683;1991;1991;3934;4057;5320;5646;6279;6280;671;820	ENSG00000010438;ENSG00000012223;ENSG00000101425;ENSG00000120885;ENSG00000131050;ENSG00000143546;ENSG00000143954;ENSG00000148346;ENSG00000163220;ENSG00000164047;ENSG00000164406;ENSG00000173431;ENSG00000188257;ENSG00000197561;ENSG00000277571	BPI;BPIFA2;CAMP;CLU;ELANE;ELANE;LCN2;LEAP2;LTF;PLA2G2A;PRSS3;REG3G;RNASE8;S100A8;S100A9
Reactome	Opioids	R-HSA-9637687	Suppression of phagosomal maturation	13	0.546477	1.41992	0.112601	0.634119	0.594417	6596	tags=62%, list=39%, signal=37%	0.62	0.39	0.37	26276/9146/7316/3837/7879/6233/11151/51606	NA	11151;26276;3837;51606;6233;7316;7879;9146	ENSG00000047249;ENSG00000075785;ENSG00000102879;ENSG00000108424;ENSG00000143947;ENSG00000150991;ENSG00000184056;ENSG00000185359	ATP6V1H;CORO1A;HGS;KPNB1;RAB7A;RPS27A;UBC;VPS33B
Reactome	Opioids	R-HSA-1234158	Regulation of gene expression by Hypoxia-inducible Factor	11	0.571509	1.41679	0.111688	0.634119	0.594417	5808	tags=64%, list=35%, signal=42%	0.64	0.35	0.42	25994/3091/1387/2056/10370/2033/64344	NA	10370;1387;2033;2056;25994;3091;64344	ENSG00000005339;ENSG00000100393;ENSG00000100644;ENSG00000124440;ENSG00000130427;ENSG00000164442;ENSG00000181061	CITED2;CREBBP;EP300;EPO;HIF1A;HIF3A;HIGD1A
Reactome	Opioids	R-HSA-5358565	Mismatch repair (MMR) directed by MSH2:MSH6 (MutSalpha)	14	-0.578873	-1.36215	0.111628	0.634119	0.594417	4296	tags=57%, list=26%, signal=43%	0.57	0.26	0.43	4292/57804/6118/5395/10714/4436/6119/9156	NA	10714;4292;4436;5395;57804;6118;6119;9156	ENSG00000076242;ENSG00000077514;ENSG00000095002;ENSG00000106399;ENSG00000117748;ENSG00000122512;ENSG00000174371;ENSG00000175482	EXO1;MLH1;MSH2;PMS2;POLD3;POLD4;RPA2;RPA3
Reactome	Opioids	R-HSA-6783783	Interleukin-10 signaling	45	0.371562	1.33044	0.112249	0.634119	0.594417	932	tags=24%, list=6%, signal=23%	0.24	0.06	0.23	1440/414062/6349/6364/6347/3976/3554/388372/6348/6367/729230	NA	1440;3554;388372;388372;3976;414062;414062;414062;414062;6347;6348;6348;6348;6349;6349;6349;6349;6364;6367;729230	ENSG00000102962;ENSG00000108342;ENSG00000108691;ENSG00000115009;ENSG00000115594;ENSG00000121807;ENSG00000128342;ENSG00000274221;ENSG00000275313;ENSG00000276070;ENSG00000276085;ENSG00000276085;ENSG00000277336;ENSG00000277336;ENSG00000277632;ENSG00000277768;ENSG00000277768;ENSG00000277796;ENSG00000277796;ENSG00000278567	CCL2;CCL20;CCL22;CCL3;CCL3;CCL3;CCL3L1;CCL3L1;CCL3L1;CCL3L1;CCL3L3;CCL3L3;CCL3L3;CCL3L3;CCL4L1;CCL4L1;CCR2;CSF3;IL1R1;LIF
Reactome	Opioids	R-HSA-2243919	Crosslinking of collagen fibrils	18	0.467146	1.31321	0.110063	0.634119	0.594417	3166	tags=50%, list=19%, signal=41%	0.5	0.19	0.41	4015/4017/84171/84695/7837/1285/1286/5118/649	NA	1285;1286;4015;4017;5118;649;7837;84171;84695	ENSG00000081052;ENSG00000106333;ENSG00000113083;ENSG00000115318;ENSG00000130508;ENSG00000134013;ENSG00000138131;ENSG00000168487;ENSG00000169031	BMP1;COL4A3;COL4A4;LOX;LOXL2;LOXL3;LOXL4;PCOLCE;PXDN
Reactome	Opioids	R-HSA-5625886	Activated PKN1 stimulates transcription of AR (androgen receptor) regulated genes KLK2 and KLK3	58	-0.418734	-1.29618	0.111252	0.634119	0.594417	2476	tags=29%, list=15%, signal=25%	0.29	0.15	0.25	8358/8344/8335/8346/8331/255626/8357/8359/8352/8348/3018/723790/8355/8356/8354/8368/8970	NA	255626;3018;723790;8331;8335;8344;8346;8348;8352;8354;8355;8356;8357;8358;8359;8368;8970	ENSG00000124635;ENSG00000146047;ENSG00000197153;ENSG00000273983;ENSG00000274290;ENSG00000274641;ENSG00000275126;ENSG00000275379;ENSG00000276368;ENSG00000276410;ENSG00000278463;ENSG00000278588;ENSG00000278637;ENSG00000278828;ENSG00000286522;ENSG00000287080;ENSG00000288859	H2AC14;H2AC19;H2AC4;H2BC1;H2BC10;H2BC11;H2BC17;H2BC3;H2BC6;H3C10;H3C11;H3C12;H3C2;H3C3;H3C8;H4C1;H4C13
Reactome	Opioids	R-HSA-69052	Switching of origins to a post-replicative state	91	-0.38	-1.25823	0.112426	0.634119	0.594417	5706	tags=38%, list=34%, signal=25%	0.38	0.34	0.25	4175/5705/5716/5685/898/8697/5718/64682/25906/246184/5719/29945/23198/5699/119504/4171/5711/5686/5000/4173/5698/7321/23595/23594/5001/10213/890/4998/10393/990/9134/84515/51053/5683/143471	NA	10213;10393;119504;143471;23198;23594;23595;246184;25906;29945;4171;4173;4175;4998;5000;5001;51053;5683;5685;5686;5698;5698;5698;5698;5698;5698;5698;5698;5699;5705;5711;5716;5718;5719;64682;7321;84515;8697;890;898;9134;990	ENSG00000041357;ENSG00000053900;ENSG00000068878;ENSG00000072401;ENSG00000073111;ENSG00000076003;ENSG00000085840;ENSG00000087191;ENSG00000091651;ENSG00000094804;ENSG00000094880;ENSG00000095261;ENSG00000101843;ENSG00000104738;ENSG00000105173;ENSG00000106588;ENSG00000110200;ENSG00000112312;ENSG00000115233;ENSG00000115947;ENSG00000125885;ENSG00000135336;ENSG00000143106;ENSG00000145386;ENSG00000153107…	ANAPC1;ANAPC10;ANAPC15;ANAPC16;ANAPC4;CCNA2;CCNE1;CCNE2;CDC23;CDC26;CDC6;GMNN;MCM2;MCM4;MCM6;MCM8;ORC1;ORC3;ORC4;ORC5;ORC6;PSMA2;PSMA4;PSMA5;PSMA8;PSMB10;PSMB9;PSMB9;PSMB9;PSMB9;PSMB9;PSMB9;PSMB9;PSMB9;PSMC5;PSMD10;PSMD12;PSMD13;PSMD14;PSMD5;PSME4;UBE2D1
Reactome	Opioids	R-HSA-8941856	RUNX3 regulates NOTCH signaling	14	0.528956	1.39134	0.114846	0.634811	0.595066	5635	tags=50%, list=34%, signal=33%	0.5	0.34	0.33	10046/2648/22938/182/1387/84441/2033	NA	10046;1387;182;2033;22938;2648;84441	ENSG00000005339;ENSG00000013619;ENSG00000100393;ENSG00000100603;ENSG00000101384;ENSG00000108773;ENSG00000184384	CREBBP;EP300;JAG1;KAT2A;MAML2;MAMLD1;SNW1
Reactome	Opioids	R-HSA-189483	Heme degradation	14	-0.577972	-1.36003	0.113178	0.634811	0.595066	3640	tags=36%, list=22%, signal=28%	0.36	0.22	0.28	1244/2938/213/10599/2168	NA	10599;1244;213;2168;2938	ENSG00000023839;ENSG00000134538;ENSG00000163586;ENSG00000163631;ENSG00000243955	ABCC2;ALB;FABP1;GSTA1;SLCO1B1
Reactome	Opioids	R-HSA-427389	ERCC6 (CSB) and EHMT2 (G9a) positively regulate rRNA expression	68	-0.404872	-1.27929	0.114251	0.634811	0.595066	2476	tags=25%, list=15%, signal=21%	0.25	0.15	0.21	8358/8344/8335/8346/8331/255626/8357/8359/8352/8348/3018/723790/8355/8356/8354/8368/8970	NA	255626;3018;723790;8331;8335;8344;8346;8348;8352;8354;8355;8356;8357;8358;8359;8368;8970	ENSG00000124635;ENSG00000146047;ENSG00000197153;ENSG00000273983;ENSG00000274290;ENSG00000274641;ENSG00000275126;ENSG00000275379;ENSG00000276368;ENSG00000276410;ENSG00000278463;ENSG00000278588;ENSG00000278637;ENSG00000278828;ENSG00000286522;ENSG00000287080;ENSG00000288859	H2AC14;H2AC19;H2AC4;H2BC1;H2BC10;H2BC11;H2BC17;H2BC3;H2BC6;H3C10;H3C11;H3C12;H3C2;H3C3;H3C8;H4C1;H4C13
Reactome	Opioids	R-HSA-156580	Phase II - Conjugation of compounds	94	-0.378934	-1.26114	0.115023	0.634811	0.595066	4388	tags=44%, list=26%, signal=32%	0.44	0.26	0.32	4258/79094/8460/2944/27430/4257/1836/10380/54928/54576/123876/7364/9060/29104/219970/10249/2938/6817/119391/6783/4552/23169/2730/7172/54600/54578/51000/92292/10720/2949/7365/133688/54490/4143/27284/653689/391365/27306/494143/7363/7366	NA	10249;10380;10720;119391;123876;133688;1836;219970;23169;27284;2730;27306;27430;29104;2938;2944;2949;391365;4143;4257;4258;4552;494143;51000;54490;54576;54578;54600;54928;653689;653689;6783;6817;7172;7363;7364;7365;7365;7366;7366;79094;8460;9060;92292	ENSG00000008394;ENSG00000023909;ENSG00000038274;ENSG00000065621;ENSG00000085871;ENSG00000104331;ENSG00000109181;ENSG00000109193;ENSG00000116704;ENSG00000124275;ENSG00000124786;ENSG00000128965;ENSG00000133433;ENSG00000134184;ENSG00000134201;ENSG00000135226;ENSG00000137364;ENSG00000138068;ENSG00000143942;ENSG00000145626;ENSG00000149124;ENSG00000151224;ENSG00000155850;ENSG00000156096;ENSG00000156239…	ACSM2A;BPNT1;BPNT2;CHAC1;CHAC2;GCLM;GLYAT;GLYATL1;GLYATL2;GSTA1;GSTM1;GSTM5;GSTO2;GSTT2B;GSTT2B;HPGDS;MAT1A;MAT2B;MGST1;MGST2;MTRR;N6AMT1;PAPSS2;SLC26A2;SLC35B3;SLC35D1;SULT1A1;SULT1B1;SULT1E1;SULT6B1;TPMT;TPST1;UGT1A6;UGT1A8;UGT1A9;UGT2B10;UGT2B10;UGT2B11;UGT2B15;UGT2B15;UGT2B28;UGT2B4;UGT2B7;UGT3A1
Reactome	Opioids	R-HSA-391251	Protein folding	94	0.299323	1.25528	0.115266	0.634811	0.595066	751	tags=11%, list=4%, signal=10%	0.11	0.04	0.1	10382/10381/113457/112714/2784/7278/9630/7280/2791/402	NA	10381;10382;112714;113457;2784;2791;402;7278;7280;9630	ENSG00000075886;ENSG00000104833;ENSG00000111664;ENSG00000127920;ENSG00000137267;ENSG00000152086;ENSG00000156049;ENSG00000198033;ENSG00000213465;ENSG00000258947	ARL2;GNA14;GNB3;GNG11;TUBA3C;TUBA3D;TUBA3E;TUBB2A;TUBB3;TUBB4A
Reactome	Opioids	R-HSA-69206	G1/S Transition	130	-0.360557	-1.24694	0.114055	0.634811	0.595066	3905	tags=26%, list=23%, signal=20%	0.26	0.23	0.2	4171/6118/5711/5686/595/5000/5515/55388/1022/4173/5698/54107/1875/23595/23594/5001/10213/890/5558/1163/6119/4998/990/9134/5427/84515/10926/983/91750/51053/8317/26271/5683/286826	NA	10213;1022;1022;10926;1163;1875;23594;23595;26271;286826;4171;4173;4998;5000;5001;51053;54107;5427;5515;55388;5558;5683;5686;5698;5698;5698;5698;5698;5698;5698;5698;5711;595;6118;6119;8317;84515;890;9134;91750;983;990	ENSG00000006634;ENSG00000065328;ENSG00000073111;ENSG00000085840;ENSG00000091651;ENSG00000094804;ENSG00000095261;ENSG00000097046;ENSG00000100479;ENSG00000104738;ENSG00000106399;ENSG00000106588;ENSG00000110092;ENSG00000112029;ENSG00000112312;ENSG00000113575;ENSG00000115233;ENSG00000115947;ENSG00000117748;ENSG00000125885;ENSG00000133740;ENSG00000134058;ENSG00000135336;ENSG00000143106;ENSG00000145386…	CCNA2;CCND1;CCNE2;CDC6;CDC7;CDK1;CDK7;CDK7;CKS1B;DBF4;E2F5;FBXO5;GMNN;LIN52;LIN9;MCM10;MCM2;MCM4;MCM8;ORC1;ORC3;ORC4;ORC5;ORC6;POLE2;POLE3;PPP2CA;PRIM2;PSMA2;PSMA5;PSMB9;PSMB9;PSMB9;PSMB9;PSMB9;PSMB9;PSMB9;PSMB9;PSMD14;PSMD5;RPA2;RPA3
Reactome	Opioids	R-HSA-3238698	WNT ligand biogenesis and trafficking	22	-0.518926	-1.35079	0.117562	0.637344	0.59744	2112	tags=32%, list=13%, signal=28%	0.32	0.13	0.28	7473/51384/7479/7471/89780/7480/7481	NA	51384;7471;7473;7473;7473;7479;7480;7481;89780	ENSG00000002745;ENSG00000075290;ENSG00000085741;ENSG00000108379;ENSG00000125084;ENSG00000154342;ENSG00000169884;ENSG00000277626;ENSG00000277641	WNT1;WNT10B;WNT11;WNT16;WNT3;WNT3;WNT3;WNT3A;WNT8B
Reactome	Opioids	R-HSA-6802948	Signaling by high-kinase activity BRAF mutants	36	0.389699	1.33114	0.118321	0.637344	0.59744	3892	tags=33%, list=23%, signal=26%	0.33	0.23	0.26	283455/2244/3690/2335/3265/408/5894/71/6714/369/2243/5605	NA	2243;2244;2335;283455;3265;3265;369;3690;408;5605;5894;6714;71	ENSG00000078061;ENSG00000115414;ENSG00000126934;ENSG00000132155;ENSG00000137486;ENSG00000171435;ENSG00000171560;ENSG00000171564;ENSG00000174775;ENSG00000184009;ENSG00000197122;ENSG00000259207;ENSG00000276536	ACTG1;ARAF;ARRB1;FGA;FGB;FN1;HRAS;HRAS;ITGB3;KSR2;MAP2K2;RAF1;SRC
Reactome	Opioids	R-HSA-5083635	Defective B3GALTL causes PpS	36	0.388186	1.32597	0.118321	0.637344	0.59744	2089	tags=36%, list=12%, signal=32%	0.36	0.12	0.32	10418/7058/140766/54507/221981/11093/57188/170689/10417/7057/9507/11173/55901	NA	10417;10418;11093;11093;11173;140766;170689;221981;54507;55901;57188;7057;7058;9507	ENSG00000005108;ENSG00000136114;ENSG00000136378;ENSG00000137801;ENSG00000138316;ENSG00000143382;ENSG00000156218;ENSG00000158859;ENSG00000159674;ENSG00000160323;ENSG00000166106;ENSG00000186340;ENSG00000262655;ENSG00000281244	ADAMTS13;ADAMTS13;ADAMTS14;ADAMTS15;ADAMTS4;ADAMTS7;ADAMTSL3;ADAMTSL4;SPON1;SPON2;THBS1;THBS2;THSD1;THSD7A
Reactome	Opioids	R-HSA-1971475	A tetrasaccharide linker sequence is required for GAG synthesis	26	0.416567	1.31668	0.117241	0.637344	0.59744	2540	tags=31%, list=15%, signal=26%	0.31	0.15	0.26	1634/6382/221914/63827/2817/27087/10082/6385	NA	10082;1634;221914;27087;2817;6382;63827;6385	ENSG00000011465;ENSG00000063660;ENSG00000109956;ENSG00000115884;ENSG00000124145;ENSG00000132692;ENSG00000183098;ENSG00000213420	B3GAT1;BCAN;DCN;GPC1;GPC2;GPC6;SDC1;SDC4
Reactome	Opioids	R-HSA-9710421	Defective pyroptosis	65	-0.411986	-1.29449	0.119165	0.637344	0.59744	2476	tags=28%, list=15%, signal=24%	0.28	0.15	0.24	8358/8344/8335/8346/8331/5558/255626/8357/8359/8352/8348/3018/723790/8355/8356/8354/8368/8970	NA	255626;3018;5558;723790;8331;8335;8344;8346;8348;8352;8354;8355;8356;8357;8358;8359;8368;8970	ENSG00000124635;ENSG00000146047;ENSG00000146143;ENSG00000197153;ENSG00000273983;ENSG00000274290;ENSG00000274641;ENSG00000275126;ENSG00000275379;ENSG00000276368;ENSG00000276410;ENSG00000278463;ENSG00000278588;ENSG00000278637;ENSG00000278828;ENSG00000286522;ENSG00000287080;ENSG00000288859	H2AC14;H2AC19;H2AC4;H2BC1;H2BC10;H2BC11;H2BC17;H2BC3;H2BC6;H3C10;H3C11;H3C12;H3C2;H3C3;H3C8;H4C1;H4C13;PRIM2
Reactome	Opioids	R-HSA-1236394	Signaling by ERBB4	56	-0.421116	-1.29424	0.119745	0.637344	0.59744	1729	tags=14%, list=10%, signal=13%	0.14	0.1	0.13	2562/2554/5241/11033/685/145957/6285/2069	NA	11033;145957;2069;2554;2562;5241;6285;685	ENSG00000022355;ENSG00000082175;ENSG00000105963;ENSG00000124882;ENSG00000160307;ENSG00000166206;ENSG00000169752;ENSG00000174808	ADAP1;BTC;EREG;GABRA1;GABRB3;NRG4;PGR;S100B
Reactome	Opioids	R-HSA-8956319	Nucleotide catabolism	34	0.384231	1.28628	0.119231	0.637344	0.59744	1578	tags=21%, list=9%, signal=19%	0.21	0.09	0.19	9615/56953/93034/377841/4521/955/7378	NA	377841;4521;56953;7378;93034;955;9615	ENSG00000106268;ENSG00000119125;ENSG00000183696;ENSG00000185013;ENSG00000188833;ENSG00000197586;ENSG00000205309	ENTPD6;ENTPD8;GDA;NT5C1B;NT5M;NUDT1;UPP1
Reactome	Opioids	R-HSA-110330	Recognition and association of DNA glycosylase with site containing an affected purine	48	-0.424963	-1.28108	0.122108	0.637344	0.59744	4560	tags=42%, list=27%, signal=30%	0.42	0.27	0.3	8361/3015/3012/7013/8339/65057/8340/4595/55247/8344/8335/8346/8331/255626/8359/8348/3018/723790/8368/8970	NA	255626;3012;3015;3018;4595;55247;65057;7013;723790;8331;8335;8339;8340;8344;8346;8348;8359;8361;8368;8970	ENSG00000102977;ENSG00000109674;ENSG00000124635;ENSG00000132781;ENSG00000146047;ENSG00000147601;ENSG00000164032;ENSG00000185130;ENSG00000273802;ENSG00000274290;ENSG00000274618;ENSG00000274641;ENSG00000275126;ENSG00000276368;ENSG00000276410;ENSG00000277075;ENSG00000278463;ENSG00000278588;ENSG00000278637;ENSG00000288859	ACD;H2AC14;H2AC19;H2AC4;H2AC8;H2AZ1;H2BC1;H2BC10;H2BC11;H2BC13;H2BC17;H2BC3;H2BC6;H2BC8;H4C1;H4C13;H4C6;MUTYH;NEIL3;TERF1
Reactome	Opioids	R-HSA-110331	Cleavage of the damaged purine	48	-0.424963	-1.28108	0.122108	0.637344	0.59744	4560	tags=42%, list=27%, signal=30%	0.42	0.27	0.3	8361/3015/3012/7013/8339/65057/8340/4595/55247/8344/8335/8346/8331/255626/8359/8348/3018/723790/8368/8970	NA	255626;3012;3015;3018;4595;55247;65057;7013;723790;8331;8335;8339;8340;8344;8346;8348;8359;8361;8368;8970	ENSG00000102977;ENSG00000109674;ENSG00000124635;ENSG00000132781;ENSG00000146047;ENSG00000147601;ENSG00000164032;ENSG00000185130;ENSG00000273802;ENSG00000274290;ENSG00000274618;ENSG00000274641;ENSG00000275126;ENSG00000276368;ENSG00000276410;ENSG00000277075;ENSG00000278463;ENSG00000278588;ENSG00000278637;ENSG00000288859	ACD;H2AC14;H2AC19;H2AC4;H2AC8;H2AZ1;H2BC1;H2BC10;H2BC11;H2BC13;H2BC17;H2BC3;H2BC6;H2BC8;H4C1;H4C13;H4C6;MUTYH;NEIL3;TERF1
Reactome	Opioids	R-HSA-73927	Depurination	48	-0.424963	-1.28108	0.122108	0.637344	0.59744	4560	tags=42%, list=27%, signal=30%	0.42	0.27	0.3	8361/3015/3012/7013/8339/65057/8340/4595/55247/8344/8335/8346/8331/255626/8359/8348/3018/723790/8368/8970	NA	255626;3012;3015;3018;4595;55247;65057;7013;723790;8331;8335;8339;8340;8344;8346;8348;8359;8361;8368;8970	ENSG00000102977;ENSG00000109674;ENSG00000124635;ENSG00000132781;ENSG00000146047;ENSG00000147601;ENSG00000164032;ENSG00000185130;ENSG00000273802;ENSG00000274290;ENSG00000274618;ENSG00000274641;ENSG00000275126;ENSG00000276368;ENSG00000276410;ENSG00000277075;ENSG00000278463;ENSG00000278588;ENSG00000278637;ENSG00000288859	ACD;H2AC14;H2AC19;H2AC4;H2AC8;H2AZ1;H2BC1;H2BC10;H2BC11;H2BC13;H2BC17;H2BC3;H2BC6;H2BC8;H4C1;H4C13;H4C6;MUTYH;NEIL3;TERF1
Reactome	Opioids	R-HSA-446219	Synthesis of substrates in N-glycan biosythesis	59	0.337254	1.2734	0.120133	0.637344	0.59744	2704	tags=29%, list=16%, signal=24%	0.29	0.16	0.24	81849/6484/8128/84620/10825/27090/79947/29906/9945/256281/55343/29926/6480/29925/2720/5973/140838	NA	10825;140838;256281;27090;2720;29906;29925;29926;55343;5973;6480;6484;79947;8128;81849;84620;9945	ENSG00000073849;ENSG00000101638;ENSG00000102032;ENSG00000110080;ENSG00000117069;ENSG00000117682;ENSG00000131459;ENSG00000136840;ENSG00000140557;ENSG00000144057;ENSG00000144591;ENSG00000162139;ENSG00000170191;ENSG00000170266;ENSG00000173540;ENSG00000181830;ENSG00000183828	DHDDS;GFPT2;GLB1;GMPPA;GMPPB;NANP;NEU3;NUDT14;RENBP;SLC35C1;ST3GAL4;ST6GAL1;ST6GAL2;ST6GALNAC4;ST6GALNAC5;ST8SIA2;ST8SIA5
Reactome	Opioids	R-HSA-9660821	ADORA2B mediated anti-inflammatory cytokines production	97	-0.375648	-1.2627	0.118938	0.637344	0.59744	2739	tags=30%, list=16%, signal=25%	0.3	0.16	0.25	9340/5443/10267/10203/5732/59350/2785/2843/3360/5567/54331/3363/114/10268/7433/799/6019/122042/11245/2792/796/7432/2838/2492/2793/134864/2696/3569/2790	NA	10203;10267;10268;11245;114;122042;134864;2492;2696;2785;2790;2792;2793;2838;2843;2843;3360;3363;3569;54331;5443;5567;5732;59350;6019;7432;7433;796;799;9340	ENSG00000004948;ENSG00000010310;ENSG00000064989;ENSG00000065325;ENSG00000107014;ENSG00000110680;ENSG00000114812;ENSG00000115138;ENSG00000122679;ENSG00000125384;ENSG00000127928;ENSG00000132329;ENSG00000133105;ENSG00000136244;ENSG00000142875;ENSG00000146399;ENSG00000146469;ENSG00000148680;ENSG00000154165;ENSG00000155897;ENSG00000162188;ENSG00000164270;ENSG00000166073;ENSG00000167083;ENSG00000170820…	ADCY8;CALCA;CALCR;CALCRL;FSHR;GIPR;GLP2R;GNG10;GNG2;GNG3;GNGT1;GNGT2;GPR15;GPR176;GPR20;GPR20;HTR4;HTR7;IL6;POMC;PRKACB;PTGER2;RAMP1;RAMP3;RLN2;RXFP1;RXFP2;TAAR1;VIP;VIPR1
Reactome	Opioids	R-HSA-381070	IRE1alpha activates chaperones	48	0.340694	1.24503	0.120536	0.637344	0.59744	5503	tags=52%, list=33%, signal=35%	0.52	0.33	0.35	11015/9797/4000/64061/9820/10106/55738/56005/1663/7709/6464/22872/1639/84447/55033/5526/30827/2931/2137/7466/2081/37/55062/7094/118	NA	10106;11015;118;1639;1663;2081;2137;22872;2931;30827;37;4000;55033;55062;5526;55738;56005;64061;6464;7094;7466;7709;84447;9797;9820	ENSG00000012232;ENSG00000013573;ENSG00000044090;ENSG00000068971;ENSG00000070540;ENSG00000072778;ENSG00000074842;ENSG00000087274;ENSG00000100196;ENSG00000101199;ENSG00000105723;ENSG00000106080;ENSG00000109501;ENSG00000116809;ENSG00000137076;ENSG00000138674;ENSG00000154832;ENSG00000157014;ENSG00000160691;ENSG00000160789;ENSG00000162298;ENSG00000175215;ENSG00000178607;ENSG00000184205;ENSG00000204843	ACADVL;ADD1;ARFGAP1;CTDSP2;CUL7;CXXC1;DCTN1;DDX11;ERN1;EXTL3;FKBP14;GSK3A;KDELR3;LMNA;MYDGF;PPP2R5B;SEC31A;SHC1;SYVN1;TATDN2;TLN1;TSPYL2;WFS1;WIPI1;ZBTB17
Reactome	Opioids	R-HSA-5663220	RHO GTPases Activate Formins	135	-0.353445	-1.23163	0.120904	0.637344	0.59744	2241	tags=22%, list=13%, signal=19%	0.22	0.13	0.19	699/151246/348235/79980/79172/79023/701/151648/147841/11130/81624/2491/55839/57405/91687/64105/57082/286205/81930/55166/1062/55055/10403/332/220134/64946/79682/83540/79861/79019	NA	10403;1062;11130;147841;151246;151648;220134;220134;2491;286205;332;348235;55055;55166;55839;57082;57405;57405;64105;64946;699;701;79019;79023;79172;79682;79861;79980;81624;81930;83540;91687	ENSG00000031691;ENSG00000075188;ENSG00000080986;ENSG00000089685;ENSG00000100162;ENSG00000102384;ENSG00000120334;ENSG00000121621;ENSG00000122952;ENSG00000123219;ENSG00000129810;ENSG00000137812;ENSG00000138092;ENSG00000138778;ENSG00000139734;ENSG00000143228;ENSG00000149636;ENSG00000151725;ENSG00000152253;ENSG00000153044;ENSG00000154839;ENSG00000156970;ENSG00000161888;ENSG00000163535;ENSG00000166451…	BIRC5;BUB1;BUB1B;CENPE;CENPH;CENPI;CENPK;CENPL;CENPM;CENPN;CENPO;CENPQ;CENPU;DIAPH3;DSN1;KIF18A;KNL1;NDC80;NUF2;NUP37;SCAI;SGO1;SGO2;SKA1;SKA1;SKA2;SPC24;SPC25;SPC25;TUBAL3;ZWILCH;ZWINT
Reactome	Opioids	R-HSA-168255	Influenza Infection	153	0.26957	1.22547	0.121637	0.637344	0.59744	5758	tags=46%, list=34%, signal=30%	0.46	0.34	0.3	5439/6175/3303/6139/6231/3921/6204/6193/6187/7040/2962/6223/6128/6123/6396/6134/6122/5434/3304/6161/6138/10898/6192/6132/23225/23521/6129/6166/6141/3320/23636/8106/5441/6222/6142/6202/6209/6203/6143/4736/6130/6137/6159/6224/6133/9045/6189/79902/6208/6147/6229/6124/142/6191/2926/6146/6158/1213/1211/5438/811/6205/6188/5433/3843/3837/6201/53371/6171/8086	NA	10898;1211;1213;142;23225;23521;23636;2926;2962;3303;3303;3303;3303;3303;3304;3304;3304;3304;3304;3320;3837;3843;3921;4736;53371;5433;5434;5438;5439;5441;6122;6123;6124;6128;6129;6130;6130;6132;6133;6134;6137;6138;6139;6141;6142;6143;6146;6147;6158;6159;6161;6166;6171;6175;6187;6188;6189;6191;6192;6193;6201;6202;6203;6203;6203;6203;6203;6203;6203;6203;6203;6203;6204;6205;6208;6209;6222;6222;6222;…	ENSG00000005075;ENSG00000008988;ENSG00000063177;ENSG00000065150;ENSG00000080824;ENSG00000083845;ENSG00000089009;ENSG00000089157;ENSG00000094914;ENSG00000096150;ENSG00000099817;ENSG00000100316;ENSG00000100836;ENSG00000105258;ENSG00000105329;ENSG00000105372;ENSG00000105640;ENSG00000108107;ENSG00000108298;ENSG00000108424;ENSG00000115268;ENSG00000116251;ENSG00000122705;ENSG00000124614;ENSG00000125450…	AAAS;CALR;CLTA;CLTC;CPSF4;GRSF1;GTF2F1;HSP90AA1;HSPA1A;HSPA1A;HSPA1A;HSPA1A;HSPA1A;HSPA1B;HSPA1B;HSPA1B;HSPA1B;HSPA1B;IPO5;KPNB1;NUP210;NUP54;NUP62;NUP85;PABPN1;PARP1;POLR2D;POLR2E;POLR2I;POLR2J;POLR2L;RPL10;RPL10A;RPL13;RPL13A;RPL14;RPL15;RPL17;RPL18;RPL18A;RPL19;RPL22;RPL23A;RPL28;RPL29;RPL3;RPL32;RPL36AL;RPL3L;RPL4;RPL41;RPL6;RPL7;RPL7A;RPL7A;RPL8;RPL9;RPLP0;RPS10;RPS11;RPS14;RPS15;RPS18;RPS18…
Reactome	Opioids	R-HSA-9648025	EML4 and NUDC in mitotic spindle formation	112	-0.366751	-1.24753	0.122685	0.638133	0.59818	2241	tags=25%, list=13%, signal=22%	0.25	0.13	0.22	699/151246/348235/79980/79172/79023/701/151648/147841/11130/2491/55839/57405/91687/64105/57082/81930/55166/1062/55055/10403/332/220134/64946/79682/83540/79861/79019	NA	10403;1062;11130;147841;151246;151648;220134;220134;2491;332;348235;55055;55166;55839;57082;57405;57405;64105;64946;699;701;79019;79023;79172;79682;79861;79980;81930;83540;91687	ENSG00000031691;ENSG00000075188;ENSG00000080986;ENSG00000089685;ENSG00000100162;ENSG00000102384;ENSG00000120334;ENSG00000121621;ENSG00000122952;ENSG00000123219;ENSG00000129810;ENSG00000137812;ENSG00000138092;ENSG00000138778;ENSG00000143228;ENSG00000149636;ENSG00000151725;ENSG00000152253;ENSG00000153044;ENSG00000154839;ENSG00000156970;ENSG00000161888;ENSG00000163535;ENSG00000166451;ENSG00000169679…	BIRC5;BUB1;BUB1B;CENPE;CENPH;CENPI;CENPK;CENPL;CENPM;CENPN;CENPO;CENPQ;CENPU;DSN1;KIF18A;KNL1;NDC80;NUF2;NUP37;SGO1;SGO2;SKA1;SKA1;SKA2;SPC24;SPC25;SPC25;TUBAL3;ZWILCH;ZWINT
Reactome	Opioids	R-HSA-9013420	RHOU GTPase cycle	39	0.368964	1.29217	0.123457	0.639925	0.599859	3840	tags=36%, list=23%, signal=28%	0.36	0.23	0.28	9231/58480/11180/667/8874/10298/1969/6709/79834/6714/6711/9146/8027/11060	NA	10298;11060;11180;1969;58480;58480;667;6709;6711;6714;79834;8027;8874;9146;9231;9231	ENSG00000102606;ENSG00000115306;ENSG00000116574;ENSG00000130669;ENSG00000136738;ENSG00000142627;ENSG00000151208;ENSG00000151914;ENSG00000173517;ENSG00000178252;ENSG00000185359;ENSG00000197122;ENSG00000197694;ENSG00000198373;ENSG00000274429;ENSG00000284984	ARHGEF7;DLG5;DLG5;DST;EPHA2;HGS;PAK4;PEAK1;RHOU;RHOU;SPTAN1;SPTBN1;SRC;STAM;WDR6;WWP2
Reactome	Opioids	R-HSA-1614635	Sulfur amino acid metabolism	26	-0.498252	-1.35135	0.125	0.64569	0.605263	770	tags=15%, list=5%, signal=15%	0.15	0.05	0.15	4143/1468/1491/339896	NA	1468;1491;339896;4143	ENSG00000116761;ENSG00000144644;ENSG00000151224;ENSG00000183048	CTH;GADL1;MAT1A;SLC25A10
Reactome	Opioids	R-HSA-9022699	MECP2 regulates neuronal receptors and channels	16	-0.553736	-1.33912	0.12596	0.647493	0.606954	1507	tags=25%, list=9%, signal=23%	0.25	0.09	0.23	114787/4988/7222/2891	NA	114787;2891;4988;7222	ENSG00000112038;ENSG00000120251;ENSG00000138741;ENSG00000169258	GPRIN1;GRIA2;OPRM1;TRPC3
Reactome	Opioids	R-HSA-913709	O-linked glycosylation of mucins	60	0.321781	1.2251	0.126214	0.647493	0.606954	2774	tags=32%, list=17%, signal=27%	0.32	0.17	0.27	6484/374907/8693/64409/51146/93010/394263/27090/11226/55568/50614/200958/4586/442117/4582/140687/4588/6480/2589	NA	11226;140687;200958;200958;200958;200958;200958;200958;200958;200958;2589;27090;374907;394263;394263;394263;394263;394263;394263;394263;442117;4582;4586;4586;4588;4588;4588;4588;50614;50614;51146;55568;64409;6480;6484;8693;93010	ENSG00000073849;ENSG00000110080;ENSG00000118017;ENSG00000124091;ENSG00000136840;ENSG00000139629;ENSG00000141429;ENSG00000156966;ENSG00000164574;ENSG00000174473;ENSG00000176945;ENSG00000177191;ENSG00000182870;ENSG00000184956;ENSG00000185274;ENSG00000185499;ENSG00000204544;ENSG00000206463;ENSG00000215182;ENSG00000223590;ENSG00000227506;ENSG00000231350;ENSG00000234137;ENSG00000237962;ENSG00000257594…	A4GNT;B3GNT7;B3GNT8;GALNT1;GALNT10;GALNT17;GALNT4;GALNT6;GALNT9;GALNT9;GALNTL6;GCNT7;MUC1;MUC20;MUC20;MUC20;MUC20;MUC20;MUC20;MUC20;MUC20;MUC21;MUC21;MUC21;MUC21;MUC21;MUC21;MUC21;MUC5AC;MUC5AC;MUC6;MUC6;MUC6;MUC6;ST3GAL4;ST6GAL1;ST6GALNAC4
Reactome	Opioids	R-HSA-196108	Pregnenolone biosynthesis	10	0.575229	1.36546	0.127937	0.654096	0.613143	616	tags=30%, list=4%, signal=29%	0.3	0.04	0.29	6770/1583/9256	NA	1583;1583;6770;9256	ENSG00000005379;ENSG00000140459;ENSG00000147465;ENSG00000288362	CYP11A1;CYP11A1;STAR;TSPOAP1
Reactome	Opioids	R-HSA-9620244	Long-term potentiation	24	0.414951	1.28246	0.128713	0.655823	0.614762	1224	tags=29%, list=7%, signal=27%	0.29	0.07	0.27	815/3084/4747/2903/2905/2904/816	NA	2903;2904;2905;3084;4747;815;816	ENSG00000058404;ENSG00000070808;ENSG00000157168;ENSG00000161509;ENSG00000183454;ENSG00000273079;ENSG00000277586	CAMK2A;CAMK2B;GRIN2A;GRIN2B;GRIN2C;NEFL;NRG1
Reactome	Opioids	R-HSA-611105	Respiratory electron transport	101	-0.371211	-1.24619	0.131148	0.665963	0.624267	3179	tags=21%, list=19%, signal=17%	0.21	0.19	0.17	55471/4725/90639/4695/84987/55863/4718/29078/79133/285521/4512/51241/4514/4535/4538/4513/4536/4519/4540/4541/4537	NA	285521;29078;4512;4513;4514;4519;4535;4536;4537;4538;4540;4541;4695;4718;4725;51241;55471;55863;79133;84987;90639	ENSG00000003509;ENSG00000101247;ENSG00000123545;ENSG00000131495;ENSG00000133983;ENSG00000151366;ENSG00000163626;ENSG00000168653;ENSG00000171204;ENSG00000178449;ENSG00000198695;ENSG00000198712;ENSG00000198727;ENSG00000198763;ENSG00000198786;ENSG00000198804;ENSG00000198840;ENSG00000198886;ENSG00000198888;ENSG00000198938;ENSG00000240230	COX1;COX14;COX16;COX18;COX19;COX2;COX3;CYTB;ND1;ND2;ND3;ND4;ND5;ND6;NDUFA2;NDUFAF4;NDUFAF5;NDUFAF7;NDUFC2;NDUFS5;TMEM126B
Reactome	Opioids	R-HSA-73929	Base-Excision Repair, AP Site Formation	55	-0.413209	-1.263	0.132051	0.668287	0.626445	4321	tags=42%, list=26%, signal=31%	0.42	0.26	0.31	8361/3015/3012/8930/7013/8339/65057/8340/6996/4595/55247/4913/8344/8335/8346/8331/255626/8359/8348/3018/723790/8368/8970	NA	255626;3012;3015;3018;4595;4913;55247;65057;6996;7013;723790;8331;8335;8339;8340;8344;8346;8348;8359;8361;8368;8930;8970	ENSG00000065057;ENSG00000102977;ENSG00000109674;ENSG00000124635;ENSG00000129071;ENSG00000132781;ENSG00000139372;ENSG00000146047;ENSG00000147601;ENSG00000164032;ENSG00000185130;ENSG00000273802;ENSG00000274290;ENSG00000274618;ENSG00000274641;ENSG00000275126;ENSG00000276368;ENSG00000276410;ENSG00000277075;ENSG00000278463;ENSG00000278588;ENSG00000278637;ENSG00000288859	ACD;H2AC14;H2AC19;H2AC4;H2AC8;H2AZ1;H2BC1;H2BC10;H2BC11;H2BC13;H2BC17;H2BC3;H2BC6;H2BC8;H4C1;H4C13;H4C6;MBD4;MUTYH;NEIL3;NTHL1;TDG;TERF1
Reactome	Opioids	R-HSA-1482801	Acyl chain remodelling of PS	16	-0.549758	-1.3295	0.133641	0.674052	0.63185	1414	tags=25%, list=8%, signal=23%	0.25	0.08	0.23	5321/5319/5320/283748	NA	283748;5319;5320;5321	ENSG00000116711;ENSG00000159337;ENSG00000170890;ENSG00000188257	PLA2G1B;PLA2G2A;PLA2G4A;PLA2G4D
Reactome	Opioids	R-HSA-2142753	Arachidonic acid metabolism	55	-0.412657	-1.26131	0.134615	0.674428	0.632202	2531	tags=25%, list=15%, signal=22%	0.25	0.15	0.22	240/5743/145482/59344/1559/1545/5321/64180/247/5446/9536/27306/1579/5444	NA	145482;145482;1545;1559;1579;240;240;247;27306;5321;5444;5446;5743;59344;64180;9536	ENSG00000005421;ENSG00000012779;ENSG00000073756;ENSG00000105852;ENSG00000116711;ENSG00000138061;ENSG00000138109;ENSG00000140043;ENSG00000141096;ENSG00000148344;ENSG00000163106;ENSG00000179148;ENSG00000179593;ENSG00000187048;ENSG00000258653;ENSG00000275565	ALOX15B;ALOX5;ALOX5;ALOXE3;CYP1B1;CYP2C9;CYP4A11;DPEP3;HPGDS;PLA2G4A;PON1;PON3;PTGES;PTGR2;PTGR2;PTGS2
Reactome	Opioids	R-HSA-381038	XBP1(S) activates chaperone genes	46	0.342295	1.23985	0.134529	0.674428	0.632202	5503	tags=52%, list=33%, signal=35%	0.52	0.33	0.35	11015/9797/4000/64061/9820/10106/55738/56005/1663/7709/6464/22872/1639/84447/55033/5526/30827/2931/2137/7466/37/55062/7094/118	NA	10106;11015;118;1639;1663;2137;22872;2931;30827;37;4000;55033;55062;5526;55738;56005;64061;6464;7094;7466;7709;84447;9797;9820	ENSG00000012232;ENSG00000013573;ENSG00000044090;ENSG00000068971;ENSG00000070540;ENSG00000072778;ENSG00000074842;ENSG00000087274;ENSG00000100196;ENSG00000101199;ENSG00000105723;ENSG00000106080;ENSG00000109501;ENSG00000116809;ENSG00000137076;ENSG00000138674;ENSG00000154832;ENSG00000157014;ENSG00000160691;ENSG00000160789;ENSG00000162298;ENSG00000175215;ENSG00000184205;ENSG00000204843	ACADVL;ADD1;ARFGAP1;CTDSP2;CUL7;CXXC1;DCTN1;DDX11;EXTL3;FKBP14;GSK3A;KDELR3;LMNA;MYDGF;PPP2R5B;SEC31A;SHC1;SYVN1;TATDN2;TLN1;TSPYL2;WFS1;WIPI1;ZBTB17
Reactome	Opioids	R-HSA-351906	Apoptotic cleavage of cell adhesion proteins	11	-0.596054	-1.32526	0.136143	0.678647	0.636157	1486	tags=27%, list=9%, signal=25%	0.27	0.09	0.25	100506658/1828/1830	NA	100506658;100506658;1828;1830	ENSG00000134757;ENSG00000134760;ENSG00000197822;ENSG00000273814	DSG1;DSG3;OCLN;OCLN
Reactome	Opioids	R-HSA-9706574	RHOBTB GTPase Cycle	35	0.380794	1.28756	0.136364	0.678647	0.636157	3405	tags=29%, list=20%, signal=23%	0.29	0.2	0.23	23221/7919/87/7431/1627/11140/71/2873/3320/3326	NA	11140;1627;23221;2873;3320;3326;71;7431;7919;7919;7919;7919;7919;7919;7919;7919;87	ENSG00000008853;ENSG00000026025;ENSG00000072110;ENSG00000080824;ENSG00000096384;ENSG00000105401;ENSG00000113758;ENSG00000169727;ENSG00000184009;ENSG00000198563;ENSG00000215425;ENSG00000225073;ENSG00000225859;ENSG00000229496;ENSG00000230624;ENSG00000235439;ENSG00000237889	ACTG1;ACTN1;CDC37;DBN1;DDX39B;DDX39B;DDX39B;DDX39B;DDX39B;DDX39B;DDX39B;DDX39B;GPS1;HSP90AA1;HSP90AB1;RHOBTB2;VIM
Reactome	Opioids	R-HSA-209560	NF-kB is activated and signals survival	13	0.532308	1.3831	0.13941	0.686962	0.643951	3247	tags=31%, list=19%, signal=25%	0.31	0.19	0.25	4804/4803/3654/7316	NA	3654;4803;4804;7316	ENSG00000064300;ENSG00000134259;ENSG00000150991;ENSG00000184216	IRAK1;NGF;NGFR;UBC
Reactome	Opioids	R-HSA-2468052	Establishment of Sister Chromatid Cohesion	11	-0.595215	-1.32339	0.139384	0.686962	0.643951	963	tags=36%, list=6%, signal=34%	0.36	0.06	0.34	9126/114799/113130/157570	NA	113130;114799;157570;9126	ENSG00000108055;ENSG00000141446;ENSG00000146670;ENSG00000171320	CDCA5;ESCO1;ESCO2;SMC3
Reactome	Opioids	R-HSA-73884	Base Excision Repair	84	-0.37679	-1.23977	0.138922	0.686962	0.643951	4776	tags=39%, list=29%, signal=28%	0.39	0.29	0.28	5983/8505/8361/3015/3012/8930/57804/7013/6118/8339/65057/5423/10714/54107/8340/6996/4595/55247/4913/8344/8335/8346/8331/255626/5984/6119/8359/8348/5427/3018/723790/8368/8970	NA	10714;255626;3012;3015;3018;4595;4913;54107;5423;5427;55247;57804;5983;5984;6118;6119;65057;6996;7013;723790;8331;8335;8339;8340;8344;8346;8348;8359;8361;8368;8505;8930;8970	ENSG00000065057;ENSG00000070501;ENSG00000077514;ENSG00000100479;ENSG00000102977;ENSG00000106399;ENSG00000109674;ENSG00000117748;ENSG00000124635;ENSG00000129071;ENSG00000132781;ENSG00000133119;ENSG00000139372;ENSG00000146047;ENSG00000147601;ENSG00000148229;ENSG00000163918;ENSG00000164032;ENSG00000175482;ENSG00000185130;ENSG00000227345;ENSG00000273802;ENSG00000274290;ENSG00000274618;ENSG00000274641…	ACD;H2AC14;H2AC19;H2AC4;H2AC8;H2AZ1;H2BC1;H2BC10;H2BC11;H2BC13;H2BC17;H2BC3;H2BC6;H2BC8;H4C1;H4C13;H4C6;MBD4;MUTYH;NEIL3;NTHL1;PARG;POLB;POLD3;POLD4;POLE2;POLE3;RFC3;RFC4;RPA2;RPA3;TDG;TERF1
Reactome	Opioids	R-HSA-5669034	TNFs bind their physiological receptors	27	-0.484692	-1.32376	0.146307	0.693733	0.650298	3122	tags=52%, list=19%, signal=42%	0.52	0.19	0.42	3604/23495/8740/9966/10673/7292/4049/10913/944/8744/4982/608/8600/128178	NA	10673;10913;128178;23495;3604;4049;4049;4049;4049;4049;4049;4049;4982;608;7292;8600;8740;8744;944;9966	ENSG00000048462;ENSG00000049249;ENSG00000102524;ENSG00000106952;ENSG00000117586;ENSG00000120659;ENSG00000125657;ENSG00000125735;ENSG00000135960;ENSG00000164761;ENSG00000173503;ENSG00000181634;ENSG00000186197;ENSG00000223919;ENSG00000226275;ENSG00000226979;ENSG00000230279;ENSG00000231408;ENSG00000238130;ENSG00000240505	EDAR;EDARADD;LTA;LTA;LTA;LTA;LTA;LTA;LTA;TNFRSF11B;TNFRSF13B;TNFRSF17;TNFRSF9;TNFSF11;TNFSF13B;TNFSF14;TNFSF15;TNFSF4;TNFSF8;TNFSF9
Reactome	Opioids	R-HSA-174437	Removal of the Flap Intermediate from the C-strand	17	-0.534337	-1.31812	0.142857	0.693733	0.650298	3971	tags=65%, list=24%, signal=49%	0.65	0.24	0.49	5111/25913/7014/57804/7013/6118/65057/7486/10714/6119/1763	NA	10714;1763;25913;5111;57804;6118;6119;65057;7013;7014;7486	ENSG00000077514;ENSG00000102977;ENSG00000106399;ENSG00000117748;ENSG00000128513;ENSG00000132604;ENSG00000132646;ENSG00000138346;ENSG00000147601;ENSG00000165392;ENSG00000175482	ACD;DNA2;PCNA;POLD3;POLD4;POT1;RPA2;RPA3;TERF1;TERF2;WRN
Reactome	Opioids	R-HSA-629594	Highly calcium permeable postsynaptic nicotinic acetylcholine receptors	11	-0.591351	-1.3148	0.145867	0.693733	0.650298	2472	tags=36%, list=15%, signal=31%	0.36	0.15	0.31	1135/1134/8973/1138	NA	1134;1135;1138;8973	ENSG00000120903;ENSG00000138435;ENSG00000147434;ENSG00000169684	CHRNA1;CHRNA2;CHRNA5;CHRNA6
Reactome	Opioids	R-HSA-6814122	Cooperation of PDCL (PhLP1) and TRiC/CCT in G-protein beta folding	35	-0.447776	-1.27223	0.146341	0.693733	0.650298	2303	tags=34%, list=14%, signal=30%	0.34	0.14	0.3	59345/2788/2785/6000/8787/1460/54331/10693/2769/2792/2793/2790	NA	10693;1460;1460;1460;1460;1460;1460;1460;2769;2785;2788;2790;2792;2793;54331;59345;6000;8787	ENSG00000060558;ENSG00000108370;ENSG00000114450;ENSG00000127928;ENSG00000132141;ENSG00000162188;ENSG00000167083;ENSG00000176533;ENSG00000182901;ENSG00000186469;ENSG00000204435;ENSG00000206406;ENSG00000224398;ENSG00000224774;ENSG00000228875;ENSG00000230700;ENSG00000232960;ENSG00000242616	CCT6B;CSNK2B;CSNK2B;CSNK2B;CSNK2B;CSNK2B;CSNK2B;CSNK2B;GNA15;GNB4;GNG10;GNG2;GNG3;GNG7;GNGT1;GNGT2;RGS7;RGS9
Reactome	Opioids	R-HSA-983189	Kinesins	57	0.340179	1.27192	0.142545	0.693733	0.650298	1585	tags=19%, list=9%, signal=18%	0.19	0.09	0.18	10382/10381/113457/112714/7278/7280/147700/55083/347733/3831/10749	NA	10381;10382;10749;112714;113457;147700;347733;3831;55083;55083;7278;7280	ENSG00000075886;ENSG00000104833;ENSG00000104892;ENSG00000126214;ENSG00000129250;ENSG00000137267;ENSG00000137285;ENSG00000152086;ENSG00000162849;ENSG00000198033;ENSG00000258947;ENSG00000281216	KIF1C;KIF26B;KIF26B;KLC1;KLC3;TUBA3C;TUBA3D;TUBA3E;TUBB2A;TUBB2B;TUBB3;TUBB4A
Reactome	Opioids	R-HSA-425397	Transport of vitamins, nucleosides, and related molecules	36	-0.443828	-1.26846	0.144595	0.693733	0.650298	3541	tags=39%, list=21%, signal=31%	0.39	0.21	0.31	222962/23443/6578/23568/23169/286256/51000/353189/9153/28231/10599/53919/28965/6579	NA	10599;222962;23169;23443;23568;28231;286256;28965;353189;51000;53919;6578;6579;9153	ENSG00000084453;ENSG00000101187;ENSG00000102931;ENSG00000113396;ENSG00000116704;ENSG00000117620;ENSG00000124786;ENSG00000134538;ENSG00000137860;ENSG00000139155;ENSG00000164638;ENSG00000173930;ENSG00000174640;ENSG00000184925	ARL2BP;LCN12;SLC27A6;SLC28A2;SLC29A4;SLC35A3;SLC35B3;SLC35D1;SLCO1A2;SLCO1B1;SLCO1C1;SLCO2A1;SLCO4A1;SLCO4C1
Reactome	Opioids	R-HSA-9772572	Early SARS-CoV-2 Infection Events	37	0.368476	1.2658	0.143411	0.693733	0.650298	2768	tags=24%, list=17%, signal=20%	0.24	0.17	0.2	29082/6382/221914/2817/79643/7428/10082/6385/23479	NA	10082;221914;23479;2817;29082;29082;6382;6385;7428;79643	ENSG00000063660;ENSG00000115884;ENSG00000124145;ENSG00000134086;ENSG00000136003;ENSG00000176108;ENSG00000183098;ENSG00000213420;ENSG00000254505;ENSG00000285302	CHMP4A;CHMP4A;CHMP6;GPC1;GPC2;GPC6;ISCU;SDC1;SDC4;VHL
Reactome	Opioids	R-HSA-171306	Packaging Of Telomere Ends	44	-0.421028	-1.25463	0.146154	0.693733	0.650298	4560	tags=41%, list=27%, signal=30%	0.41	0.27	0.3	8361/3015/3012/7013/8339/65057/8340/8344/8335/8346/8331/255626/8359/8348/3018/723790/8368/8970	NA	255626;3012;3015;3018;65057;7013;723790;8331;8335;8339;8340;8344;8346;8348;8359;8361;8368;8970	ENSG00000102977;ENSG00000124635;ENSG00000146047;ENSG00000147601;ENSG00000164032;ENSG00000185130;ENSG00000273802;ENSG00000274290;ENSG00000274618;ENSG00000274641;ENSG00000275126;ENSG00000276368;ENSG00000276410;ENSG00000277075;ENSG00000278463;ENSG00000278588;ENSG00000278637;ENSG00000288859	ACD;H2AC14;H2AC19;H2AC4;H2AC8;H2AZ1;H2BC1;H2BC10;H2BC11;H2BC13;H2BC17;H2BC3;H2BC6;H2BC8;H4C1;H4C13;H4C6;TERF1
Reactome	Opioids	R-HSA-5693571	Nonhomologous End-Joining (NHEJ)	61	-0.40053	-1.24394	0.145885	0.693733	0.650298	3948	tags=31%, list=24%, signal=24%	0.31	0.24	0.24	51567/8339/165918/4683/8340/672/7336/4361/55775/8344/8346/580/255626/8359/8348/7518/3018/8368/8970	NA	165918;255626;3018;4361;4683;51567;55775;580;672;7336;7518;8339;8340;8344;8346;8348;8359;8368;8970	ENSG00000012048;ENSG00000020922;ENSG00000042088;ENSG00000104320;ENSG00000111802;ENSG00000124635;ENSG00000138376;ENSG00000146047;ENSG00000152422;ENSG00000163961;ENSG00000169139;ENSG00000185130;ENSG00000273802;ENSG00000274290;ENSG00000274641;ENSG00000275126;ENSG00000276410;ENSG00000278588;ENSG00000278637	BARD1;BRCA1;H2BC1;H2BC10;H2BC11;H2BC13;H2BC17;H2BC3;H2BC6;H2BC8;H4C1;H4C13;MRE11;NBN;RNF168;TDP1;TDP2;UBE2V2;XRCC4
Reactome	Opioids	R-HSA-2559586	DNA Damage/Telomere Stress Induced Senescence	71	-0.3886	-1.24194	0.144242	0.693733	0.650298	4662	tags=37%, list=28%, signal=27%	0.37	0.28	0.27	3007/8361/4001/3015/3012/7013/8339/65057/4683/8340/25842/4361/8344/8335/890/8346/8331/255626/8359/8348/9134/3018/723790/8368/8970/8091	NA	255626;25842;3007;3012;3015;3018;4001;4361;4683;65057;7013;723790;8091;8331;8335;8339;8340;8344;8346;8348;8359;8361;8368;890;8970;9134	ENSG00000020922;ENSG00000102977;ENSG00000104320;ENSG00000111875;ENSG00000113368;ENSG00000124575;ENSG00000124635;ENSG00000145386;ENSG00000146047;ENSG00000147601;ENSG00000149948;ENSG00000164032;ENSG00000175305;ENSG00000185130;ENSG00000273802;ENSG00000274290;ENSG00000274618;ENSG00000274641;ENSG00000275126;ENSG00000276368;ENSG00000276410;ENSG00000277075;ENSG00000278463;ENSG00000278588;ENSG00000278637…	ACD;ASF1A;CCNA2;CCNE2;H1-3;H2AC14;H2AC19;H2AC4;H2AC8;H2AZ1;H2BC1;H2BC10;H2BC11;H2BC13;H2BC17;H2BC3;H2BC6;H2BC8;H4C1;H4C13;H4C6;HMGA2;LMNB1;MRE11;NBN;TERF1
Reactome	Opioids	R-HSA-69242	S Phase	162	-0.339325	-1.19664	0.141425	0.693733	0.650298	5526	tags=37%, list=33%, signal=25%	0.37	0.33	0.25	5716/5685/898/9126/8697/5718/5925/64682/1027/25906/7465/5983/246184/9837/5719/10000/7029/29945/23198/5699/119504/114799/57804/4171/6118/5711/5686/595/5000/1022/10714/4173/5698/54107/7321/1875/23595/23594/5001/10213/890/5558/1163/51659/5984/6119/1763/4998/10393/990/9134/5427/84515/91750/113130/51053/157570/5683/286826/143471	NA	10000;10000;10213;1022;1022;1027;10393;10714;113130;114799;1163;119504;143471;157570;1763;1875;23198;23594;23595;246184;25906;286826;29945;4171;4173;4998;5000;5001;51053;51659;54107;5427;5558;5683;5685;5686;5698;5698;5698;5698;5698;5698;5698;5698;5699;5711;5716;5718;5719;57804;5925;595;5983;5984;6118;6119;64682;7029;7321;7465;84515;8697;890;898;9126;9134;91750;9837;990	ENSG00000041357;ENSG00000053900;ENSG00000068878;ENSG00000072401;ENSG00000073111;ENSG00000077514;ENSG00000085840;ENSG00000091651;ENSG00000094804;ENSG00000094880;ENSG00000095261;ENSG00000100479;ENSG00000101003;ENSG00000101843;ENSG00000104738;ENSG00000105173;ENSG00000106399;ENSG00000106588;ENSG00000108055;ENSG00000110092;ENSG00000110200;ENSG00000111276;ENSG00000112312;ENSG00000114126;ENSG00000115233…	AKT3;AKT3;ANAPC1;ANAPC10;ANAPC15;ANAPC16;ANAPC4;CCNA2;CCND1;CCNE1;CCNE2;CDC23;CDC26;CDC6;CDCA5;CDK7;CDK7;CDKN1B;CKS1B;DNA2;E2F5;ESCO1;ESCO2;GINS1;GINS2;GMNN;LIN52;LIN9;MCM2;MCM4;MCM8;ORC1;ORC3;ORC4;ORC5;ORC6;POLD3;POLD4;POLE2;POLE3;PRIM2;PSMA2;PSMA4;PSMA5;PSMA8;PSMB10;PSMB9;PSMB9;PSMB9;PSMB9;PSMB9;PSMB9;PSMB9;PSMB9;PSMD10;PSMD12;PSMD13;PSMD14;PSMD5;PSME4;RB1;RFC3;RFC4;RPA2;RPA3;SMC3;TFDP2;UBE2D1;…
Reactome	Opioids	R-HSA-983712	Ion channel transport	178	-0.330386	-1.17583	0.14442	0.693733	0.650298	3216	tags=25%, list=19%, signal=20%	0.25	0.19	0.2	1193/23120/1180/53826/55283/51076/28962/56302/63982/79895/285335/285175/7224/11035/121601/6263/284525/266675/90423/148229/4308/140803/79054/150159/53822/65267/255231/22802/144453/496/41/495/1179/9635/478/10786/57578/480/10345/7222/51802/161003/344905/55515	NA	10345;10786;11035;11035;1179;1180;1193;121601;121601;140803;144453;148229;150159;161003;22802;23120;255231;266675;284525;285175;285335;285335;28962;344905;41;4308;4308;478;480;495;496;496;51076;51802;51802;53822;53826;55283;55515;56302;56302;57578;57578;6263;63982;65267;7222;7224;79054;79895;90423;9635	ENSG00000016490;ENSG00000016602;ENSG00000055732;ENSG00000072182;ENSG00000072315;ENSG00000081087;ENSG00000104043;ENSG00000105409;ENSG00000105675;ENSG00000110881;ENSG00000118322;ENSG00000119121;ENSG00000119929;ENSG00000124564;ENSG00000127325;ENSG00000127412;ENSG00000129465;ENSG00000130270;ENSG00000132681;ENSG00000133115;ENSG00000133958;ENSG00000134160;ENSG00000134343;ENSG00000137726;ENSG00000137975…	ANO3;ANO4;ANO4;ASIC1;ASIC4;ASIC5;ASIC5;ATP10B;ATP13A5;ATP1A3;ATP1A4;ATP4A;ATP4B;ATP4B;ATP6V1E2;ATP8B3;ATP8B4;BEST3;BEST4;CLCA1;CLCA2;CLCA4;CLCN1;CLIC2;CUTC;FXYD6;FXYD7;MCOLN2;MCOLN3;OSTM1;RIPK3;RIPK3;RYR3;SLC17A3;SLC9B1;SLC9C1;SLC9C1;SLC9C2;STOML3;TRDN;TRPC3;TRPC5;TRPM1;TRPM1;TRPM6;TRPM8;TRPV5;TRPV5;UNC79;UNC79;UNC80;WNK3
Reactome	Opioids	R-HSA-8873719	RAB geranylgeranylation	60	0.335557	1.27755	0.148156	0.70012	0.656286	2209	tags=20%, list=13%, signal=17%	0.2	0.13	0.17	115273/51209/142684/10966/376267/5872/57799/401258/326624/84932/11021/9363	NA	10966;11021;115273;142684;326624;376267;401258;51209;51209;57799;5872;84932;9363	ENSG00000111737;ENSG00000123570;ENSG00000129472;ENSG00000134594;ENSG00000139998;ENSG00000141542;ENSG00000143545;ENSG00000172476;ENSG00000172794;ENSG00000188060;ENSG00000197562;ENSG00000255587;ENSG00000288597	RAB13;RAB15;RAB2B;RAB33A;RAB35;RAB37;RAB40A;RAB40B;RAB40C;RAB42;RAB44;RAB9B;RAB9B
Reactome	Opioids	R-HSA-190873	Gap junction degradation	12	0.522603	1.33319	0.152632	0.705728	0.661542	5645	tags=75%, list=34%, signal=50%	0.75	0.34	0.5	1759/71/1785/1213/1211/2697/1173/1212/60	NA	1173;1211;1212;1213;1759;1785;2697;60;71	ENSG00000075624;ENSG00000079805;ENSG00000106976;ENSG00000122705;ENSG00000141367;ENSG00000152661;ENSG00000161203;ENSG00000175416;ENSG00000184009	ACTB;ACTG1;AP2M1;CLTA;CLTB;CLTC;DNM1;DNM2;GJA1
Reactome	Opioids	R-HSA-9634638	Estrogen-dependent nuclear events downstream of ESR-membrane signaling	24	-0.493464	-1.31124	0.153076	0.705728	0.661542	708	tags=12%, list=4%, signal=12%	0.12	0.04	0.12	685/255324/2069	NA	2069;255324;685	ENSG00000124882;ENSG00000174808;ENSG00000182585	BTC;EPGN;EREG
Reactome	Opioids	R-HSA-5603041	IRAK4 deficiency (TLR2/4)	18	-0.52241	-1.31102	0.152047	0.705728	0.661542	2614	tags=56%, list=16%, signal=47%	0.56	0.16	0.47	7096/929/6271/51135/695/10333/6279/948/6280/23643	NA	10333;23643;51135;6271;6279;6280;695;7096;929;948	ENSG00000010671;ENSG00000135218;ENSG00000143546;ENSG00000154589;ENSG00000160678;ENSG00000163220;ENSG00000170458;ENSG00000174125;ENSG00000174130;ENSG00000198001	BTK;CD14;CD36;IRAK4;LY96;S100A1;S100A8;S100A9;TLR1;TLR6
Reactome	Opioids	R-HSA-416993	Trafficking of GluR2-containing AMPA receptors	17	-0.528528	-1.30379	0.153274	0.705728	0.661542	2969	tags=35%, list=18%, signal=29%	0.35	0.18	0.29	23426/5582/2893/7102/80852/2891	NA	23426;2891;2893;5582;7102;80852	ENSG00000120251;ENSG00000126583;ENSG00000144596;ENSG00000152578;ENSG00000155974;ENSG00000156298	GRIA2;GRIA4;GRIP1;GRIP2;PRKCG;TSPAN7
Reactome	Opioids	R-HSA-196791	Vitamin D (calciferol) metabolism	12	-0.569498	-1.296	0.152733	0.705728	0.661542	833	tags=17%, list=5%, signal=16%	0.17	0.05	0.16	1591/2638	NA	1591;2638	ENSG00000019186;ENSG00000145321	CYP24A1;GC
Reactome	Opioids	R-HSA-1268020	Mitochondrial protein import	60	0.332812	1.2671	0.154024	0.705728	0.661542	4585	tags=38%, list=27%, signal=28%	0.38	0.27	0.28	1678/197257/29090/506/1431/26520/498/400916/1537/291/131474/10531/26517/92609/6901/50/10651/10469/51142/9804/51287/617/56993	NA	10469;10531;10651;131474;1431;1537;1678;197257;26517;26520;29090;291;400916;400916;498;50;506;51142;51287;56993;617;6901;92609;9804	ENSG00000062485;ENSG00000074582;ENSG00000075336;ENSG00000099800;ENSG00000100216;ENSG00000100412;ENSG00000100575;ENSG00000102125;ENSG00000104980;ENSG00000105197;ENSG00000106153;ENSG00000107959;ENSG00000110955;ENSG00000126953;ENSG00000128654;ENSG00000151729;ENSG00000152234;ENSG00000163528;ENSG00000166816;ENSG00000173726;ENSG00000179091;ENSG00000181924;ENSG00000250479;ENSG00000273607	ACO2;ATP5F1A;ATP5F1B;BCS1L;CHCHD10;CHCHD10;CHCHD2;CHCHD4;COA4;CS;CYC1;LDHD;MTX2;PITRM1;SLC25A4;TAFAZZIN;TIMM13;TIMM21;TIMM44;TIMM50;TIMM8A;TIMM9;TOMM20;TOMM22
Reactome	Opioids	R-HSA-2682334	EPH-Ephrin signaling	90	0.303112	1.25743	0.153237	0.705728	0.661542	5655	tags=49%, list=34%, signal=33%	0.49	0.34	0.33	4318/1759/2049/2904/284656/4629/1946/8874/79784/2046/10095/3985/1969/2041/8997/3265/6453/71/6714/387/4627/7410/23385/4628/10398/163/10552/2042/51107/5747/1942/4637/1947/10093/1213/3984/1211/25791/5058/1173/8440/1212/60/161	NA	10093;10095;10398;10552;1173;1211;1212;1213;161;161;161;163;1759;1942;1946;1947;1969;2041;2041;2042;2046;2049;23385;25791;284656;2904;3265;3265;387;3984;3985;4318;4627;4628;4629;4629;4637;5058;51107;5747;60;6453;6714;71;7410;79784;8440;8874;8997	ENSG00000006125;ENSG00000044524;ENSG00000066248;ENSG00000067560;ENSG00000070886;ENSG00000071051;ENSG00000075624;ENSG00000090776;ENSG00000092841;ENSG00000100345;ENSG00000100985;ENSG00000101335;ENSG00000102606;ENSG00000105357;ENSG00000106683;ENSG00000106976;ENSG00000117362;ENSG00000122705;ENSG00000130429;ENSG00000133026;ENSG00000133392;ENSG00000141367;ENSG00000142627;ENSG00000146904;ENSG00000149269…	ACTB;ACTG1;AP2A2;AP2A2;AP2A2;AP2B1;AP2M1;APH1A;ARHGEF7;ARPC1A;ARPC1B;ARPC4;CLTA;CLTB;CLTC;DNM1;EFNA1;EFNA5;EFNB1;EPHA1;EPHA1;EPHA10;EPHA2;EPHA3;EPHA8;EPHB3;GRIN2B;HRAS;HRAS;ITSN1;KALRN;LIMK1;LIMK2;MMP9;MYH10;MYH11;MYH11;MYH14;MYH9;MYL6;MYL9;NCK2;NCSTN;NGEF;PAK1;PTK2;RHOA;SRC;VAV2
Reactome	Opioids	R-HSA-9687139	Aberrant regulation of mitotic cell cycle due to RB1 defects	36	-0.436879	-1.2486	0.154054	0.705728	0.661542	5435	tags=50%, list=32%, signal=34%	0.5	0.32	0.34	898/8697/5925/64682/1027/25906/246184/7029/29945/119504/595/1871/896/7321/10393/9134/1870/1028	NA	1027;1028;1028;10393;119504;1870;1870;1871;246184;25906;29945;5925;595;64682;7029;7321;8697;896;898;9134	ENSG00000007968;ENSG00000053900;ENSG00000072401;ENSG00000094880;ENSG00000105173;ENSG00000110092;ENSG00000110200;ENSG00000111276;ENSG00000112242;ENSG00000112576;ENSG00000114126;ENSG00000129757;ENSG00000139687;ENSG00000153107;ENSG00000164162;ENSG00000166295;ENSG00000175305;ENSG00000176386;ENSG00000273707;ENSG00000282899	ANAPC1;ANAPC10;ANAPC15;ANAPC16;ANAPC4;CCND1;CCND3;CCNE1;CCNE2;CDC23;CDC26;CDKN1B;CDKN1C;CDKN1C;E2F2;E2F2;E2F3;RB1;TFDP2;UBE2D1
Reactome	Opioids	R-HSA-9700206	Signaling by ALK in cancer	54	0.325665	1.20953	0.152466	0.705728	0.661542	4551	tags=31%, list=27%, signal=23%	0.31	0.27	0.23	3667/2335/3831/4008/3726/6464/5335/22872/4627/1639/57674/8496/7170/6238/7171/10818/4478	NA	10818;1639;22872;2335;3667;3726;3831;4008;4478;4627;5335;57674;6238;6464;7170;7171;8496	ENSG00000100345;ENSG00000110841;ENSG00000115414;ENSG00000124181;ENSG00000125844;ENSG00000126214;ENSG00000136153;ENSG00000138674;ENSG00000143549;ENSG00000147065;ENSG00000160691;ENSG00000166225;ENSG00000167460;ENSG00000169047;ENSG00000171223;ENSG00000173821;ENSG00000204843	DCTN1;FN1;FRS2;IRS1;JUNB;KLC1;LMO7;MSN;MYH9;PLCG1;PPFIBP1;RNF213;RRBP1;SEC31A;SHC1;TPM3;TPM4
Reactome	Opioids	R-HSA-9725370	Signaling by ALK fusions and activated point mutants	54	0.325665	1.20953	0.152466	0.705728	0.661542	4551	tags=31%, list=27%, signal=23%	0.31	0.27	0.23	3667/2335/3831/4008/3726/6464/5335/22872/4627/1639/57674/8496/7170/6238/7171/10818/4478	NA	10818;1639;22872;2335;3667;3726;3831;4008;4478;4627;5335;57674;6238;6464;7170;7171;8496	ENSG00000100345;ENSG00000110841;ENSG00000115414;ENSG00000124181;ENSG00000125844;ENSG00000126214;ENSG00000136153;ENSG00000138674;ENSG00000143549;ENSG00000147065;ENSG00000160691;ENSG00000166225;ENSG00000167460;ENSG00000169047;ENSG00000171223;ENSG00000173821;ENSG00000204843	DCTN1;FN1;FRS2;IRS1;JUNB;KLC1;LMO7;MSN;MYH9;PLCG1;PPFIBP1;RNF213;RRBP1;SEC31A;SHC1;TPM3;TPM4
Reactome	Opioids	R-HSA-1482788	Acyl chain remodelling of PC	20	-0.50947	-1.29926	0.155786	0.711488	0.666942	1690	tags=45%, list=10%, signal=41%	0.45	0.1	0.41	50640/54947/151056/129642/5321/5319/5320/50487/283748	NA	129642;151056;283748;50487;50640;5319;5320;5321;54947	ENSG00000087253;ENSG00000100078;ENSG00000116711;ENSG00000135241;ENSG00000143797;ENSG00000159337;ENSG00000163803;ENSG00000170890;ENSG00000188257	LPCAT2;MBOAT2;PLA2G1B;PLA2G2A;PLA2G3;PLA2G4A;PLA2G4D;PLB1;PNPLA8
Reactome	Opioids	R-HSA-2161522	Abacavir ADME	10	-0.592203	-1.30203	0.15832	0.71432	0.669596	2337	tags=30%, list=14%, signal=26%	0.3	0.14	0.26	6582/5105/161823	NA	161823;5105;6582	ENSG00000112499;ENSG00000124253;ENSG00000168803	ADAL;PCK1;SLC22A2
Reactome	Opioids	R-HSA-5685939	HDR through MMEJ (alt-NHEJ)	12	-0.566893	-1.29007	0.159164	0.71432	0.669596	3163	tags=33%, list=19%, signal=27%	0.33	0.19	0.27	4683/4361/10721/675	NA	10721;4361;4683;675	ENSG00000020922;ENSG00000051341;ENSG00000104320;ENSG00000139618	BRCA2;MRE11;NBN;POLQ
Reactome	Opioids	R-HSA-5683826	Surfactant metabolism	23	0.412135	1.26634	0.159744	0.71432	0.669596	1866	tags=30%, list=11%, signal=27%	0.3	0.11	0.27	152/136/1512/5029/2627/6440/9476	NA	136;1512;152;2627;5029;6440;9476	ENSG00000103811;ENSG00000131400;ENSG00000141448;ENSG00000168484;ENSG00000170425;ENSG00000175591;ENSG00000184160	ADORA2B;ADRA2C;CTSH;GATA6;NAPSA;P2RY2;SFTPC
Reactome	Opioids	R-HSA-445717	Aquaporin-mediated transport	43	-0.420936	-1.24722	0.157827	0.71432	0.669596	2303	tags=28%, list=14%, signal=24%	0.28	0.14	0.24	2785/5567/363/54331/360/114/282679/364/2792/2793/366/2790	NA	114;2785;2790;2792;2793;282679;360;363;364;366;54331;5567	ENSG00000086159;ENSG00000103569;ENSG00000127928;ENSG00000142875;ENSG00000155897;ENSG00000162188;ENSG00000165269;ENSG00000165272;ENSG00000167083;ENSG00000178301;ENSG00000186469;ENSG00000242616	ADCY8;AQP11;AQP3;AQP6;AQP7;AQP9;GNG10;GNG2;GNG3;GNGT1;GNGT2;PRKACB
Reactome	Opioids	R-HSA-5218921	VEGFR2 mediated cell proliferation	21	0.420272	1.24565	0.159375	0.71432	0.669596	3414	tags=38%, list=20%, signal=30%	0.38	0.2	0.3	5578/3710/8877/3265/6714/5335/5170/5590	NA	3265;3265;3710;5170;5335;5578;5590;6714;8877	ENSG00000067606;ENSG00000096433;ENSG00000124181;ENSG00000140992;ENSG00000154229;ENSG00000174775;ENSG00000176170;ENSG00000197122;ENSG00000276536	HRAS;HRAS;ITPR3;PDPK1;PLCG1;PRKCA;PRKCZ;SPHK1;SRC
Reactome	Opioids	R-HSA-8856688	Golgi-to-ER retrograde transport	129	0.269146	1.19263	0.158085	0.71432	0.669596	3538	tags=26%, list=21%, signal=20%	0.26	0.21	0.2	10382/10381/113457/112714/7278/7280/11015/8398/147700/55083/5050/347733/11258/3831/10749/55738/146909/26153/3798/89953/636/2589/3797/10972/113220/2590/10376/375/1780/11014/10945/1639/84790	NA	10376;10381;10382;10749;10945;10972;11014;11015;11258;112714;113220;113457;146909;147700;1639;1780;2589;2590;26153;347733;375;3797;3798;3831;5050;55083;55083;55738;636;7278;7280;8398;84790;89953	ENSG00000066735;ENSG00000075886;ENSG00000079462;ENSG00000084731;ENSG00000100196;ENSG00000101199;ENSG00000104833;ENSG00000104892;ENSG00000105438;ENSG00000123416;ENSG00000126214;ENSG00000129250;ENSG00000136240;ENSG00000136883;ENSG00000137100;ENSG00000137171;ENSG00000137267;ENSG00000137285;ENSG00000141429;ENSG00000143641;ENSG00000143761;ENSG00000151746;ENSG00000152086;ENSG00000155980;ENSG00000158560…	ARF1;ARFGAP1;BICD1;DCTN1;DCTN3;DYNC1I1;GALNT1;GALNT2;KDELR1;KDELR2;KDELR3;KIF12;KIF18B;KIF1C;KIF26A;KIF26B;KIF26B;KIF3C;KIF5A;KLC1;KLC3;KLC4;PAFAH1B3;PLA2G6;TMED10;TUBA1B;TUBA1C;TUBA3C;TUBA3D;TUBA3E;TUBB2A;TUBB2B;TUBB3;TUBB4A
Reactome	Opioids	R-HSA-375276	Peptide ligand-binding receptors	140	-0.340321	-1.18925	0.157303	0.71432	0.669596	1490	tags=30%, list=9%, signal=28%	0.3	0.09	0.28	2826/5443/10911/553/59350/2151/680/7504/1910/2147/6354/2862/727/3062/257313/6752/3627/185/6288/6019/122042/6375/3579/4988/2833/2847/10563/4283/5367/4922/6846/5368/6373/1908/4852/4889/60675/5473/7201/10874/1237/186	NA	10563;10874;10911;122042;1237;185;186;1908;1910;2147;2151;257313;2826;2833;2847;2862;3062;3579;3627;4283;4852;4889;4922;4988;5367;5368;5443;5473;553;59350;6019;60675;6288;6288;6354;6373;6375;6752;680;6846;7201;727;7504	ENSG00000047597;ENSG00000049247;ENSG00000102239;ENSG00000102539;ENSG00000106804;ENSG00000107014;ENSG00000108688;ENSG00000109255;ENSG00000112038;ENSG00000115138;ENSG00000122585;ENSG00000124205;ENSG00000128285;ENSG00000133105;ENSG00000133636;ENSG00000136160;ENSG00000137252;ENSG00000138755;ENSG00000143184;ENSG00000143185;ENSG00000144891;ENSG00000156234;ENSG00000163421;ENSG00000163736;ENSG00000164129…	AGTR1;AGTR2;AVPR1B;BRS3;C5;CCL7;CCR10;CCR8;CXCL10;CXCL11;CXCL13;CXCL9;CXCR2;CXCR3;EDN3;EDNRB;F2;F2RL2;HCRTR2;MCHR1;MLNR;NMU;NPY;NPY5R;NTS;OPRM1;PMCH;PNOC;POMC;PPBP;PROK2;RLN2;RXFP1;RXFP2;SAA1;SAA1;SSTR2;TRHR;UTS2;UTS2B;XCL1;XCL2;XK
Reactome	Opioids	R-HSA-110328	Recognition and association of DNA glycosylase with site containing an affected pyrimidine	53	-0.406159	-1.23463	0.163892	0.724221	0.678878	4560	tags=42%, list=27%, signal=30%	0.42	0.27	0.3	8361/3015/3012/8930/7013/8339/65057/8340/6996/55247/4913/8344/8335/8346/8331/255626/8359/8348/3018/723790/8368/8970	NA	255626;3012;3015;3018;4913;55247;65057;6996;7013;723790;8331;8335;8339;8340;8344;8346;8348;8359;8361;8368;8930;8970	ENSG00000065057;ENSG00000102977;ENSG00000109674;ENSG00000124635;ENSG00000129071;ENSG00000139372;ENSG00000146047;ENSG00000147601;ENSG00000164032;ENSG00000185130;ENSG00000273802;ENSG00000274290;ENSG00000274618;ENSG00000274641;ENSG00000275126;ENSG00000276368;ENSG00000276410;ENSG00000277075;ENSG00000278463;ENSG00000278588;ENSG00000278637;ENSG00000288859	ACD;H2AC14;H2AC19;H2AC4;H2AC8;H2AZ1;H2BC1;H2BC10;H2BC11;H2BC13;H2BC17;H2BC3;H2BC6;H2BC8;H4C1;H4C13;H4C6;MBD4;NEIL3;NTHL1;TDG;TERF1
Reactome	Opioids	R-HSA-110329	Cleavage of the damaged pyrimidine	53	-0.406159	-1.23463	0.163892	0.724221	0.678878	4560	tags=42%, list=27%, signal=30%	0.42	0.27	0.3	8361/3015/3012/8930/7013/8339/65057/8340/6996/55247/4913/8344/8335/8346/8331/255626/8359/8348/3018/723790/8368/8970	NA	255626;3012;3015;3018;4913;55247;65057;6996;7013;723790;8331;8335;8339;8340;8344;8346;8348;8359;8361;8368;8930;8970	ENSG00000065057;ENSG00000102977;ENSG00000109674;ENSG00000124635;ENSG00000129071;ENSG00000139372;ENSG00000146047;ENSG00000147601;ENSG00000164032;ENSG00000185130;ENSG00000273802;ENSG00000274290;ENSG00000274618;ENSG00000274641;ENSG00000275126;ENSG00000276368;ENSG00000276410;ENSG00000277075;ENSG00000278463;ENSG00000278588;ENSG00000278637;ENSG00000288859	ACD;H2AC14;H2AC19;H2AC4;H2AC8;H2AZ1;H2BC1;H2BC10;H2BC11;H2BC13;H2BC17;H2BC3;H2BC6;H2BC8;H4C1;H4C13;H4C6;MBD4;NEIL3;NTHL1;TDG;TERF1
Reactome	Opioids	R-HSA-73928	Depyrimidination	53	-0.406159	-1.23463	0.163892	0.724221	0.678878	4560	tags=42%, list=27%, signal=30%	0.42	0.27	0.3	8361/3015/3012/8930/7013/8339/65057/8340/6996/55247/4913/8344/8335/8346/8331/255626/8359/8348/3018/723790/8368/8970	NA	255626;3012;3015;3018;4913;55247;65057;6996;7013;723790;8331;8335;8339;8340;8344;8346;8348;8359;8361;8368;8930;8970	ENSG00000065057;ENSG00000102977;ENSG00000109674;ENSG00000124635;ENSG00000129071;ENSG00000139372;ENSG00000146047;ENSG00000147601;ENSG00000164032;ENSG00000185130;ENSG00000273802;ENSG00000274290;ENSG00000274618;ENSG00000274641;ENSG00000275126;ENSG00000276368;ENSG00000276410;ENSG00000277075;ENSG00000278463;ENSG00000278588;ENSG00000278637;ENSG00000288859	ACD;H2AC14;H2AC19;H2AC4;H2AC8;H2AZ1;H2BC1;H2BC10;H2BC11;H2BC13;H2BC17;H2BC3;H2BC6;H2BC8;H4C1;H4C13;H4C6;MBD4;NEIL3;NTHL1;TDG;TERF1
Reactome	Opioids	R-HSA-69239	Synthesis of DNA	120	-0.352248	-1.20659	0.162442	0.724221	0.678878	5706	tags=39%, list=34%, signal=26%	0.39	0.34	0.26	4175/5705/5716/5685/898/8697/5718/64682/25906/5983/246184/9837/5719/29945/23198/5699/119504/57804/4171/6118/5711/5686/5000/10714/4173/5698/54107/7321/23595/23594/5001/10213/890/5558/51659/5984/6119/1763/4998/10393/990/9134/5427/84515/51053/5683/143471	NA	10213;10393;10714;119504;143471;1763;23198;23594;23595;246184;25906;29945;4171;4173;4175;4998;5000;5001;51053;51659;54107;5427;5558;5683;5685;5686;5698;5698;5698;5698;5698;5698;5698;5698;5699;5705;5711;5716;5718;5719;57804;5983;5984;6118;6119;64682;7321;84515;8697;890;898;9134;9837;990	ENSG00000041357;ENSG00000053900;ENSG00000068878;ENSG00000072401;ENSG00000073111;ENSG00000076003;ENSG00000077514;ENSG00000085840;ENSG00000087191;ENSG00000091651;ENSG00000094804;ENSG00000094880;ENSG00000095261;ENSG00000100479;ENSG00000101003;ENSG00000101843;ENSG00000104738;ENSG00000105173;ENSG00000106399;ENSG00000106588;ENSG00000110200;ENSG00000112312;ENSG00000115233;ENSG00000115947;ENSG00000117748…	ANAPC1;ANAPC10;ANAPC15;ANAPC16;ANAPC4;CCNA2;CCNE1;CCNE2;CDC23;CDC26;CDC6;DNA2;GINS1;GINS2;GMNN;MCM2;MCM4;MCM6;MCM8;ORC1;ORC3;ORC4;ORC5;ORC6;POLD3;POLD4;POLE2;POLE3;PRIM2;PSMA2;PSMA4;PSMA5;PSMA8;PSMB10;PSMB9;PSMB9;PSMB9;PSMB9;PSMB9;PSMB9;PSMB9;PSMB9;PSMC5;PSMD10;PSMD12;PSMD13;PSMD14;PSMD5;PSME4;RFC3;RFC4;RPA2;RPA3;UBE2D1
Reactome	Opioids	R-HSA-5668541	TNFR2 non-canonical NF-kB pathway	98	-0.358244	-1.20316	0.164925	0.724507	0.679146	4211	tags=30%, list=25%, signal=22%	0.3	0.25	0.22	5719/8792/8784/23198/5699/4050/3604/23495/5711/5686/1147/5698/8740/9966/10673/7292/10213/4049/10913/944/51330/8744/7124/5683/4982/608/143471/8600/128178	NA	10213;10673;10913;1147;128178;143471;23198;23495;3604;4049;4049;4049;4049;4049;4049;4049;4050;4050;4050;4050;4050;4050;4050;4050;4982;51330;5683;5686;5698;5698;5698;5698;5698;5698;5698;5698;5699;5711;5719;608;7124;7124;7124;7124;7124;7124;7124;7124;7292;8600;8740;8744;8784;8792;944;9966	ENSG00000006327;ENSG00000048462;ENSG00000049249;ENSG00000068878;ENSG00000095261;ENSG00000102524;ENSG00000106588;ENSG00000106952;ENSG00000115233;ENSG00000117586;ENSG00000120659;ENSG00000125657;ENSG00000125735;ENSG00000135960;ENSG00000141655;ENSG00000143106;ENSG00000154611;ENSG00000164761;ENSG00000173503;ENSG00000181634;ENSG00000185627;ENSG00000186197;ENSG00000186891;ENSG00000204487;ENSG00000204490…	CHUK;EDAR;EDARADD;LTA;LTA;LTA;LTA;LTA;LTA;LTA;LTB;LTB;LTB;LTB;LTB;LTB;LTB;LTB;PSMA2;PSMA5;PSMA8;PSMB10;PSMB9;PSMB9;PSMB9;PSMB9;PSMB9;PSMB9;PSMB9;PSMB9;PSMD13;PSMD14;PSMD5;PSME4;TNF;TNF;TNF;TNF;TNF;TNF;TNF;TNF;TNFRSF11A;TNFRSF11B;TNFRSF12A;TNFRSF13B;TNFRSF17;TNFRSF18;TNFRSF9;TNFSF11;TNFSF13B;TNFSF14;TNFSF15;TNFSF4;TNFSF8;TNFSF9
Reactome	Opioids	R-HSA-163841	Gamma carboxylation, hypusine formation and arylsulfatase activation	41	0.339309	1.19892	0.164557	0.724507	0.679146	2434	tags=34%, list=15%, signal=29%	0.34	0.15	0.29	2159/340075/5624/2621/2157/1938/412/1802/415/64122/83475/25870/22901/414	NA	1802;1938;2157;2159;22901;25870;2621;340075;412;414;415;5624;64122;83475	ENSG00000006756;ENSG00000101846;ENSG00000115718;ENSG00000126218;ENSG00000129103;ENSG00000129932;ENSG00000132768;ENSG00000141337;ENSG00000157399;ENSG00000167363;ENSG00000167658;ENSG00000183087;ENSG00000183876;ENSG00000185010	ARSD;ARSG;ARSI;ARSL;DOHH;DPH2;EEF2;F10;F8;FN3K;GAS6;PROC;STS;SUMF2
Reactome	Opioids	R-HSA-622323	Presynaptic nicotinic acetylcholine receptors	12	-0.560175	-1.27478	0.165595	0.725325	0.679912	2472	tags=33%, list=15%, signal=28%	0.33	0.15	0.28	1135/1134/8973/1138	NA	1134;1135;1138;8973	ENSG00000120903;ENSG00000138435;ENSG00000147434;ENSG00000169684	CHRNA1;CHRNA2;CHRNA5;CHRNA6
Reactome	Opioids	R-HSA-446728	Cell junction organization	86	0.291454	1.17903	0.16632	0.726378	0.6809	3238	tags=31%, list=19%, signal=25%	0.31	0.19	0.25	149461/1013/23562/1015/137075/3691/1366/3914/221935/5817/1009/667/87/24146/3861/7122/1002/3728/71/999/3987/2316/5829/9069/5339/53842/29780	NA	1002;1002;1009;1013;1015;1366;1366;137075;137075;149461;221935;2316;23562;24146;29780;3691;3728;3861;3914;3987;5339;53842;5817;5829;667;71;7122;87;9069;999	ENSG00000039068;ENSG00000072110;ENSG00000073008;ENSG00000079112;ENSG00000089159;ENSG00000106404;ENSG00000129910;ENSG00000132470;ENSG00000140937;ENSG00000146555;ENSG00000151914;ENSG00000157224;ENSG00000159261;ENSG00000164007;ENSG00000169756;ENSG00000173801;ENSG00000177300;ENSG00000178209;ENSG00000179242;ENSG00000181885;ENSG00000184009;ENSG00000184113;ENSG00000186847;ENSG00000188677;ENSG00000196878…	ACTG1;ACTN1;CDH1;CDH11;CDH15;CDH17;CDH4;CDH4;CLDN12;CLDN14;CLDN15;CLDN19;CLDN22;CLDN23;CLDN23;CLDN5;CLDN7;CLDN7;DST;FLNA;ITGB4;JUP;KRT14;LAMB3;LIMS1;PARVB;PLEC;PVR;PXN;SDK1
Reactome	Opioids	R-HSA-71240	Tryptophan catabolism	14	-0.54295	-1.27762	0.167442	0.728528	0.682915	3502	tags=57%, list=21%, signal=45%	0.57	0.21	0.45	51166/8564/130013/56267/3620/8942/6999/169355	NA	130013;169355;3620;51166;56267;6999;6999;8564;8942	ENSG00000109576;ENSG00000115919;ENSG00000117009;ENSG00000131203;ENSG00000137944;ENSG00000151790;ENSG00000153086;ENSG00000188676;ENSG00000262635	AADAT;ACMSD;IDO1;IDO2;KMO;KYAT3;KYNU;TDO2;TDO2
Reactome	Opioids	R-HSA-354192	Integrin signaling	27	0.387466	1.23647	0.167785	0.728528	0.682915	3458	tags=33%, list=21%, signal=26%	0.33	0.21	0.26	2244/3690/2335/1398/207/6464/6714/5170/2243	NA	1398;207;2243;2244;2335;3690;5170;6464;6714	ENSG00000115414;ENSG00000140992;ENSG00000142208;ENSG00000160691;ENSG00000167193;ENSG00000171560;ENSG00000171564;ENSG00000197122;ENSG00000259207	AKT1;CRK;FGA;FGB;FN1;ITGB3;PDPK1;SHC1;SRC
Reactome	Opioids	R-HSA-2206281	Mucopolysaccharidoses	11	0.532555	1.32022	0.171429	0.742197	0.695728	4144	tags=55%, list=25%, signal=41%	0.55	0.25	0.41	3373/4669/6448/2720/2990/3423	NA	2720;2990;3373;3423;4669;6448	ENSG00000010404;ENSG00000108784;ENSG00000114378;ENSG00000169919;ENSG00000170266;ENSG00000181523	GLB1;GUSB;HYAL1;IDS;NAGLU;SGSH
Reactome	Opioids	R-HSA-9664565	Signaling by ERBB2 KD Mutants	25	-0.473867	-1.27762	0.17256	0.74332	0.696781	708	tags=12%, list=4%, signal=12%	0.12	0.04	0.12	685/145957/2069	NA	145957;2069;685	ENSG00000124882;ENSG00000169752;ENSG00000174808	BTC;EREG;NRG4
Reactome	Opioids	R-HSA-977443	GABA receptor activation	51	-0.404169	-1.22258	0.17268	0.74332	0.696781	2455	tags=35%, list=15%, signal=30%	0.35	0.15	0.3	59345/2788/2566/9568/2785/54331/2562/2554/2555/3763/114/2569/2570/2559/2792/2793/2790/2558	NA	114;2554;2555;2558;2559;2562;2566;2569;2570;2785;2788;2790;2792;2793;3763;54331;59345;9568	ENSG00000022355;ENSG00000111886;ENSG00000113327;ENSG00000114450;ENSG00000127928;ENSG00000136928;ENSG00000145863;ENSG00000146276;ENSG00000151834;ENSG00000155897;ENSG00000157542;ENSG00000162188;ENSG00000166206;ENSG00000167083;ENSG00000176533;ENSG00000186297;ENSG00000186469;ENSG00000242616	ADCY8;GABBR2;GABRA1;GABRA2;GABRA5;GABRA6;GABRB3;GABRG2;GABRR1;GABRR2;GNB4;GNG10;GNG2;GNG3;GNG7;GNGT1;GNGT2;KCNJ6
Reactome	Opioids	R-HSA-5619115	Disorders of transmembrane transporters	172	-0.328036	-1.16197	0.174586	0.749368	0.70245	4211	tags=31%, list=25%, signal=23%	0.31	0.25	0.23	23198/5699/348932/23279/56606/10060/5711/5686/1244/55706/6048/26503/9631/10479/23443/6578/5698/26154/6584/6505/552/11136/11254/51009/348995/6514/129401/10213/553/55788/285195/64240/79023/5244/60482/1811/54716/1080/10568/6569/8647/5172/5683/246213/340024/10599/1356/143471/123041/116085/6005/9152/335	NA	10060;10213;10479;10568;10599;1080;11136;11254;116085;123041;1244;129401;1356;143471;1811;23198;23279;23443;246213;26154;26503;285195;335;340024;348932;348995;51009;5172;5244;54716;552;553;55706;55788;56606;5683;5686;5698;5698;5698;5698;5698;5698;5698;5698;5699;5711;6005;6048;6048;6048;6048;6048;6048;6048;60482;64240;6505;6514;6569;6578;6584;79023;8647;8647;9152;9631	ENSG00000001626;ENSG00000005471;ENSG00000021488;ENSG00000023839;ENSG00000030066;ENSG00000047457;ENSG00000058804;ENSG00000068878;ENSG00000069431;ENSG00000072849;ENSG00000073734;ENSG00000075188;ENSG00000091137;ENSG00000091138;ENSG00000095261;ENSG00000106588;ENSG00000106688;ENSG00000109667;ENSG00000112077;ENSG00000113569;ENSG00000115233;ENSG00000115665;ENSG00000117620;ENSG00000118137;ENSG00000119899…	ABCA12;ABCB11;ABCB11;ABCB4;ABCC2;ABCC9;ABCG5;APOA1;AVPR1A;AVPR1B;CFTR;CP;DERL2;LMBRD1;NDC1;NUP155;NUP160;NUP35;NUP37;NUP43;PSMA2;PSMA5;PSMA8;PSMB10;PSMB9;PSMB9;PSMB9;PSMB9;PSMB9;PSMB9;PSMB9;PSMB9;PSMD14;PSMD5;PSME4;RHAG;RNF5;RNF5;RNF5;RNF5;RNF5;RNF5;RNF5;SLC17A5;SLC17A8;SLC1A1;SLC22A12;SLC22A5;SLC24A4;SLC26A3;SLC26A4;SLC2A2;SLC2A9;SLC34A1;SLC34A2;SLC35A3;SLC5A7;SLC6A14;SLC6A18;SLC6A19;SLC6A20;SLC…
Reactome	Opioids	R-HSA-4641265	Repression of WNT target genes	12	0.506491	1.29209	0.178947	0.752986	0.705842	6143	tags=58%, list=37%, signal=37%	0.58	0.37	0.37	6932/7089/1487/83439/1488/7091/166	NA	1487;1488;166;6932;7089;7091;83439	ENSG00000065717;ENSG00000081059;ENSG00000104964;ENSG00000106829;ENSG00000152284;ENSG00000159692;ENSG00000175029	CTBP1;CTBP2;TCF7;TCF7L1;TLE2;TLE4;TLE5
Reactome	Opioids	R-HSA-1227990	Signaling by ERBB2 in Cancer	26	-0.469051	-1.27215	0.176966	0.752986	0.705842	708	tags=12%, list=4%, signal=11%	0.12	0.04	0.11	685/145957/2069	NA	145957;2069;685	ENSG00000124882;ENSG00000169752;ENSG00000174808	BTC;EREG;NRG4
Reactome	Opioids	R-HSA-174143	APC/C-mediated degradation of cell cycle proteins	87	-0.363838	-1.20239	0.17654	0.752986	0.705842	5705	tags=36%, list=34%, signal=24%	0.36	0.34	0.24	5705/9232/5716/5685/8697/5718/5925/9212/64682/25906/246184/5719/8556/29945/23198/5699/119504/5711/5686/5698/7321/10213/890/701/10393/4751/6790/983/26271/5683/143471	NA	10213;10393;119504;143471;23198;246184;25906;26271;29945;4751;5683;5685;5686;5698;5698;5698;5698;5698;5698;5698;5698;5699;5705;5711;5716;5718;5719;5925;64682;6790;701;7321;8556;8697;890;9212;9232;983	ENSG00000041357;ENSG00000053900;ENSG00000068878;ENSG00000072401;ENSG00000079335;ENSG00000087191;ENSG00000087586;ENSG00000094880;ENSG00000095261;ENSG00000101843;ENSG00000106588;ENSG00000110200;ENSG00000112029;ENSG00000115233;ENSG00000117650;ENSG00000139687;ENSG00000143106;ENSG00000145386;ENSG00000153107;ENSG00000154611;ENSG00000156970;ENSG00000164162;ENSG00000164611;ENSG00000166295;ENSG00000170312…	ANAPC1;ANAPC10;ANAPC15;ANAPC16;ANAPC4;AURKA;AURKB;BUB1B;CCNA2;CDC14A;CDC23;CDC26;CDK1;FBXO5;NEK2;PSMA2;PSMA4;PSMA5;PSMA8;PSMB10;PSMB9;PSMB9;PSMB9;PSMB9;PSMB9;PSMB9;PSMB9;PSMB9;PSMC5;PSMD10;PSMD12;PSMD13;PSMD14;PSMD5;PSME4;PTTG1;RB1;UBE2D1
Reactome	Opioids	R-HSA-453276	Regulation of mitotic cell cycle	87	-0.363838	-1.20239	0.17654	0.752986	0.705842	5705	tags=36%, list=34%, signal=24%	0.36	0.34	0.24	5705/9232/5716/5685/8697/5718/5925/9212/64682/25906/246184/5719/8556/29945/23198/5699/119504/5711/5686/5698/7321/10213/890/701/10393/4751/6790/983/26271/5683/143471	NA	10213;10393;119504;143471;23198;246184;25906;26271;29945;4751;5683;5685;5686;5698;5698;5698;5698;5698;5698;5698;5698;5699;5705;5711;5716;5718;5719;5925;64682;6790;701;7321;8556;8697;890;9212;9232;983	ENSG00000041357;ENSG00000053900;ENSG00000068878;ENSG00000072401;ENSG00000079335;ENSG00000087191;ENSG00000087586;ENSG00000094880;ENSG00000095261;ENSG00000101843;ENSG00000106588;ENSG00000110200;ENSG00000112029;ENSG00000115233;ENSG00000117650;ENSG00000139687;ENSG00000143106;ENSG00000145386;ENSG00000153107;ENSG00000154611;ENSG00000156970;ENSG00000164162;ENSG00000164611;ENSG00000166295;ENSG00000170312…	ANAPC1;ANAPC10;ANAPC15;ANAPC16;ANAPC4;AURKA;AURKB;BUB1B;CCNA2;CDC14A;CDC23;CDC26;CDK1;FBXO5;NEK2;PSMA2;PSMA4;PSMA5;PSMA8;PSMB10;PSMB9;PSMB9;PSMB9;PSMB9;PSMB9;PSMB9;PSMB9;PSMB9;PSMC5;PSMD10;PSMD12;PSMD13;PSMD14;PSMD5;PSME4;PTTG1;RB1;UBE2D1
Reactome	Opioids	R-HSA-9662851	Anti-inflammatory response favouring Leishmania parasite infection	131	-0.341655	-1.18253	0.178899	0.752986	0.705842	2739	tags=25%, list=16%, signal=21%	0.25	0.16	0.21	9340/2214/5443/3586/10267/10203/5732/59350/2785/2843/3360/5567/2209/54331/3363/114/64180/10268/7433/799/6019/122042/11245/2792/796/7432/2838/2492/2793/134864/2696/3569/2790	NA	10203;10267;10268;11245;114;122042;134864;2209;2214;2492;2696;2785;2790;2792;2793;2838;2843;2843;3360;3363;3569;3586;54331;5443;5567;5732;59350;6019;64180;7432;7433;796;799;9340	ENSG00000004948;ENSG00000010310;ENSG00000064989;ENSG00000065325;ENSG00000107014;ENSG00000110680;ENSG00000114812;ENSG00000115138;ENSG00000122679;ENSG00000125384;ENSG00000127928;ENSG00000132329;ENSG00000133105;ENSG00000136244;ENSG00000136634;ENSG00000141096;ENSG00000142875;ENSG00000146399;ENSG00000146469;ENSG00000148680;ENSG00000150337;ENSG00000154165;ENSG00000155897;ENSG00000162188;ENSG00000164270…	ADCY8;CALCA;CALCR;CALCRL;DPEP3;FCGR1A;FCGR3A;FSHR;GIPR;GLP2R;GNG10;GNG2;GNG3;GNGT1;GNGT2;GPR15;GPR176;GPR20;GPR20;HTR4;HTR7;IL10;IL6;POMC;PRKACB;PTGER2;RAMP1;RAMP3;RLN2;RXFP1;RXFP2;TAAR1;VIP;VIPR1
Reactome	Opioids	R-HSA-9664433	Leishmania parasite growth and survival	131	-0.341655	-1.18253	0.178899	0.752986	0.705842	2739	tags=25%, list=16%, signal=21%	0.25	0.16	0.21	9340/2214/5443/3586/10267/10203/5732/59350/2785/2843/3360/5567/2209/54331/3363/114/64180/10268/7433/799/6019/122042/11245/2792/796/7432/2838/2492/2793/134864/2696/3569/2790	NA	10203;10267;10268;11245;114;122042;134864;2209;2214;2492;2696;2785;2790;2792;2793;2838;2843;2843;3360;3363;3569;3586;54331;5443;5567;5732;59350;6019;64180;7432;7433;796;799;9340	ENSG00000004948;ENSG00000010310;ENSG00000064989;ENSG00000065325;ENSG00000107014;ENSG00000110680;ENSG00000114812;ENSG00000115138;ENSG00000122679;ENSG00000125384;ENSG00000127928;ENSG00000132329;ENSG00000133105;ENSG00000136244;ENSG00000136634;ENSG00000141096;ENSG00000142875;ENSG00000146399;ENSG00000146469;ENSG00000148680;ENSG00000150337;ENSG00000154165;ENSG00000155897;ENSG00000162188;ENSG00000164270…	ADCY8;CALCA;CALCR;CALCRL;DPEP3;FCGR1A;FCGR3A;FSHR;GIPR;GLP2R;GNG10;GNG2;GNG3;GNGT1;GNGT2;GPR15;GPR176;GPR20;GPR20;HTR4;HTR7;IL10;IL6;POMC;PRKACB;PTGER2;RAMP1;RAMP3;RLN2;RXFP1;RXFP2;TAAR1;VIP;VIPR1
Reactome	Opioids	R-HSA-5358351	Signaling by Hedgehog	146	0.254206	1.15435	0.178142	0.752986	0.705842	4094	tags=25%, list=24%, signal=19%	0.25	0.24	0.19	10382/10381/113457/7278/7280/107/23432/2736/2735/347733/6608/374654/113/408/5693/2622/55733/5727/25989/2778/5720/10376/7316/8650/26160/84790/9491/50937/23288/85455/84447/5694/55764/3549/339745/84617/5576	NA	10376;10381;10382;107;113;113457;23288;23432;25989;26160;2622;2735;2736;2778;339745;347733;3549;374654;408;50937;55733;55733;5576;55764;5693;5694;5720;5720;5727;6608;7278;7280;7316;84447;84617;84790;85455;8650;9491	ENSG00000054392;ENSG00000064309;ENSG00000074047;ENSG00000075886;ENSG00000087460;ENSG00000092010;ENSG00000100804;ENSG00000104833;ENSG00000106012;ENSG00000111087;ENSG00000114302;ENSG00000121281;ENSG00000123416;ENSG00000125818;ENSG00000128602;ENSG00000133961;ENSG00000137267;ENSG00000137285;ENSG00000137486;ENSG00000138002;ENSG00000140323;ENSG00000140474;ENSG00000141013;ENSG00000142507;ENSG00000143147…	ADCY1;ADCY7;ARRB1;CDON;DISP2;GAS8;GLI1;GLI2;GNAS;GPR161;HHAT;HHAT;IFT122;IFT172;IHH;IQCE;KIF7;NUMB;PRKAR2A;PSMB5;PSMB6;PSME1;PSME1;PSMF1;PTCH1;SMO;SPOPL;SYVN1;TUBA1B;TUBA1C;TUBA3C;TUBA3D;TUBB2A;TUBB2B;TUBB3;TUBB4A;TUBB6;UBC;ULK3
Reactome	Opioids	R-HSA-888590	GABA synthesis, release, reuptake and degradation	18	-0.500406	-1.2558	0.184211	0.75602	0.708686	1168	tags=28%, list=7%, signal=26%	0.28	0.07	0.26	2572/6857/22999/5864/6538	NA	22999;2572;5864;6538;6857	ENSG00000067715;ENSG00000079841;ENSG00000105649;ENSG00000132164;ENSG00000136750	GAD2;RAB3A;RIMS1;SLC6A11;SYT1
Reactome	Opioids	R-HSA-1236382	Constitutive Signaling by Ligand-Responsive EGFR Cancer Variants	19	0.435424	1.25115	0.183801	0.75602	0.708686	3364	tags=37%, list=20%, signal=29%	0.37	0.2	0.29	3265/11140/6464/3320/5335/7316/1956	NA	11140;1956;3265;3265;3320;5335;6464;7316	ENSG00000080824;ENSG00000105401;ENSG00000124181;ENSG00000146648;ENSG00000150991;ENSG00000160691;ENSG00000174775;ENSG00000276536	CDC37;EGFR;HRAS;HRAS;HSP90AA1;PLCG1;SHC1;UBC
Reactome	Opioids	R-HSA-5637815	Signaling by Ligand-Responsive EGFR Variants in Cancer	19	0.435424	1.25115	0.183801	0.75602	0.708686	3364	tags=37%, list=20%, signal=29%	0.37	0.2	0.29	3265/11140/6464/3320/5335/7316/1956	NA	11140;1956;3265;3265;3320;5335;6464;7316	ENSG00000080824;ENSG00000105401;ENSG00000124181;ENSG00000146648;ENSG00000150991;ENSG00000160691;ENSG00000174775;ENSG00000276536	CDC37;EGFR;HRAS;HRAS;HSP90AA1;PLCG1;SHC1;UBC
Reactome	Opioids	R-HSA-8864260	Transcriptional regulation by the AP-2 (TFAP2) family of transcription factors	32	-0.443256	-1.24617	0.182561	0.75602	0.708686	1067	tags=16%, list=6%, signal=15%	0.16	0.06	0.15	163732/4839/7022/5308/7021	NA	163732;4839;5308;7021;7022	ENSG00000008196;ENSG00000087510;ENSG00000111641;ENSG00000164093;ENSG00000179862	CITED4;NOP2;PITX2;TFAP2B;TFAP2C
Reactome	Opioids	R-HSA-9006115	Signaling by NTRK2 (TRKB)	24	0.399722	1.23539	0.181518	0.75602	0.708686	3071	tags=33%, list=18%, signal=27%	0.33	0.18	0.27	4908/8851/2904/3265/6464/1795/6714/5335	NA	1795;2904;3265;3265;4908;5335;6464;6714;8851	ENSG00000088538;ENSG00000124181;ENSG00000160691;ENSG00000174775;ENSG00000176749;ENSG00000185652;ENSG00000197122;ENSG00000273079;ENSG00000276536	CDK5R1;DOCK3;GRIN2B;HRAS;HRAS;NTF3;PLCG1;SHC1;SRC
Reactome	Opioids	R-HSA-9675126	Diseases of mitotic cell cycle	38	-0.426964	-1.23216	0.182423	0.75602	0.708686	5435	tags=47%, list=32%, signal=32%	0.47	0.32	0.32	898/8697/5925/64682/1027/25906/246184/7029/29945/119504/595/1871/896/7321/10393/9134/1870/1028	NA	1027;1028;1028;10393;119504;1870;1870;1871;246184;25906;29945;5925;595;64682;7029;7321;8697;896;898;9134	ENSG00000007968;ENSG00000053900;ENSG00000072401;ENSG00000094880;ENSG00000105173;ENSG00000110092;ENSG00000110200;ENSG00000111276;ENSG00000112242;ENSG00000112576;ENSG00000114126;ENSG00000129757;ENSG00000139687;ENSG00000153107;ENSG00000164162;ENSG00000166295;ENSG00000175305;ENSG00000176386;ENSG00000273707;ENSG00000282899	ANAPC1;ANAPC10;ANAPC15;ANAPC16;ANAPC4;CCND1;CCND3;CCNE1;CCNE2;CDC23;CDC26;CDKN1B;CDKN1C;CDKN1C;E2F2;E2F2;E2F3;RB1;TFDP2;UBE2D1
Reactome	Opioids	R-HSA-177929	Signaling by EGFR	50	-0.401011	-1.21267	0.180769	0.75602	0.708686	708	tags=8%, list=4%, signal=8%	0.08	0.04	0.08	685/255324/6456/2069	NA	2069;255324;6456;685	ENSG00000107295;ENSG00000124882;ENSG00000174808;ENSG00000182585	BTC;EPGN;EREG;SH3GL2
Reactome	Opioids	R-HSA-380972	Energy dependent regulation of mTOR by LKB1-AMPK	29	0.372578	1.20414	0.181159	0.75602	0.708686	4748	tags=45%, list=28%, signal=32%	0.45	0.28	0.32	92335/5565/64121/57521/6794/58528/7249/10325/5494/55004/7248/51422/5571	NA	10325;51422;5494;55004;5565;5571;57521;58528;64121;6794;7248;7249;92335	ENSG00000025039;ENSG00000083750;ENSG00000100614;ENSG00000103197;ENSG00000106617;ENSG00000116954;ENSG00000118046;ENSG00000131791;ENSG00000141564;ENSG00000149357;ENSG00000165699;ENSG00000181929;ENSG00000266173	LAMTOR1;PPM1A;PRKAB2;PRKAG1;PRKAG2;RPTOR;RRAGB;RRAGC;RRAGD;STK11;STRADA;TSC1;TSC2
Reactome	Opioids	R-HSA-5250924	B-WICH complex positively regulates rRNA expression	83	-0.365688	-1.20163	0.18399	0.75602	0.708686	2476	tags=24%, list=15%, signal=21%	0.24	0.15	0.21	5440/8340/8358/8344/8335/8346/8331/255626/8357/9014/8359/8352/8348/3018/723790/8355/8356/8354/8368/8970	NA	255626;3018;5440;723790;8331;8335;8340;8344;8346;8348;8352;8354;8355;8356;8357;8358;8359;8368;8970;9014	ENSG00000115750;ENSG00000124635;ENSG00000146047;ENSG00000147669;ENSG00000185130;ENSG00000197153;ENSG00000273983;ENSG00000274290;ENSG00000274641;ENSG00000275126;ENSG00000275379;ENSG00000276368;ENSG00000276410;ENSG00000278463;ENSG00000278588;ENSG00000278637;ENSG00000278828;ENSG00000286522;ENSG00000287080;ENSG00000288859	H2AC14;H2AC19;H2AC4;H2BC1;H2BC10;H2BC11;H2BC13;H2BC17;H2BC3;H2BC6;H3C10;H3C11;H3C12;H3C2;H3C3;H3C8;H4C1;H4C13;POLR2K;TAF1B
Reactome	Opioids	R-HSA-2691230	Signaling by NOTCH1 HD Domain Mutants in Cancer	15	0.478313	1.2859	0.187675	0.76189	0.714188	6298	tags=60%, list=38%, signal=37%	0.6	0.38	0.37	142678/9148/7316/54492/182/54567/6233/6868/3714	NA	142678;182;3714;54492;54567;6233;6868;7316;9148	ENSG00000101384;ENSG00000107954;ENSG00000128917;ENSG00000143947;ENSG00000150991;ENSG00000151694;ENSG00000184916;ENSG00000197530;ENSG00000214357	ADAM17;DLL4;JAG1;JAG2;MIB2;NEURL1;NEURL1B;RPS27A;UBC
Reactome	Opioids	R-HSA-2691232	Constitutive Signaling by NOTCH1 HD Domain Mutants	15	0.478313	1.2859	0.187675	0.76189	0.714188	6298	tags=60%, list=38%, signal=37%	0.6	0.38	0.37	142678/9148/7316/54492/182/54567/6233/6868/3714	NA	142678;182;3714;54492;54567;6233;6868;7316;9148	ENSG00000101384;ENSG00000107954;ENSG00000128917;ENSG00000143947;ENSG00000150991;ENSG00000151694;ENSG00000184916;ENSG00000197530;ENSG00000214357	ADAM17;DLL4;JAG1;JAG2;MIB2;NEURL1;NEURL1B;RPS27A;UBC
Reactome	Opioids	R-HSA-5423646	Aflatoxin activation and detoxification	15	0.478265	1.28577	0.187675	0.76189	0.714188	2030	tags=33%, list=12%, signal=29%	0.33	0.12	0.29	124975/1577/246181/64174/2686	NA	124975;1577;246181;2686;64174	ENSG00000106258;ENSG00000131067;ENSG00000167261;ENSG00000167741;ENSG00000211454	AKR7L;CYP3A5;DPEP2;GGT6;GGT7
Reactome	Opioids	R-HSA-9020702	Interleukin-1 signaling	112	-0.3483	-1.18477	0.186343	0.76189	0.714188	4211	tags=22%, list=25%, signal=17%	0.22	0.25	0.17	23198/841/5699/9097/5711/5686/3656/177/1147/5698/3556/8767/51135/10213/6416/57162/5608/11213/6288/3553/92610/5683/143471/3552/6285	NA	10213;11213;1147;143471;177;177;177;177;177;177;177;23198;3552;3553;3556;3656;51135;5608;5683;5686;5698;5698;5698;5698;5698;5698;5698;5698;5699;5711;57162;6285;6288;6288;6416;841;8767;9097;92610	ENSG00000064012;ENSG00000065559;ENSG00000068878;ENSG00000090376;ENSG00000095261;ENSG00000101557;ENSG00000104312;ENSG00000106588;ENSG00000108984;ENSG00000115008;ENSG00000115233;ENSG00000125538;ENSG00000134070;ENSG00000143106;ENSG00000145365;ENSG00000154611;ENSG00000160307;ENSG00000173432;ENSG00000196083;ENSG00000197329;ENSG00000198001;ENSG00000204305;ENSG00000205220;ENSG00000206320;ENSG00000213341…	AGER;AGER;AGER;AGER;AGER;AGER;AGER;CASP8;CHUK;IL1A;IL1B;IL1RAP;IRAK2;IRAK3;IRAK4;MAP2K4;MAP2K6;PELI1;PSMA2;PSMA5;PSMA8;PSMB10;PSMB9;PSMB9;PSMB9;PSMB9;PSMB9;PSMB9;PSMB9;PSMB9;PSMD14;PSMD5;PSME4;RIPK2;S100B;SAA1;SAA1;TIFA;USP14
Reactome	Opioids	R-HSA-380320	Recruitment of NuMA to mitotic centrosomes	92	0.28484	1.18097	0.188421	0.762848	0.715087	1653	tags=13%, list=10%, signal=12%	0.13	0.1	0.12	10382/10381/113457/112714/7278/7280/1454/11190/22981/347733/11258/23354	NA	10381;10382;11190;11258;112714;113457;1454;22981;23354;347733;7278;7280	ENSG00000075886;ENSG00000101004;ENSG00000104833;ENSG00000126001;ENSG00000137100;ENSG00000137267;ENSG00000137285;ENSG00000152086;ENSG00000198033;ENSG00000213923;ENSG00000249115;ENSG00000258947	CEP250;CSNK1E;DCTN3;HAUS5;NINL;TUBA3C;TUBA3D;TUBA3E;TUBB2A;TUBB2B;TUBB3;TUBB4A
Reactome	Opioids	R-HSA-1358803	Downregulation of ERBB2:ERBB3 signaling	13	0.492276	1.27909	0.19571	0.767472	0.719421	3247	tags=31%, list=19%, signal=25%	0.31	0.19	0.25	3084/208/207/7316	NA	207;208;3084;7316	ENSG00000105221;ENSG00000142208;ENSG00000150991;ENSG00000157168	AKT1;AKT2;NRG1;UBC
Reactome	Opioids	R-HSA-1250196	SHC1 events in ERBB2 signaling	22	-0.48677	-1.26708	0.194485	0.767472	0.719421	708	tags=14%, list=4%, signal=13%	0.14	0.04	0.13	685/145957/2069	NA	145957;2069;685	ENSG00000124882;ENSG00000169752;ENSG00000174808	BTC;EREG;NRG4
Reactome	Opioids	R-HSA-8963898	Plasma lipoprotein assembly	15	-0.524067	-1.25141	0.190698	0.767472	0.719421	2933	tags=33%, list=18%, signal=28%	0.33	0.18	0.28	338/51128/5567/336/335	NA	335;336;338;51128;5567	ENSG00000084674;ENSG00000118137;ENSG00000142875;ENSG00000152700;ENSG00000158874	APOA1;APOA2;APOB;PRKACB;SAR1B
Reactome	Opioids	R-HSA-5602498	MyD88 deficiency (TLR2/4)	17	-0.505184	-1.2462	0.193452	0.767472	0.719421	2544	tags=59%, list=15%, signal=50%	0.59	0.15	0.5	4615/7096/929/6271/695/10333/6279/948/6280/23643	NA	10333;23643;4615;6271;6279;6280;695;7096;929;948	ENSG00000010671;ENSG00000135218;ENSG00000143546;ENSG00000154589;ENSG00000160678;ENSG00000163220;ENSG00000170458;ENSG00000172936;ENSG00000174125;ENSG00000174130	BTK;CD14;CD36;LY96;MYD88;S100A1;S100A8;S100A9;TLR1;TLR6
Reactome	Opioids	R-HSA-420499	Class C/3 (Metabotropic glutamate/pheromone receptors)	30	-0.444255	-1.23953	0.19337	0.767472	0.719421	2463	tags=37%, list=15%, signal=31%	0.37	0.15	0.31	50838/9568/2913/2915/2912/50839/2917/2914/2918/259285/222545	NA	222545;259285;2912;2913;2914;2915;2917;2918;50838;50838;50838;50839;50839;50839;9568	ENSG00000121318;ENSG00000124493;ENSG00000136928;ENSG00000164082;ENSG00000168959;ENSG00000173612;ENSG00000179603;ENSG00000196277;ENSG00000198822;ENSG00000212128;ENSG00000236398;ENSG00000272805;ENSG00000273457;ENSG00000277238;ENSG00000277254	GABBR2;GPRC6A;GRM2;GRM3;GRM4;GRM5;GRM7;GRM8;TAS2R10;TAS2R10;TAS2R10;TAS2R13;TAS2R13;TAS2R13;TAS2R39
Reactome	Opioids	R-HSA-9034015	Signaling by NTRK3 (TRKC)	17	0.449131	1.23868	0.193939	0.767472	0.719421	3071	tags=35%, list=18%, signal=29%	0.35	0.18	0.29	4908/3667/3265/6464/6714/5335	NA	3265;3265;3667;4908;5335;6464;6714	ENSG00000124181;ENSG00000160691;ENSG00000169047;ENSG00000174775;ENSG00000185652;ENSG00000197122;ENSG00000276536	HRAS;HRAS;IRS1;NTF3;PLCG1;SHC1;SRC
Reactome	Opioids	R-HSA-8982491	Glycogen metabolism	26	0.382769	1.20985	0.193103	0.767472	0.719421	4602	tags=35%, list=28%, signal=25%	0.35	0.28	0.25	5834/5260/2548/378884/7316/8908/5836/5255/801	NA	2548;378884;5255;5260;5834;5836;7316;801;8908	ENSG00000056998;ENSG00000067177;ENSG00000100504;ENSG00000100994;ENSG00000150991;ENSG00000164776;ENSG00000171298;ENSG00000187566;ENSG00000198668	CALM1;GAA;GYG2;NHLRC1;PHKA1;PHKG1;PYGB;PYGL;UBC
Reactome	Opioids	R-HSA-201722	Formation of the beta-catenin:TCF transactivating complex	82	-0.36456	-1.19553	0.19378	0.767472	0.719421	2476	tags=21%, list=15%, signal=18%	0.21	0.15	0.18	8358/8344/8335/8346/8331/255626/8357/8359/8352/8348/3018/723790/8355/8356/8354/8368/8970	NA	255626;3018;723790;8331;8335;8344;8346;8348;8352;8354;8355;8356;8357;8358;8359;8368;8970	ENSG00000124635;ENSG00000146047;ENSG00000197153;ENSG00000273983;ENSG00000274290;ENSG00000274641;ENSG00000275126;ENSG00000275379;ENSG00000276368;ENSG00000276410;ENSG00000278463;ENSG00000278588;ENSG00000278637;ENSG00000278828;ENSG00000286522;ENSG00000287080;ENSG00000288859	H2AC14;H2AC19;H2AC4;H2BC1;H2BC10;H2BC11;H2BC17;H2BC3;H2BC6;H3C10;H3C11;H3C12;H3C2;H3C3;H3C8;H4C1;H4C13
Reactome	Opioids	R-HSA-5218920	VEGFR2 mediated vascular permeability	29	0.369752	1.19501	0.195652	0.767472	0.719421	6924	tags=66%, list=41%, signal=38%	0.66	0.41	0.38	208/207/3728/57761/3320/5170/7410/801/79109/55615/1499/5058/1003/4846/5879/805/2475/1495/1500	NA	1003;1495;1499;1500;207;208;2475;3320;3728;4846;5058;5170;55615;57761;5879;7410;79109;801;805	ENSG00000044115;ENSG00000080824;ENSG00000101255;ENSG00000105221;ENSG00000119487;ENSG00000136238;ENSG00000140992;ENSG00000142208;ENSG00000143933;ENSG00000149269;ENSG00000160293;ENSG00000164867;ENSG00000168036;ENSG00000173801;ENSG00000179776;ENSG00000186654;ENSG00000198561;ENSG00000198668;ENSG00000198793	AKT1;AKT2;CALM1;CALM2;CDH5;CTNNA1;CTNNB1;CTNND1;HSP90AA1;JUP;MAPKAP1;MTOR;NOS3;PAK1;PDPK1;PRR5;RAC1;TRIB3;VAV2
Reactome	Opioids	R-HSA-68949	Orc1 removal from chromatin	70	-0.37149	-1.18407	0.193196	0.767472	0.719421	4211	tags=26%, list=25%, signal=19%	0.26	0.25	0.19	23198/5699/4171/5711/5686/5000/4173/5698/23595/23594/5001/10213/890/4998/990/84515/5683/143471	NA	10213;143471;23198;23594;23595;4171;4173;4998;5000;5001;5683;5686;5698;5698;5698;5698;5698;5698;5698;5698;5699;5711;84515;890;990	ENSG00000068878;ENSG00000073111;ENSG00000085840;ENSG00000091651;ENSG00000094804;ENSG00000095261;ENSG00000104738;ENSG00000106588;ENSG00000115233;ENSG00000115947;ENSG00000125885;ENSG00000135336;ENSG00000143106;ENSG00000145386;ENSG00000154611;ENSG00000164815;ENSG00000205220;ENSG00000239836;ENSG00000240065;ENSG00000240118;ENSG00000240508;ENSG00000242711;ENSG00000243067;ENSG00000243594;ENSG00000243958	CCNA2;CDC6;MCM2;MCM4;MCM8;ORC1;ORC3;ORC4;ORC5;ORC6;PSMA2;PSMA5;PSMA8;PSMB10;PSMB9;PSMB9;PSMB9;PSMB9;PSMB9;PSMB9;PSMB9;PSMB9;PSMD14;PSMD5;PSME4
Reactome	Opioids	R-HSA-2467813	Separation of Sister Chromatids	185	-0.319634	-1.14267	0.191257	0.767472	0.719421	2241	tags=19%, list=13%, signal=17%	0.19	0.13	0.17	348995/11004/1060/10213/699/151246/348235/79980/79172/79023/701/151648/147841/11130/2491/55839/57405/91687/10393/64105/57082/81930/55166/1062/55055/10403/332/113130/220134/5683/64946/79682/143471/83540/79861/79019	NA	10213;10393;10403;1060;1062;11004;11130;113130;143471;147841;151246;151648;220134;220134;2491;332;348235;348995;55055;55166;55839;5683;57082;57405;57405;64105;64946;699;701;79019;79023;79172;79682;79861;79980;81930;83540;91687	ENSG00000031691;ENSG00000075188;ENSG00000080986;ENSG00000089685;ENSG00000100162;ENSG00000102384;ENSG00000106588;ENSG00000115233;ENSG00000120253;ENSG00000120334;ENSG00000121621;ENSG00000122952;ENSG00000123219;ENSG00000129810;ENSG00000137812;ENSG00000138092;ENSG00000138778;ENSG00000142945;ENSG00000143228;ENSG00000145241;ENSG00000146670;ENSG00000149636;ENSG00000151725;ENSG00000152253;ENSG00000153044…	ANAPC10;BIRC5;BUB1;BUB1B;CDCA5;CENPC;CENPE;CENPH;CENPI;CENPK;CENPL;CENPM;CENPN;CENPO;CENPQ;CENPU;DSN1;KIF18A;KIF2C;KNL1;NDC80;NUF2;NUP37;NUP43;PSMA2;PSMA8;PSMD14;SGO1;SGO2;SKA1;SKA1;SKA2;SPC24;SPC25;SPC25;TUBAL3;ZWILCH;ZWINT
Reactome	Opioids	R-HSA-170834	Signaling by TGF-beta Receptor Complex	92	0.272768	1.13092	0.194805	0.767472	0.719421	3937	tags=27%, list=24%, signal=21%	0.27	0.24	0.21	56937/3690/23645/5054/4052/7040/60436/3726/4088/6667/9612/4738/23370/387/57530/7316/5590/4221/23327/5494/4609/10273/25805/22938/3693	NA	10273;22938;23327;23370;23645;25805;3690;3693;3726;387;4052;4088;4221;4609;4738;4738;5054;5494;5590;56937;57530;60436;6667;7040;7316;9612	ENSG00000049323;ENSG00000049759;ENSG00000067560;ENSG00000067606;ENSG00000082781;ENSG00000087074;ENSG00000095739;ENSG00000100603;ENSG00000100614;ENSG00000103266;ENSG00000104880;ENSG00000105329;ENSG00000106366;ENSG00000118707;ENSG00000124225;ENSG00000129559;ENSG00000133895;ENSG00000136997;ENSG00000143375;ENSG00000150991;ENSG00000166949;ENSG00000171223;ENSG00000185591;ENSG00000196498;ENSG00000259207…	ARHGEF18;BAMBI;CGN;ITGB3;ITGB5;JUNB;LTBP1;MEN1;MYC;NCOR2;NEDD4L;NEDD8;NEDD8;PMEPA1;PPM1A;PPP1R15A;PRKCZ;RHOA;SERPINE1;SMAD3;SNW1;SP1;STUB1;TGFB1;TGIF2;UBC
Reactome	Opioids	R-HSA-111471	Apoptotic factor-mediated response	20	0.418344	1.23197	0.198171	0.775091	0.726562	5149	tags=45%, list=31%, signal=31%	0.45	0.31	0.31	578/56616/54205/1029/57099/5414/1687/55075/581	NA	1029;1687;5414;54205;55075;56616;57099;578;581	ENSG00000030110;ENSG00000087088;ENSG00000105928;ENSG00000108387;ENSG00000137831;ENSG00000147889;ENSG00000169857;ENSG00000172115;ENSG00000184047	AVEN;BAK1;BAX;CDKN2A;CYCS;DIABLO;GSDME;SEPTIN4;UACA
Reactome	Opioids	R-HSA-372708	p130Cas linkage to MAPK signaling for integrins	15	0.474286	1.27507	0.19888	0.775837	0.727262	3458	tags=40%, list=21%, signal=32%	0.4	0.21	0.32	2244/3690/2335/1398/6714/2243	NA	1398;2243;2244;2335;3690;6714	ENSG00000115414;ENSG00000167193;ENSG00000171560;ENSG00000171564;ENSG00000197122;ENSG00000259207	CRK;FGA;FGB;FN1;ITGB3;SRC
Reactome	Opioids	R-HSA-419408	Lysosphingolipid and LPA receptors	13	-0.534542	-1.23725	0.200318	0.7774	0.728727	5758	tags=85%, list=34%, signal=56%	0.85	0.34	0.56	1902/1903/54886/1901/9170/79948/163404/9294/8698/9890/53637	NA	163404;1901;1902;1903;53637;54886;54886;79948;79948;8698;9170;9294;9890	ENSG00000064547;ENSG00000117598;ENSG00000117600;ENSG00000125910;ENSG00000129951;ENSG00000148123;ENSG00000170989;ENSG00000180739;ENSG00000198121;ENSG00000213694;ENSG00000267534;ENSG00000276539;ENSG00000282283	LPAR1;LPAR2;PLPPR1;PLPPR1;PLPPR3;PLPPR3;PLPPR4;PLPPR5;S1PR1;S1PR2;S1PR3;S1PR4;S1PR5
Reactome	Opioids	R-HSA-2173788	Downregulation of TGF-beta receptor signaling	26	0.378238	1.19553	0.2	0.7774	0.728727	3884	tags=31%, list=23%, signal=24%	0.31	0.23	0.24	56937/23645/7040/4088/7316/23327/10273/25805	NA	10273;23327;23645;25805;4088;56937;7040;7316	ENSG00000049759;ENSG00000087074;ENSG00000095739;ENSG00000103266;ENSG00000105329;ENSG00000124225;ENSG00000150991;ENSG00000166949	BAMBI;NEDD4L;PMEPA1;PPP1R15A;SMAD3;STUB1;TGFB1;UBC
Reactome	Opioids	R-HSA-420092	Glucagon-type ligand receptors	26	-0.459291	-1.24568	0.200843	0.777422	0.728748	3286	tags=42%, list=20%, signal=34%	0.42	0.2	0.34	59345/2788/9340/2785/54331/7433/2792/7432/2793/2696/2790	NA	2696;2785;2788;2790;2792;2793;54331;59345;7432;7433;9340	ENSG00000010310;ENSG00000065325;ENSG00000114450;ENSG00000114812;ENSG00000127928;ENSG00000146469;ENSG00000162188;ENSG00000167083;ENSG00000176533;ENSG00000186469;ENSG00000242616	GIPR;GLP2R;GNB4;GNG10;GNG2;GNG3;GNG7;GNGT1;GNGT2;VIP;VIPR1
Reactome	Opioids	R-HSA-9665686	Signaling by ERBB2 TMD/JMD mutants	22	-0.482979	-1.25721	0.204644	0.786044	0.73683	708	tags=14%, list=4%, signal=13%	0.14	0.04	0.13	685/145957/2069	NA	145957;2069;685	ENSG00000124882;ENSG00000169752;ENSG00000174808	BTC;EREG;NRG4
Reactome	Opioids	R-HSA-210500	Glutamate Neurotransmitter Release Cycle	23	-0.472683	-1.23734	0.204644	0.786044	0.73683	1116	tags=22%, list=7%, signal=20%	0.22	0.07	0.2	6857/22999/5864/8499/6506	NA	22999;5864;6506;6857;8499	ENSG00000067715;ENSG00000079841;ENSG00000105649;ENSG00000110436;ENSG00000139220	PPFIA2;RAB3A;RIMS1;SLC1A2;SYT1
Reactome	Opioids	R-HSA-1483257	Phospholipid metabolism	198	-0.316661	-1.13975	0.204545	0.786044	0.73683	3481	tags=21%, list=21%, signal=17%	0.21	0.21	0.17	54947/80821/151056/660/5920/55224/122618/171586/57678/84725/79153/8503/284161/2819/83394/55300/1460/54477/5833/84649/200879/1040/8395/129642/84879/9108/5321/5319/5320/590/50487/201164/5288/54675/64850/43/57110/93492/248/149998/283748	NA	1040;122618;129642;1460;1460;1460;1460;1460;1460;1460;149998;151056;171586;200879;201164;248;2819;283748;284161;43;50487;5288;5319;5320;5321;54477;54675;54947;55224;55300;57110;57678;5833;590;5920;64850;660;79153;80821;83394;8395;84649;84725;84879;8503;9108;93492	ENSG00000003987;ENSG00000038210;ENSG00000052126;ENSG00000062282;ENSG00000087085;ENSG00000087253;ENSG00000088766;ENSG00000091622;ENSG00000100078;ENSG00000100523;ENSG00000102010;ENSG00000102886;ENSG00000106086;ENSG00000107242;ENSG00000114200;ENSG00000116711;ENSG00000117461;ENSG00000119927;ENSG00000127252;ENSG00000132958;ENSG00000133321;ENSG00000139144;ENSG00000143797;ENSG00000143845;ENSG00000153982…	ABHD3;ACHE;ALPI;BCHE;BMX;CDS1;CRLS1;CSNK2B;CSNK2B;CSNK2B;CSNK2B;CSNK2B;CSNK2B;CSNK2B;DDHD1;DGAT2;ETNK2;ETNPPL;GDPD1;GDPD3;GPAM;GPD1;LIPH;LIPI;LPCAT2;MBOAT2;MFSD2A;MTMR7;PCYT2;PI4K2B;PIK3C2G;PIK3R3;PIP5K1B;PITPNM3;PLA2G1B;PLA2G2A;PLA2G3;PLA2G4A;PLA2G4D;PLAAT1;PLAAT4;PLB1;PLD4;PLD6;PLEKHA5;PLEKHA8;TPTE2
[truncated: 9,142 more rows]
